# Supplementary material for: Discovery and control of culturable and viable but non-culturable cells of a distinctive Lactobacillus harbinensis strain from spoiled beer
Source: Sci Rep. 2018 Jul 30;8:11446. doi: 10.1038/s41598-018-28949-y (PMC6065415; doi:10.1038/s41598-018-28949-y)
Supplement: Supplementary file 1 — Table S1 [file 41598_2018_28949_MOESM1_ESM.xlsx]

## Sheet: kegg
Table S1 KEGG pathway annotation of genes inL. harbinensis strain BM-LH14723
KEGG term	Id	Sample number	Background number	P-Value	Corrected P-Value	Genes	Hyperlink
Glycolysis / Gluconeogenesis	ko00010	20	128	0.0001116	0.0016704	gene_0011|gene_0012|gene_0041|gene_0167|gene_0247|gene_0248|gene_0249|gene_0250|gene_0251|gene_0402|gene_0432|gene_0465|gene_0466|gene_0467|gene_0468|gene_0469|gene_0470|gene_0486|gene_0914|gene_1177|gene_1213|gene_1406|gene_1407|gene_1420|gene_1421|gene_1492|gene_1493|gene_1606|gene_1767|gene_1768|gene_1798|gene_1847|gene_1855|gene_1942|gene_2168|gene_2169|gene_2332|gene_2333|gene_2530|gene_2665…	http://www.genome.jp/kegg-bin/show_pathway?ko00970
Pentose phosphate pathway	ko00030	17	111	0.0004431	0.00453734	gene_0011|gene_0012|gene_0247|gene_0248|gene_0486|gene_0550|gene_0866|gene_0870|gene_0917|gene_1121|gene_1122|gene_1492|gene_1493|gene_1563|gene_1968|gene_2191|gene_2192|gene_2256|gene_2754|gene_2755|gene_3037|gene_3038|gene_3039|gene_3389|gene_3581|gene_3597|gene_3598|gene_3599|gene_4250|gene_4301|	http://www.genome.jp/kegg-bin/show_pathway?ko03440
Pentose and glucuronate interconversions	ko00040	12	119	0.08179	0.22759	gene_0490|gene_0644|gene_0725|gene_0729|gene_0730|gene_0731|gene_1114|gene_1115|gene_1440|gene_1450|gene_1451|gene_2256|gene_2839|gene_2840|gene_2843|gene_2844|gene_2845|gene_2846|gene_2848|gene_3281|gene_3282|gene_3309|gene_3726|gene_3822|	http://www.genome.jp/kegg-bin/show_pathway?ko03430
Fructose and mannose metabolism	ko00051	18	152	0.009542	0.0595793	gene_0247|gene_0248|gene_0467|gene_0468|gene_0549|gene_0819|gene_1114|gene_1115|gene_1474|gene_1475|gene_1476|gene_1492|gene_1493|gene_2047|gene_2078|gene_2443|gene_2584|gene_2903|gene_2904|gene_2905|gene_3307|gene_3308|gene_3309|gene_3486|gene_3628|gene_3675|gene_4080|gene_4250|gene_4335|	http://www.genome.jp/kegg-bin/show_pathway?ko00230
Galactose metabolism	ko00052	23	120	1.091e-06	3.10329e-05	gene_0006|gene_0247|gene_0248|gene_0486|gene_0490|gene_0644|gene_0671|gene_0832|gene_0833|gene_0834|gene_0835|gene_0998|gene_1469|gene_1506|gene_1507|gene_1508|gene_1509|gene_1510|gene_1511|gene_1514|gene_1598|gene_1695|gene_1696|gene_1942|gene_2079|gene_2080|gene_2514|gene_2530|gene_2670|gene_2705|gene_2706|gene_2707|gene_2793|gene_3312|gene_3320|gene_3479|gene_3480|gene_3481|gene_3482|gene_3483…	http://www.genome.jp/kegg-bin/show_pathway?ko00550
Fatty acid biosynthesis	ko00061	10	84	0.03742	0.133049	gene_0536|gene_1812|gene_1814|gene_1816|gene_1819|gene_1820|gene_1821|gene_1823|gene_1824|gene_1825|gene_1826|gene_1828|gene_1829|gene_1830|gene_2461|	http://www.genome.jp/kegg-bin/show_pathway?ko00520
Fatty acid degradation	ko00071	4	104	0.5332	0.649996	gene_0432|gene_0641|gene_1177|gene_3126|gene_4036|gene_4037|gene_4156|gene_4157|gene_4158|gene_4192|	http://www.genome.jp/kegg-bin/show_pathway?ko03030
Synthesis and degradation of ketone bodies	ko00072	2	15	0.2328	0.411012	gene_0638|gene_0639|gene_0641|	http://www.genome.jp/kegg-bin/show_pathway?ko00030
Primary bile acid biosynthesis	ko00120	1	66	0.1889	0.355576	gene_2137|gene_2138|	http://www.genome.jp/kegg-bin/show_pathway?ko00051
Secondary bile acid biosynthesis	ko00121	1	44	0.5215	0.644947	gene_2137|gene_2138|	http://www.genome.jp/kegg-bin/show_pathway?ko00061
Ubiquinone and other terpenoid-quinone biosynthesis	ko00130	1	146	0.002433	0.0188742	gene_0323|	http://www.genome.jp/kegg-bin/show_pathway?ko04112
Oxidative phosphorylation	ko00190	18	232	0.2718	0.439708	gene_0062|gene_0063|gene_0064|gene_0065|gene_0066|gene_0067|gene_0068|gene_0069|gene_0308|gene_0312|gene_0313|gene_0315|gene_0317|gene_0318|gene_0319|gene_0332|gene_1211|gene_1722|gene_1901|gene_1902|gene_3889|gene_3890|gene_4295|gene_4328|	http://www.genome.jp/kegg-bin/show_pathway?ko00010
Photosynthesis	ko00195	8	75	0.1387	0.29838	gene_0062|gene_0063|gene_0064|gene_0065|gene_0066|gene_0067|gene_0068|gene_0069|	http://www.genome.jp/kegg-bin/show_pathway?ko00620
Arginine biosynthesis	ko00220	1	80	0.09405	0.233755	gene_1933|	http://www.genome.jp/kegg-bin/show_pathway?ko00900
Purine metabolism	ko00230	48	359	6.989e-07	2.23648e-05	gene_0025|gene_0161|gene_0204|gene_0241|gene_0246|gene_0249|gene_0250|gene_0251|gene_0339|gene_0402|gene_0436|gene_0437|gene_0486|gene_0557|gene_0558|gene_0771|gene_0785|gene_0786|gene_0787|gene_0788|gene_0839|gene_0858|gene_0906|gene_0924|gene_0925|gene_1464|gene_1903|gene_1904|gene_1986|gene_2011|gene_2012|gene_2013|gene_2063|gene_2191|gene_2192|gene_2206|gene_2244|gene_2245|gene_2423|gene_2464…	http://www.genome.jp/kegg-bin/show_pathway?ko03060
Pyrimidine metabolism	ko00240	38	234	5.317e-08	2.7223e-06	gene_0052|gene_0059|gene_0060|gene_0061|gene_0204|gene_0241|gene_0246|gene_0269|gene_0279|gene_0369|gene_0370|gene_0374|gene_0436|gene_0437|gene_0487|gene_0488|gene_0489|gene_0771|gene_0777|gene_0785|gene_0786|gene_0787|gene_0788|gene_1299|gene_1304|gene_1305|gene_1955|gene_1956|gene_2011|gene_2012|gene_2013|gene_2059|gene_2194|gene_2206|gene_2207|gene_2245|gene_2336|gene_2337|gene_2338|gene_2444…	http://www.genome.jp/kegg-bin/show_pathway?ko00250
Alanine, aspartate and glutamate metabolism	ko00250	15	96	0.0007527	0.0074112	gene_0369|gene_0370|gene_0415|gene_0653|gene_0654|gene_0655|gene_0693|gene_0945|gene_1336|gene_1933|gene_2053|gene_2423|gene_2460|gene_2561|gene_2562|gene_2631|gene_2636|gene_2640|gene_2641|gene_2642|gene_2643|gene_2644|gene_3391|gene_3462|gene_3553|gene_3554|	http://www.genome.jp/kegg-bin/show_pathway?ko00473
Tetracycline biosynthesis	ko00253	4	43	0.3339	0.494095	gene_1812|gene_1824|gene_1826|gene_1828|gene_1829|gene_1830|	http://www.genome.jp/kegg-bin/show_pathway?ko03410
Glycine, serine and threonine metabolism	ko00260	12	144	0.2909	0.462549	gene_0041|gene_0058|gene_0167|gene_0404|gene_0405|gene_0406|gene_0412|gene_0626|gene_0627|gene_0628|gene_0629|gene_0914|gene_0978|gene_0979|gene_1606|gene_1847|gene_1855|gene_2070|gene_2431|gene_2432|gene_2886|gene_3494|gene_3495|gene_3498|gene_3499|gene_3883|gene_4205|gene_4206|gene_4300|	http://www.genome.jp/kegg-bin/show_pathway?ko02060
Monobactam biosynthesis	ko00261	2	68	0.4412	0.573336	gene_3494|gene_3498|gene_3499|	http://www.genome.jp/kegg-bin/show_pathway?ko00710
Cysteine and methionine metabolism	ko00270	14	155	0.1299	0.289039	gene_0163|gene_0679|gene_0680|gene_0946|gene_1406|gene_1407|gene_1436|gene_2431|gene_2432|gene_2628|gene_2665|gene_3173|gene_3230|gene_3437|gene_3438|gene_3494|gene_3495|gene_3496|gene_3497|gene_3498|gene_3499|gene_4251|gene_4329|	http://www.genome.jp/kegg-bin/show_pathway?ko00670
Valine, leucine and isoleucine degradation	ko00280	4	109	0.4184	0.552115	gene_0638|gene_0639|gene_0641|gene_3114|gene_3230|	http://www.genome.jp/kegg-bin/show_pathway?ko00730
Valine, leucine and isoleucine biosynthesis	ko00290	2	41	0.9999	0.9999	gene_2393|gene_3230|	http://www.genome.jp/kegg-bin/show_pathway?ko00720
Lysine biosynthesis	ko00300	7	82	0.3503	0.511319	gene_0050|gene_0051|gene_1182|gene_1708|gene_2212|gene_3044|gene_3344|gene_3392|gene_3393|gene_3494|gene_3495|gene_3498|gene_3499|gene_3502|	http://www.genome.jp/kegg-bin/show_pathway?ko00500
Lysine degradation	ko00310	2	125	0.03577	0.133049	gene_0641|gene_0693|	http://www.genome.jp/kegg-bin/show_pathway?ko00052
Arginine and proline metabolism	ko00330	6	174	0.1989	0.368974	gene_0915|gene_0916|gene_1329|gene_2140|gene_2141|gene_2142|gene_2803|gene_3631|gene_3807|gene_3978|	http://www.genome.jp/kegg-bin/show_pathway?ko00471
Carbapenem biosynthesis	ko00332	2	52	0.7701	0.854663	gene_2140|gene_2141|gene_2142|	http://www.genome.jp/kegg-bin/show_pathway?ko00770
Histidine metabolism	ko00340	2	91	0.1807	0.355576	gene_1208|gene_1209|gene_3808|	http://www.genome.jp/kegg-bin/show_pathway?ko00983
Tyrosine metabolism	ko00350	6	147	0.3868	0.513061	gene_0432|gene_0445|gene_0446|gene_0693|gene_1177|gene_2151|gene_2684|gene_3030|gene_3126|gene_4036|gene_4037|gene_4156|gene_4157|gene_4158|gene_4192|	http://www.genome.jp/kegg-bin/show_pathway?ko03420
Phenylalanine metabolism	ko00360	1	148	0.001602	0.0141418	gene_3030|	http://www.genome.jp/kegg-bin/show_pathway?ko02010
Chlorocyclohexane and chlorobenzene degradation	ko00361	2	126	0.03626	0.133049	gene_0047|gene_2528|	http://www.genome.jp/kegg-bin/show_pathway?ko00640
Benzoate degradation	ko00362	4	157	0.064	0.190512	gene_0047|gene_0641|gene_1202|gene_1203|gene_1204|gene_1717|gene_1718|	http://www.genome.jp/kegg-bin/show_pathway?ko00253
Bisphenol degradation	ko00363	1	31	0.9999	0.9999	gene_3675|	http://www.genome.jp/kegg-bin/show_pathway?ko03070
Tryptophan metabolism	ko00380	1	146	0.002433	0.0188742	gene_0641|	http://www.genome.jp/kegg-bin/show_pathway?ko00195
Phenylalanine, tyrosine and tryptophan biosynthesis	ko00400	7	108	0.8392	0.902669	gene_0626|gene_0627|gene_0628|gene_0629|gene_0978|gene_0979|gene_1921|gene_3801|gene_3803|gene_3804|gene_3805|gene_3806|	http://www.genome.jp/kegg-bin/show_pathway?ko00564
Novobiocin biosynthesis	ko00401	1	64	0.1853	0.355576	gene_3803|	http://www.genome.jp/kegg-bin/show_pathway?ko00760
Taurine and hypotaurine metabolism	ko00430	3	47	0.7634	0.854663	gene_0439|gene_0440|gene_0653|gene_0654|gene_0655|gene_1569|gene_1570|gene_4148|	http://www.genome.jp/kegg-bin/show_pathway?ko03018
Phosphonate and phosphinate metabolism	ko00440	3	87	0.4951	0.624363	gene_1785|gene_1786|gene_3425|	http://www.genome.jp/kegg-bin/show_pathway?ko00072
Selenocompound metabolism	ko00450	6	56	0.1553	0.328569	gene_0082|gene_0487|gene_0488|gene_0489|gene_0679|gene_0680|gene_0946|gene_2175|gene_2176|gene_2188|gene_2444|gene_3437|gene_3438|	http://www.genome.jp/kegg-bin/show_pathway?ko00270
Cyanoamino acid metabolism	ko00460	5	78	0.8126	0.884658	gene_0058|gene_0945|gene_1899|gene_1900|gene_2460|gene_2781|gene_3147|gene_3148|gene_3271|gene_3272|gene_3462|gene_4064|gene_4074|gene_4081|	http://www.genome.jp/kegg-bin/show_pathway?ko00561
D-Glutamine and D-glutamate metabolism	ko00471	3	19	0.1067	0.255282	gene_0140|gene_1531|gene_3001|gene_3002|	http://www.genome.jp/kegg-bin/show_pathway?ko04122
D-Alanine metabolism	ko00473	4	12	0.004666	0.0351322	gene_1048|gene_1049|gene_1091|gene_1092|gene_1537|gene_1539|gene_1540|gene_2211|gene_2214|	http://www.genome.jp/kegg-bin/show_pathway?ko03020
Glutathione metabolism	ko00480	8	79	0.1514	0.322987	gene_0937|gene_0938|gene_0939|gene_1563|gene_1968|gene_2521|gene_2914|gene_3352|gene_3597|gene_3598|gene_3631|gene_3978|gene_4091|gene_4093|gene_4338|gene_4339|gene_4340|	http://www.genome.jp/kegg-bin/show_pathway?ko00020
Starch and sucrose metabolism	ko00500	24	154	2.601e-05	0.00041616	gene_0011|gene_0012|gene_0325|gene_0340|gene_0400|gene_0486|gene_0490|gene_0644|gene_0667|gene_0671|gene_0672|gene_0673|gene_0674|gene_0984|gene_0993|gene_0997|gene_0998|gene_1415|gene_1450|gene_1451|gene_1586|gene_1587|gene_1588|gene_1598|gene_1695|gene_1696|gene_1790|gene_1899|gene_1900|gene_1942|gene_2107|gene_2108|gene_2109|gene_2443|gene_2512|gene_2513|gene_2514|gene_2530|gene_2533|gene_2585…	http://www.genome.jp/kegg-bin/show_pathway?ko00480
N-Glycan biosynthesis	ko00510	1	80	0.09405	0.233755	gene_0016|	http://www.genome.jp/kegg-bin/show_pathway?ko00450
Other glycan degradation	ko00511	4	19	0.02593	0.115068	gene_0407|gene_1030|gene_1232|gene_1754|gene_1755|gene_1759|gene_1760|gene_1761|gene_2534|gene_2541|gene_2705|gene_2706|gene_2707|gene_3042|gene_3543|gene_3737|gene_3738|gene_3739|	http://www.genome.jp/kegg-bin/show_pathway?ko00650
Amino sugar and nucleotide sugar metabolism	ko00520	26	256	0.01217	0.072454	gene_0011|gene_0012|gene_0415|gene_0418|gene_0434|gene_0486|gene_0490|gene_0644|gene_0659|gene_0660|gene_0704|gene_0832|gene_0833|gene_0834|gene_0835|gene_1504|gene_1754|gene_1755|gene_1942|gene_2079|gene_2080|gene_2106|gene_2189|gene_2208|gene_2443|gene_2530|gene_2804|gene_2805|gene_2903|gene_2904|gene_2905|gene_3403|gene_3404|gene_3541|gene_3543|gene_3628|gene_3716|gene_3717|gene_3800|gene_3857…	http://www.genome.jp/kegg-bin/show_pathway?ko00680
Streptomycin biosynthesis	ko00521	4	43	0.3339	0.494095	gene_0189|gene_0486|gene_1207|gene_1942|gene_2530|gene_3541|	http://www.genome.jp/kegg-bin/show_pathway?ko00521
Polyketide sugar unit biosynthesis	ko00523	1	75	0.0903	0.233755	gene_1207|	http://www.genome.jp/kegg-bin/show_pathway?ko00982
Butirosin and neomycin biosynthesis	ko00524	1	55	0.2601	0.428144	gene_1942|gene_2530|gene_3541|	http://www.genome.jp/kegg-bin/show_pathway?ko00190
Glycosaminoglycan degradation	ko00531	3	43	0.7457	0.844687	gene_1450|gene_1451|gene_1754|gene_1755|gene_3281|gene_3282|gene_3543|gene_3800|	http://www.genome.jp/kegg-bin/show_pathway?ko00910
Lipopolysaccharide biosynthesis	ko00540	3	69	0.7995	0.882207	gene_2535|gene_2536|gene_2537|gene_2538|gene_3915|gene_3916|	http://www.genome.jp/kegg-bin/show_pathway?ko00430
Peptidoglycan biosynthesis	ko00550	15	68	1.309e-05	0.00023936	gene_0050|gene_0051|gene_0137|gene_0138|gene_0139|gene_0140|gene_0141|gene_0142|gene_0399|gene_0434|gene_0551|gene_1048|gene_1049|gene_2208|gene_2211|gene_2212|gene_2913|gene_3001|gene_3002|gene_3207|gene_3392|gene_3393|gene_3407|gene_3622|	http://www.genome.jp/kegg-bin/show_pathway?ko00350
Glycerolipid metabolism	ko00561	12	111	0.04681	0.157676	gene_0176|gene_0300|gene_0404|gene_0405|gene_0406|gene_0604|gene_0772|gene_1193|gene_1194|gene_1195|gene_1196|gene_1301|gene_1375|gene_1376|gene_2070|gene_2262|gene_2263|gene_2572|gene_2841|gene_3191|gene_3742|gene_3747|gene_4181|gene_4182|	http://www.genome.jp/kegg-bin/show_pathway?ko00300
Inositol phosphate metabolism	ko00562	2	105	0.09616	0.236702	gene_0189|gene_0467|gene_0468|gene_4335|	http://www.genome.jp/kegg-bin/show_pathway?ko00312
Glycerophospholipid metabolism	ko00564	13	162	0.3202	0.49149	gene_0176|gene_0300|gene_0491|gene_0492|gene_0493|gene_0531|gene_0604|gene_0772|gene_0782|gene_1301|gene_1377|gene_1378|gene_1554|gene_1555|gene_2097|gene_2262|gene_2263|gene_2572|gene_2757|gene_2808|gene_2809|gene_2862|gene_2863|gene_2916|gene_2917|gene_3160|gene_3562|gene_4134|gene_4181|gene_4182|	http://www.genome.jp/kegg-bin/show_pathway?ko05150
Arachidonic acid metabolism	ko00590	1	120	0.01075	0.0655238	gene_3352|	http://www.genome.jp/kegg-bin/show_pathway?ko02030
Linoleic acid metabolism	ko00591	1	54	0.2598	0.428144	gene_3675|	http://www.genome.jp/kegg-bin/show_pathway?ko00625
Sphingolipid metabolism	ko00600	2	67	0.4395	0.573336	gene_2705|gene_2706|gene_2707|gene_3742|gene_3747|	http://www.genome.jp/kegg-bin/show_pathway?ko00908
Glycosphingolipid biosynthesis - globo series	ko00603	2	32	0.9999	0.9999	gene_1754|gene_1755|gene_3543|gene_3742|gene_3747|	http://www.genome.jp/kegg-bin/show_pathway?ko02020
Glycosphingolipid biosynthesis - ganglio series	ko00604	1	46	0.528	0.646737	gene_1754|gene_1755|gene_3543|	http://www.genome.jp/kegg-bin/show_pathway?ko00071
Pyruvate metabolism	ko00620	15	126	0.01358	0.0772551	gene_0249|gene_0250|gene_0251|gene_0304|gene_0305|gene_0306|gene_0402|gene_0439|gene_0440|gene_0635|gene_0636|gene_0641|gene_1064|gene_1113|gene_1177|gene_1406|gene_1407|gene_1569|gene_1570|gene_1811|gene_1812|gene_1824|gene_1826|gene_1828|gene_1829|gene_1830|gene_1963|gene_2390|gene_2501|gene_2505|gene_2665|gene_3063|gene_3064|gene_3173|gene_3538|gene_3539|gene_3679|gene_3680|gene_3913|gene_3938…	http://www.genome.jp/kegg-bin/show_pathway?ko00460
Dioxin degradation	ko00621	1	84	0.06376	0.190512	gene_1717|gene_1718|	http://www.genome.jp/kegg-bin/show_pathway?ko00790
Xylene degradation	ko00622	3	73	0.6278	0.737233	gene_0047|gene_1717|gene_1718|gene_3030|	http://www.genome.jp/kegg-bin/show_pathway?ko00362
Toluene degradation	ko00623	1	87	0.06617	0.192495	gene_3030|	http://www.genome.jp/kegg-bin/show_pathway?ko00980
Chloroalkane and chloroalkene degradation	ko00625	5	71	0.6223	0.734142	gene_0432|gene_1177|gene_2528|gene_3126|gene_3675|gene_4036|gene_4037|gene_4156|gene_4157|gene_4158|gene_4192|	http://www.genome.jp/kegg-bin/show_pathway?ko00780
Naphthalene degradation	ko00626	3	89	0.3755	0.511319	gene_0432|gene_1177|gene_3126|gene_4036|gene_4037|gene_4156|gene_4157|gene_4158|gene_4192|	http://www.genome.jp/kegg-bin/show_pathway?ko00260
Aminobenzoate degradation	ko00627	3	151	0.03732	0.133049	gene_0445|gene_0446|gene_1963|gene_2151|gene_2448|gene_2684|	http://www.genome.jp/kegg-bin/show_pathway?ko00626
Glyoxylate and dicarboxylate metabolism	ko00630	6	156	0.3114	0.48907	gene_0058|gene_0404|gene_0405|gene_0406|gene_0641|gene_1933|gene_2070|gene_2345|gene_2346|gene_3883|	http://www.genome.jp/kegg-bin/show_pathway?ko00311
Propanoate metabolism	ko00640	11	144	0.3859	0.513061	gene_0304|gene_0305|gene_0306|gene_0439|gene_0440|gene_0641|gene_1406|gene_1407|gene_1443|gene_1444|gene_1569|gene_1570|gene_1812|gene_1824|gene_1826|gene_1828|gene_1829|gene_1830|gene_2665|gene_2841|gene_3173|gene_4148|gene_4251|	http://www.genome.jp/kegg-bin/show_pathway?ko00642
Ethylbenzene degradation	ko00642	1	32	0.7204	0.831654	gene_0445|gene_0446|gene_2151|gene_2684|	http://www.genome.jp/kegg-bin/show_pathway?ko00627
Styrene degradation	ko00643	1	47	0.3668	0.511319	gene_0047|	http://www.genome.jp/kegg-bin/show_pathway?ko00630
Butanoate metabolism	ko00650	9	128	0.5804	0.700531	gene_0304|gene_0305|gene_0306|gene_0638|gene_0639|gene_0641|gene_0693|gene_1177|gene_2393|gene_2394|gene_2835|gene_3675|gene_4156|gene_4157|gene_4158|	http://www.genome.jp/kegg-bin/show_pathway?ko00903
C5-Branched dibasic acid metabolism	ko00660	2	58	0.5834	0.700531	gene_2393|gene_2394|	http://www.genome.jp/kegg-bin/show_pathway?ko00330
One carbon pool by folate	ko00670	10	43	0.000221	0.00257164	gene_0058|gene_0279|gene_0280|gene_0386|gene_1945|gene_2232|gene_2249|gene_3439|gene_3556|gene_3557|	http://www.genome.jp/kegg-bin/show_pathway?ko00524
Methane metabolism	ko00680	10	236	0.2731	0.439708	gene_0041|gene_0058|gene_0167|gene_0247|gene_0248|gene_0439|gene_0440|gene_0465|gene_0466|gene_0914|gene_1213|gene_1492|gene_1493|gene_1569|gene_1570|gene_1606|gene_1847|gene_1855|gene_2886|gene_3883|gene_4148|gene_4205|gene_4206|gene_4242|gene_4243|gene_4244|gene_4250|gene_4300|	http://www.genome.jp/kegg-bin/show_pathway?ko00040
Carbon fixation in photosynthetic organisms	ko00710	8	60	0.0294	0.122683	gene_0467|gene_0468|gene_0469|gene_0470|gene_0866|gene_0917|gene_1121|gene_1122|gene_1492|gene_1493|gene_1798|gene_2256|gene_3389|gene_3914|gene_4250|gene_4335|	http://www.genome.jp/kegg-bin/show_pathway?ko04940
Carbon fixation pathways in prokaryotes	ko00720	10	151	0.7327	0.83365	gene_0386|gene_0439|gene_0440|gene_0641|gene_1569|gene_1570|gene_1812|gene_1824|gene_1826|gene_1828|gene_1829|gene_1830|gene_2232|gene_3439|gene_4148|	http://www.genome.jp/kegg-bin/show_pathway?ko00621
Thiamine metabolism	ko00730	4	55	0.5782	0.700531	gene_0107|gene_0108|gene_0164|gene_2257|gene_3235|gene_3236|	http://www.genome.jp/kegg-bin/show_pathway?ko00622
Riboflavin metabolism	ko00740	1	51	0.3721	0.511319	gene_0805|	http://www.genome.jp/kegg-bin/show_pathway?ko01040
Vitamin B6 metabolism	ko00750	1	52	0.3749	0.511319	gene_3273|	http://www.genome.jp/kegg-bin/show_pathway?ko00280
Nicotinate and nicotinamide metabolism	ko00760	6	110	0.9999	0.9999	gene_0530|gene_0556|gene_1975|gene_2488|gene_2810|gene_2811|gene_3040|	http://www.genome.jp/kegg-bin/show_pathway?ko00740
Pantothenate and CoA biosynthesis	ko00770	7	65	0.1181	0.279941	gene_0196|gene_0197|gene_0923|gene_2246|gene_2393|gene_2997|gene_3230|gene_3316|gene_3317|	http://www.genome.jp/kegg-bin/show_pathway?ko04930
Biotin metabolism	ko00780	3	52	0.9999	0.9999	gene_0536|gene_1814|gene_1821|gene_1823|gene_1825|	http://www.genome.jp/kegg-bin/show_pathway?ko05340
Folate biosynthesis	ko00790	2	83	0.244	0.422054	gene_0113|gene_0280|	http://www.genome.jp/kegg-bin/show_pathway?ko00920
Retinol metabolism	ko00830	2	73	0.3258	0.49149	gene_0432|gene_3126|gene_4036|gene_4037|gene_4192|	http://www.genome.jp/kegg-bin/show_pathway?ko05134
Porphyrin and chlorophyll metabolism	ko00860	2	232	0.0001302	0.0016704	gene_0806|gene_0807|gene_1450|gene_1451|gene_3281|gene_3282|	http://www.genome.jp/kegg-bin/show_pathway?ko04626
Terpenoid backbone biosynthesis	ko00900	11	99	0.05405	0.17296	gene_0322|gene_0638|gene_0639|gene_0640|gene_0641|gene_0781|gene_1672|gene_1673|gene_1674|gene_2182|gene_2236|gene_2237|gene_3229|	http://www.genome.jp/kegg-bin/show_pathway?ko00830
Limonene and pinene degradation	ko00903	1	79	0.09277	0.233755	gene_0445|gene_0446|gene_2151|gene_2684|	http://www.genome.jp/kegg-bin/show_pathway?ko04070
Zeatin biosynthesis	ko00908	1	48	0.3672	0.511319	gene_1935|gene_1936|	http://www.genome.jp/kegg-bin/show_pathway?ko00623
Nitrogen metabolism	ko00910	1	76	0.09052	0.233755	gene_1933|	http://www.genome.jp/kegg-bin/show_pathway?ko00562
Sulfur metabolism	ko00920	4	122	0.2527	0.4256	gene_1384|gene_1558|gene_1836|gene_1842|gene_1843|gene_3496|gene_3497|	http://www.genome.jp/kegg-bin/show_pathway?ko05211
Caprolactam degradation	ko00930	1	37	0.726	0.832457	gene_3030|	http://www.genome.jp/kegg-bin/show_pathway?ko05152
Phenylpropanoid biosynthesis	ko00940	2	98	0.1321	0.289039	gene_1899|gene_1900|gene_2781|gene_3147|gene_3148|gene_3271|gene_3272|gene_4064|gene_4074|gene_4081|	http://www.genome.jp/kegg-bin/show_pathway?ko03320
Flavone and flavonol biosynthesis	ko00944	1	62	0.1835	0.355576	gene_1450|gene_1451|gene_3281|gene_3282|	http://www.genome.jp/kegg-bin/show_pathway?ko04260
Aminoacyl-tRNA biosynthesis	ko00970	25	117	4.245e-08	2.7168e-06	gene_0110|gene_0111|gene_0155|gene_0784|gene_0900|gene_0976|gene_1242|gene_1243|gene_1244|gene_1312|gene_1313|gene_1314|gene_1315|gene_1552|gene_1553|gene_1662|gene_1663|gene_1890|gene_1958|gene_1959|gene_2175|gene_2176|gene_2188|gene_2249|gene_2568|gene_2569|gene_2570|gene_2571|gene_2622|gene_2623|gene_2990|gene_2991|gene_2992|gene_3212|gene_3263|gene_3264|gene_3265|gene_3329|gene_3353|gene_4011|	http://www.genome.jp/kegg-bin/show_pathway?ko00310
Metabolism of xenobiotics by cytochrome P450	ko00980	2	155	0.006325	0.0435267	gene_0432|gene_3126|gene_4036|gene_4037|gene_4192|	http://www.genome.jp/kegg-bin/show_pathway?ko00380
Drug metabolism - cytochrome P450	ko00982	2	124	0.03537	0.133049	gene_0432|gene_3126|gene_4036|gene_4037|gene_4192|	http://www.genome.jp/kegg-bin/show_pathway?ko04727
Drug metabolism - other enzymes	ko00983	7	72	0.2106	0.385097	gene_0052|gene_0924|gene_0925|gene_1299|gene_1450|gene_1451|gene_1955|gene_1956|gene_2477|gene_3281|gene_3282|gene_3324|gene_3413|gene_3414|gene_4016|	http://www.genome.jp/kegg-bin/show_pathway?ko04146
Biosynthesis of unsaturated fatty acids	ko01040	2	84	0.2459	0.422486	gene_0536|gene_1821|gene_2896|	http://www.genome.jp/kegg-bin/show_pathway?ko04724
Nonribosomal peptide structures	ko01054	1	69	0.1291	0.289039	gene_3391|	http://www.genome.jp/kegg-bin/show_pathway?ko03008
Biosynthesis of vancomycin group antibiotics	ko01055	1	49	0.3683	0.511319	gene_1207|	http://www.genome.jp/kegg-bin/show_pathway?ko03013
Metabolic pathways	ko01100	274	4442	0.8889	0.94816	gene_0006|gene_0011|gene_0012|gene_0016|gene_0025|gene_0041|gene_0047|gene_0052|gene_0058|gene_0059|gene_0060|gene_0061|gene_0062|gene_0063|gene_0064|gene_0065|gene_0066|gene_0067|gene_0068|gene_0069|gene_0082|gene_0107|gene_0108|gene_0113|gene_0139|gene_0140|gene_0141|gene_0142|gene_0163|gene_0164|gene_0167|gene_0176|gene_0189|gene_0196|gene_0197|gene_0204|gene_0246|gene_0247|gene_0248|gene_0249…	http://www.genome.jp/kegg-bin/show_pathway?ko05010
Biosynthesis of secondary metabolites	ko01110	105	1974	0.1786	0.355576	gene_0011|gene_0012|gene_0041|gene_0058|gene_0167|gene_0176|gene_0247|gene_0248|gene_0249|gene_0250|gene_0251|gene_0300|gene_0322|gene_0323|gene_0402|gene_0404|gene_0405|gene_0406|gene_0432|gene_0465|gene_0466|gene_0467|gene_0468|gene_0469|gene_0470|gene_0486|gene_0491|gene_0492|gene_0493|gene_0550|gene_0604|gene_0626|gene_0627|gene_0628|gene_0629|gene_0638|gene_0639|gene_0640|gene_0641|gene_0679…	http://www.genome.jp/kegg-bin/show_pathway?ko05012
Microbial metabolism in diverse environments	ko01120	63	1918	8.83e-08	3.76747e-06	gene_0011|gene_0012|gene_0041|gene_0047|gene_0058|gene_0167|gene_0247|gene_0248|gene_0249|gene_0250|gene_0251|gene_0386|gene_0402|gene_0432|gene_0439|gene_0440|gene_0445|gene_0446|gene_0465|gene_0466|gene_0467|gene_0468|gene_0469|gene_0470|gene_0486|gene_0550|gene_0635|gene_0636|gene_0641|gene_0693|gene_0866|gene_0914|gene_0917|gene_1121|gene_1122|gene_1177|gene_1182|gene_1202|gene_1203|gene_1204…	http://www.genome.jp/kegg-bin/show_pathway?ko04141
Biosynthesis of antibiotics	ko01130	76	1508	0.1021	0.24893	gene_0011|gene_0012|gene_0041|gene_0058|gene_0167|gene_0247|gene_0248|gene_0249|gene_0250|gene_0251|gene_0402|gene_0404|gene_0405|gene_0406|gene_0415|gene_0418|gene_0432|gene_0465|gene_0466|gene_0467|gene_0468|gene_0469|gene_0470|gene_0486|gene_0490|gene_0550|gene_0626|gene_0627|gene_0628|gene_0629|gene_0638|gene_0639|gene_0640|gene_0641|gene_0644|gene_0866|gene_0914|gene_0978|gene_0979|gene_1121…	http://www.genome.jp/kegg-bin/show_pathway?ko05016
Carbon metabolism	ko01200	34	455	0.2347	0.411529	gene_0011|gene_0012|gene_0041|gene_0058|gene_0167|gene_0247|gene_0248|gene_0249|gene_0250|gene_0251|gene_0386|gene_0402|gene_0439|gene_0440|gene_0465|gene_0466|gene_0467|gene_0468|gene_0469|gene_0470|gene_0550|gene_0641|gene_0866|gene_0914|gene_1121|gene_1122|gene_1213|gene_1492|gene_1493|gene_1563|gene_1569|gene_1570|gene_1606|gene_1798|gene_1812|gene_1824|gene_1826|gene_1828|gene_1829|gene_1830…	http://www.genome.jp/kegg-bin/show_pathway?ko05200
2-Oxocarboxylic acid metabolism	ko01210	4	210	0.00797	0.0523159	gene_2393|gene_3230|gene_3494|gene_3498|gene_3499|
Fatty acid metabolism	ko01212	10	179	0.9999	0.9999	gene_0536|gene_0641|gene_1812|gene_1814|gene_1816|gene_1819|gene_1820|gene_1821|gene_1823|gene_1824|gene_1825|gene_1826|gene_1828|gene_1829|gene_1830|
Degradation of aromatic compounds	ko01220	7	453	4.738e-06	0.000110266	gene_0047|gene_0432|gene_1177|gene_1202|gene_1203|gene_1204|gene_1717|gene_1718|gene_3030|gene_3126|gene_4036|gene_4037|gene_4156|gene_4157|gene_4158|gene_4192|
Biosynthesis of amino acids	ko01230	41	355	0.0001305	0.0016704	gene_0041|gene_0058|gene_0163|gene_0167|gene_0247|gene_0248|gene_0249|gene_0250|gene_0251|gene_0402|gene_0465|gene_0466|gene_0467|gene_0468|gene_0469|gene_0470|gene_0626|gene_0627|gene_0628|gene_0629|gene_0679|gene_0680|gene_0866|gene_0914|gene_0945|gene_0946|gene_0978|gene_0979|gene_1121|gene_1122|gene_1182|gene_1213|gene_1436|gene_1606|gene_1708|gene_1798|gene_1847|gene_1855|gene_1921|gene_1933…
beta-Lactam resistance	ko01501	9	105	0.3022	0.477551	gene_0399|gene_0699|gene_1146|gene_1148|gene_1149|gene_1150|gene_1151|gene_1152|gene_1153|gene_1154|gene_1155|gene_1156|gene_1157|gene_1710|gene_1878|gene_1879|gene_2325|gene_2326|gene_2913|gene_3207|gene_3622|gene_3800|
Vancomycin resistance	ko01502	5	46	0.2031	0.374055	gene_0139|gene_0141|gene_0142|gene_1048|gene_1049|gene_1091|gene_1092|gene_2211|gene_2212|gene_2214|
Cationic antimicrobial peptide	ko01503	7	74	0.2204	0.394562	gene_1316|gene_1536|gene_1537|gene_1538|gene_1539|gene_1540|gene_2480|gene_2481|gene_2482|gene_4311|
ABC transporters	ko02010	55	581	0.002109	0.0174163	gene_0032|gene_0033|gene_0034|gene_0035|gene_0036|gene_0037|gene_0038|gene_0320|gene_0321|gene_0356|gene_0425|gene_0427|gene_0428|gene_0429|gene_0430|gene_0501|gene_0502|gene_0503|gene_0505|gene_0506|gene_0508|gene_0513|gene_0514|gene_0515|gene_0516|gene_0699|gene_0894|gene_0895|gene_0896|gene_0897|gene_0898|gene_0899|gene_0907|gene_0908|gene_0909|gene_0910|gene_1001|gene_1002|gene_1003|gene_1040…
Two-component system	ko02020	29	504	0.8501	0.910567	gene_0022|gene_0023|gene_0024|gene_0040|gene_0308|gene_0318|gene_0319|gene_0508|gene_0509|gene_0510|gene_0511|gene_0641|gene_1219|gene_1220|gene_1221|gene_1222|gene_1536|gene_1537|gene_1538|gene_1539|gene_1540|gene_1737|gene_1738|gene_1739|gene_1933|gene_1949|gene_2480|gene_2481|gene_2482|gene_2501|gene_2505|gene_2635|gene_3054|gene_3055|gene_3056|gene_3058|gene_3059|gene_3060|gene_3061|gene_3063…
Bacterial chemotaxis	ko02030	2	33	0.9999	0.9999	gene_0032|gene_0033|gene_1593|
Phosphotransferase system	ko02060	19	136	0.0008565	0.00783086	gene_0549|gene_0600|gene_0667|gene_0672|gene_0673|gene_0674|gene_1408|gene_1409|gene_1476|gene_1506|gene_1507|gene_1508|gene_1509|gene_1510|gene_1511|gene_1514|gene_1620|gene_1621|gene_1622|gene_1775|gene_1866|gene_2107|gene_2108|gene_2109|gene_2113|gene_2156|gene_2167|gene_2454|gene_2512|gene_2513|gene_2661|gene_2662|gene_2663|gene_2903|gene_2904|gene_2905|gene_3035|gene_3146|gene_3463|gene_3464…
Ribosome biogenesis in eukaryotes	ko03008	4	83	0.8187	0.884658	gene_0742|gene_3947|gene_3968|gene_4006|
Ribosome	ko03010	78	144	2.2e-16	5.632e-14	gene_0101|gene_0205|gene_0206|gene_0208|gene_0239|gene_0270|gene_0547|gene_0748|gene_0757|gene_0758|gene_0775|gene_2209|gene_2225|gene_2226|gene_2228|gene_2426|gene_2485|gene_2486|gene_2698|gene_2699|gene_2712|gene_2713|gene_2714|gene_2715|gene_2716|gene_2717|gene_2718|gene_2719|gene_2720|gene_2721|gene_2722|gene_2723|gene_2724|gene_2725|gene_2726|gene_2727|gene_2728|gene_2729|gene_2730|gene_2731…
RNA transport	ko03013	11	142	0.3796	0.51133	gene_0234|gene_0277|gene_3891|gene_3892|gene_3893|gene_3932|gene_3936|gene_3947|gene_4005|gene_4252|gene_4253|gene_4254|gene_4262|gene_4312|gene_4323|
mRNA surveillance pathway	ko03015	1	60	0.2695	0.439439	gene_4252|gene_4253|gene_4254|
RNA degradation	ko03018	10	79	0.02899	0.122683	gene_0177|gene_0178|gene_0247|gene_0248|gene_0265|gene_0266|gene_0447|gene_0459|gene_0460|gene_0465|gene_0466|gene_0811|gene_1213|gene_1901|gene_1902|gene_2213|gene_2927|gene_4018|gene_4116|gene_4119|gene_4242|gene_4243|gene_4244|gene_4252|gene_4253|gene_4254|gene_4273|gene_4274|
RNA polymerase	ko03020	5	52	0.2486	0.424277	gene_2206|gene_2245|gene_2681|gene_2682|gene_2683|gene_2742|
DNA replication	ko03030	14	60	1.27e-05	0.00023936	gene_0204|gene_0246|gene_0290|gene_0388|gene_0436|gene_0437|gene_0771|gene_0785|gene_0786|gene_0787|gene_0788|gene_1238|gene_1239|gene_1241|gene_1283|gene_2424|gene_2425|gene_2464|gene_2465|gene_2472|gene_2473|gene_2565|gene_2999|gene_3663|gene_4110|gene_4111|gene_4141|
Spliceosome	ko03040	4	122	0.2527	0.4256	gene_3886|gene_3903|gene_3904|gene_3905|gene_4001|gene_4002|gene_4333|gene_4356|gene_4358|
Proteasome	ko03050	1	49	0.3683	0.511319	gene_3997|
Protein export	ko03060	11	40	2.025e-05	0.0003456	gene_0385|gene_0461|gene_0518|gene_0519|gene_0573|gene_0574|gene_0745|gene_0747|gene_1680|gene_1882|gene_1964|gene_2736|gene_2737|gene_3258|gene_3656|gene_3657|gene_4008|gene_4009|gene_4161|
Bacterial secretion system	ko03070	9	76	0.05049	0.163613	gene_0461|gene_0518|gene_0519|gene_0745|gene_0747|gene_1882|gene_1964|gene_2736|gene_2737|gene_3258|gene_3656|gene_3657|gene_3784|gene_4161|
PPAR signaling pathway	ko03320	1	64	0.1853	0.355576	gene_1375|gene_1376|
Base excision repair	ko03410	13	41	6.065e-07	2.21806e-05	gene_0435|gene_0441|gene_0837|gene_0838|gene_0947|gene_1308|gene_1658|gene_2565|gene_2907|gene_2998|gene_2999|gene_3197|gene_3219|gene_3220|gene_3971|gene_3987|
Nucleotide excision repair	ko03420	7	48	0.02607	0.115068	gene_0225|gene_0482|gene_0483|gene_0484|gene_0920|gene_1998|gene_2563|gene_2565|gene_2999|gene_3169|gene_3170|
Mismatch repair	ko03430	17	45	5.369e-10	6.87232e-08	gene_0204|gene_0246|gene_0436|gene_0437|gene_0771|gene_0785|gene_0786|gene_0787|gene_0788|gene_0837|gene_0838|gene_0920|gene_1283|gene_1545|gene_2233|gene_2234|gene_2235|gene_2464|gene_2465|gene_2472|gene_2473|gene_2563|gene_2565|gene_3663|gene_4110|gene_4111|gene_4168|gene_4170|gene_4239|gene_4241|
Homologous recombination	ko03440	19	61	2.358e-09	2.01216e-07	gene_0171|gene_0204|gene_0246|gene_0436|gene_0437|gene_0529|gene_0771|gene_0785|gene_0786|gene_0787|gene_0788|gene_0837|gene_0838|gene_1283|gene_1296|gene_1496|gene_1497|gene_1498|gene_2247|gene_2248|gene_2261|gene_2464|gene_2465|gene_2469|gene_2472|gene_2473|gene_2999|gene_3663|gene_3666|gene_4110|gene_4111|gene_4166|gene_4167|
MAPK signaling pathway	ko04010	2	199	0.0007915	0.00750459	gene_3886|gene_4019|gene_4020|
ErbB signaling pathway	ko04012	1	72	0.1318	0.289039	gene_4312|
Ras signaling pathway	ko04014	1	174	0.0003569	0.00380693	gene_4021|
Rap1 signaling pathway	ko04015	3	162	0.01931	0.0950646	gene_3993|gene_3995|gene_3996|gene_4021|
Calcium signaling pathway	ko04020	1	152	0.001658	0.0141483	gene_4021|
cGMP-PKG signaling pathway	ko04022	1	132	0.005036	0.0358116	gene_4021|
cAMP signaling pathway	ko04024	1	187	0.0001677	0.00204434	gene_4021|
HIF-1 signaling pathway	ko04066	3	86	0.4931	0.624363	gene_0465|gene_0466|gene_0470|gene_1213|gene_1798|gene_3914|gene_4242|gene_4243|gene_4244|gene_4312|
FoxO signaling pathway	ko04068	1	105	0.02174	0.0993829	gene_3954|
Phosphatidylinositol signaling system	ko04070	4	79	0.9999	0.9999	gene_0189|gene_0782|gene_1301|gene_4021|
Sphingolipid signaling pathway	ko04071	1	95	0.03065	0.122683	gene_4377|
Phospholipase D signaling pathway	ko04072	1	113	0.0154	0.077302	gene_1301|
Cell cycle	ko04110	1	108	0.01478	0.077302	gene_3976|
Cell cycle - Caulobacter	ko04112	11	33	2.535e-06	6.4896e-05	gene_0141|gene_0142|gene_0144|gene_0145|gene_0146|gene_0147|gene_0193|gene_0218|gene_0475|gene_0783|gene_1351|gene_2424|gene_2425|gene_3660|
Oocyte meiosis	ko04114	2	81	0.2413	0.420223	gene_3976|gene_4021|
p53 signaling pathway	ko04115	1	61	0.1833	0.355576	gene_4377|
Sulfur relay system	ko04122	3	32	0.4437	0.573673	gene_0107|gene_0108|gene_0164|gene_0166|
Protein processing in endoplasmic reticulum	ko04141	7	147	0.6051	0.720491	gene_1041|gene_3872|gene_3886|gene_3960|gene_3977|gene_3986|gene_4008|gene_4009|gene_4025|gene_4377|
Lysosome	ko04142	3	107	0.2192	0.394562	gene_1450|gene_1451|gene_1754|gene_1755|gene_3281|gene_3282|gene_3543|gene_4322|
Endocytosis	ko04144	1	184	0.0002502	0.00278483	gene_3886|
Phagosome	ko04145	4	97	0.5268	0.646737	gene_3933|gene_3935|gene_3960|gene_3986|gene_3990|gene_4308|gene_4309|gene_4322|
Peroxisome	ko04146	2	73	0.3258	0.49149	gene_1672|gene_4288|
mTOR signaling pathway	ko04150	0	0	0.9999	0.9999
PI3K-Akt signaling pathway	ko04151	6	245	0.01431	0.077302	gene_3872|gene_3936|gene_3963|gene_3964|gene_3976|gene_3977|gene_4312|
AMPK signaling pathway	ko04152	3	106	0.2182	0.394562	gene_0247|gene_0248|gene_4211|gene_4312|
Apoptosis	ko04210	1	65	0.1869	0.355576	gene_4377|
Longevity regulating pathway - mammal	ko04211	2	75	0.3283	0.49149	gene_4312|gene_4377|
Cardiac muscle contraction	ko04260	2	65	0.4375	0.573336	gene_4295|gene_4328|
Adrenergic signaling in cardiomyocytes	ko04261	1	104	0.02151	0.0993829	gene_4021|
Vascular smooth muscle contraction	ko04270	1	113	0.0154	0.077302	gene_4021|
Wnt signaling pathway	ko04310	1	104	0.02151	0.0993829	gene_3995|gene_3996|
Axon guidance	ko04360	1	87	0.06617	0.192495	gene_4298|
Hippo signaling pathway	ko04390	2	108	0.06744	0.192768	gene_3976|gene_3995|gene_3996|
Hippo signaling pathway - fly	ko04391	1	53	0.3782	0.51133	gene_3976|
Focal adhesion	ko04510	3	151	0.03732	0.133049	gene_3963|gene_3964|gene_3995|gene_3996|gene_4019|gene_4020|
ECM-receptor interaction	ko04512	1	62	0.1835	0.355576	gene_3963|gene_3964|
Adherens junction	ko04520	1	61	0.1833	0.355576	gene_3995|gene_3996|
Tight junction	ko04530	1	79	0.09277	0.233755	gene_3995|gene_3996|
Gap junction	ko04540	2	71	0.3251	0.49149	gene_3933|gene_3935|gene_3990|gene_4308|gene_4309|
Signaling pathways regulating pluripotency of stem cells	ko04550	2	109	0.06777	0.192768	gene_3995|gene_3996|gene_4270|
Antigen processing and presentation	ko04612	4	42	0.3245	0.49149	gene_3872|gene_3886|gene_3960|gene_3986|gene_4283|
Toll-like receptor signaling pathway	ko04620	1	77	0.09101	0.233755	gene_3963|gene_3964|
NOD-like receptor signaling pathway	ko04621	2	53	0.7712	0.854663	gene_3872|gene_3977|
Plant-pathogen interaction	ko04626	4	84	0.819	0.884658	gene_1375|gene_1376|gene_3872|gene_3977|gene_4021|
Fc gamma R-mediated phagocytosis	ko04666	1	67	0.1913	0.357466	gene_4298|
Leukocyte transendothelial migration	ko04670	1	80	0.09405	0.233755	gene_3995|gene_3996|
Circadian entrainment	ko04713	1	88	0.04403	0.153116	gene_4021|
Long-term potentiation	ko04720	1	51	0.3721	0.511319	gene_4021|
Neurotrophin signaling pathway	ko04722	3	96	0.2863	0.45808	gene_3976|gene_4021|gene_4377|
Glutamatergic synapse	ko04724	1	94	0.0465	0.157676	gene_1933|
GABAergic synapse	ko04727	1	75	0.0903	0.233755	gene_1933|
Dopaminergic synapse	ko04728	1	96	0.03071	0.122683	gene_4021|
Olfactory transduction	ko04740	1	34	0.7212	0.831654	gene_4021|
Phototransduction	ko04744	1	27	0.9999	0.9999	gene_4021|
Phototransduction - fly	ko04745	1	30	0.9999	0.9999	gene_4021|
Inflammatory mediator regulation of TRP channels	ko04750	1	104	0.02151	0.0993829	gene_4021|
Regulation of actin cytoskeleton	ko04810	2	158	0.006461	0.0435267	gene_3993|gene_4298|
Insulin signaling pathway	ko04910	4	91	0.661	0.769164	gene_1036|gene_1037|gene_3400|gene_3401|gene_4021|gene_4312|
Insulin secretion	ko04911	1	81	0.06315	0.190512	gene_2609|
GnRH signaling pathway	ko04912	1	70	0.1296	0.289039	gene_4021|
Progesterone-mediated oocyte maturation	ko04914	1	64	0.1853	0.355576	gene_3872|
Estrogen signaling pathway	ko04915	4	75	0.9999	0.9999	gene_3872|gene_3886|gene_3977|gene_4021|
Melanogenesis	ko04916	2	74	0.3269	0.49149	gene_3995|gene_3996|gene_4021|
Prolactin signaling pathway	ko04917	1	69	0.1291	0.289039	gene_0832|
Thyroid hormone synthesis	ko04918	4	71	0.9999	0.9999	gene_2521|gene_3352|gene_3977|gene_4008|gene_4009|gene_4091|gene_4093|
Thyroid hormone signaling pathway	ko04919	1	95	0.03065	0.122683	gene_3995|gene_3996|
Oxytocin signaling pathway	ko04921	2	125	0.03577	0.133049	gene_4021|gene_4211|
Glucagon signaling pathway	ko04922	6	82	0.6401	0.748245	gene_0249|gene_0250|gene_0251|gene_0402|gene_1406|gene_1407|gene_1606|gene_1847|gene_2665|gene_2886|gene_3173|gene_3400|gene_3401|gene_3538|gene_3539|gene_3913|gene_3938|gene_3954|gene_4021|gene_4205|gene_4206|gene_4251|gene_4300|
Renin secretion	ko04924	1	68	0.1288	0.289039	gene_4021|
Aldosterone synthesis and secretion	ko04925	1	83	0.06335	0.190512	gene_4021|
Type II diabetes mellitus	ko04930	1	44	0.5215	0.644947	gene_0249|gene_0250|gene_0251|gene_0402|gene_3538|gene_3539|gene_3913|gene_3938|
Insulin resistance	ko04931	2	94	0.1286	0.289039	gene_0415|gene_3400|gene_3401|
Non-alcoholic fatty liver disease	ko04932	3	127	0.09095	0.233755	gene_4295|gene_4328|gene_4377|
AGE-RAGE signaling pathway in diabetic complications	ko04933	1	83	0.06335	0.190512	gene_4377|
Type I diabetes mellitus	ko04940	1	28	0.9999	0.9999	gene_2927|
Salivary secretion	ko04970	1	81	0.06315	0.190512	gene_4021|
Gastric acid secretion	ko04971	1	64	0.1853	0.355576	gene_4021|
Carbohydrate digestion and absorption	ko04973	1	49	0.3683	0.511319	gene_0325|gene_0340|gene_3394|
Mineral absorption	ko04978	2	60	0.5856	0.700531	gene_4290|gene_4296|
Alzheimer's disease	ko05010	5	149	0.2247	0.399467	gene_0470|gene_1798|gene_3889|gene_3890|gene_3914|gene_4021|gene_4295|gene_4328|
Parkinson's disease	ko05012	3	137	0.06892	0.193885	gene_3889|gene_3890|gene_4295|gene_4328|
Amyotrophic lateral sclerosis	ko05014	1	54	0.2598	0.428144	gene_4377|
Huntington's disease	ko05016	4	153	0.0863	0.233755	gene_3889|gene_3890|gene_4295|gene_4328|gene_4377|
Prion diseases	ko05020	3	33	0.4527	0.582368	gene_4008|gene_4009|gene_4349|gene_4377|
Amphetamine addiction	ko05031	1	56	0.2609	0.428144	gene_4021|
Alcoholism	ko05034	3	94	0.3815	0.51133	gene_3979|gene_4021|gene_4293|
Bacterial invasion of epithelial cells	ko05100	1	74	0.1354	0.293749	gene_3995|gene_3996|
Vibrio cholerae pathogenic cycle	ko05111	1	48	0.3672	0.511319	gene_1436|
Epithelial cell signaling in Helicobacter pylori infection	ko05120	1	98	0.03115	0.122683	gene_2686|
Pathogenic Escherichia coli infection	ko05130	4	44	0.3437	0.505674	gene_3933|gene_3935|gene_3990|gene_3995|gene_3996|gene_4245|gene_4246|gene_4308|gene_4309|
Shigellosis	ko05131	1	66	0.1889	0.355576	gene_3993|
Salmonella infection	ko05132	2	87	0.1763	0.355576	gene_3993|gene_4019|gene_4020|
Pertussis	ko05133	2	90	0.1792	0.355576	gene_4021|gene_4298|
Legionellosis	ko05134	5	71	0.6223	0.734142	gene_0820|gene_0821|gene_2927|gene_3886|gene_3891|gene_3892|gene_3893|gene_4258|
Chagas disease	ko05142	1	90	0.04426	0.153116	gene_3960|gene_3986|
Toxoplasmosis	ko05145	1	98	0.03115	0.122683	gene_3886|
Staphylococcus aureus infection	ko05150	5	79	0.8146	0.884658	gene_1536|gene_1537|gene_1538|gene_1539|gene_1540|gene_2480|gene_2481|gene_2482|
Tuberculosis	ko05152	6	141	0.4782	0.612096	gene_0508|gene_0811|gene_2635|gene_2927|gene_3072|gene_4018|gene_4021|gene_4273|gene_4274|gene_4322|gene_4377|
Hepatitis B	ko05161	1	113	0.0154	0.077302	gene_4377|
Measles	ko05162	2	114	0.04843	0.161014	gene_3886|gene_4266|gene_4267|
Influenza A	ko05164	1	128	0.004891	0.0357742	gene_3886|
HTLV-I infection	ko05166	5	216	0.01442	0.077302	gene_3947|gene_3960|gene_3970|gene_3986|gene_3995|gene_3996|gene_4377|
Herpes simplex infection	ko05168	2	145	0.01293	0.0752291	gene_3903|gene_3904|gene_3905|gene_4351|
Epstein-Barr virus infection	ko05169	5	168	0.1033	0.249479	gene_3886|gene_3947|gene_3976|gene_3997|gene_4256|gene_4257|
Pathways in cancer	ko05200	4	343	9.792e-06	0.000208896	gene_3872|gene_3977|gene_3995|gene_3996|gene_4377|
Transcriptional misregulation in cancer	ko05202	2	148	0.008932	0.0571648	gene_3979|gene_4378|
Viral carcinogenesis	ko05203	5	135	0.3624	0.511319	gene_0249|gene_0250|gene_0251|gene_0402|gene_3538|gene_3539|gene_3903|gene_3904|gene_3905|gene_3913|gene_3938|gene_3970|gene_3976|gene_4377|
Proteoglycans in cancer	ko05205	4	169	0.04942	0.162199	gene_0742|gene_3936|gene_3995|gene_3996|gene_4019|gene_4020|
MicroRNAs in cancer	ko05206	2	229	0.0001266	0.0016704	gene_3903|gene_3904|gene_3905|gene_4256|gene_4257|
Colorectal cancer	ko05210	2	50	0.7687	0.854663	gene_3995|gene_3996|gene_4377|
Endometrial cancer	ko05213	1	41	0.5161	0.644947	gene_3995|gene_3996|
Glioma	ko05214	1	52	0.3749	0.511319	gene_4021|
Prostate cancer	ko05215	3	82	0.4883	0.621914	gene_3872|gene_3977|gene_3995|gene_3996|
Thyroid cancer	ko05216	1	29	0.9999	0.9999	gene_3995|gene_3996|
Basal cell carcinoma	ko05217	1	44	0.5215	0.644947	gene_3995|gene_3996|
Acute myeloid leukemia	ko05221	1	47	0.3668	0.511319	gene_4312|
Central carbon metabolism in cancer	ko05230	4	84	0.819	0.884658	gene_0247|gene_0248|gene_0249|gene_0250|gene_0251|gene_0402|gene_1563|gene_1606|gene_1847|gene_2886|gene_3538|gene_3539|gene_3913|gene_3938|gene_4205|gene_4206|gene_4300|
Choline metabolism in cancer	ko05231	2	73	0.3258	0.49149	gene_1301|gene_4312|
Systemic lupus erythematosus	ko05322	2	49	0.7685	0.854663	gene_3979|gene_4293|
Primary immunodeficiency	ko05340	2	36	0.9999	0.9999	gene_0441|gene_2063|
Arrhythmogenic right ventricular cardiomyopathy	ko05412	1	68	0.1288	0.289039	gene_3995|gene_3996|
Viral myocarditis	ko05416	1	38	0.7284	0.832457	gene_4323|
