# Supplementary material for: Discovery and control of culturable and viable but non-culturable cells of a distinctive Lactobacillus harbinensis strain from spoiled beer
Source: Sci Rep. 2018 Jul 30;8:11446. doi: 10.1038/s41598-018-28949-y (PMC6065415; doi:10.1038/s41598-018-28949-y)
Supplement: Supplementary file 2 — Table S2 [file 41598_2018_28949_MOESM2_ESM.xlsx]

## Sheet: Sheet1
Table S2 COG functional annotation of genes in L. harbinensis strain BM-LH14723
gene	COG category
gene_0004	[M] COG1368 Phosphoglycerol transferase and related proteins, alkaline phosphatase superfamily
gene_0005	[V] COG4767 Glycopeptide antibiotics resistance protein
gene_0006	[G] COG3684 Tagatose-1,6-bisphosphate aldolase
gene_0007	NULL
gene_0008	[V] COG1131 ABC-type multidrug transport system, ATPase component
gene_0009	[K] COG1725 Predicted transcriptional regulators
gene_0011	[G] COG0166 Glucose-6-phosphate isomerase
gene_0012	[G] COG0166 Glucose-6-phosphate isomerase
gene_0015	NULL
gene_0016	NULL
gene_0018	[M] COG1807 4-amino-4-deoxy-L-arabinose transferase and related glycosyltransferases of PMT family
gene_0019	[M] COG1807 4-amino-4-deoxy-L-arabinose transferase and related glycosyltransferases of PMT family
gene_0020	[M] COG1807 4-amino-4-deoxy-L-arabinose transferase and related glycosyltransferases of PMT family
gene_0021	[S] COG2246 Predicted membrane protein
gene_0022	[TK] COG0745 Response regulators consisting of a CheY-like receiver domain and a winged-helix DNA-binding domain
gene_0023	[TK] COG0745 Response regulators consisting of a CheY-like receiver domain and a winged-helix DNA-binding domain
gene_0024	NULL
gene_0025	[FJ] COG0590 Cytosine/adenosine deaminases
gene_0029	[G] COG0166 Glucose-6-phosphate isomerase
gene_0030	[C] COG0055 F0F1-type ATP synthase, beta subunit
gene_0032	[G] COG1879 ABC-type sugar transport system, periplasmic component
gene_0033	[G] COG1879 ABC-type sugar transport system, periplasmic component
gene_0034	[G] COG1129 ABC-type sugar transport system, ATPase component
gene_0035	[G] COG1129 ABC-type sugar transport system, ATPase component
gene_0036	[G] COG1129 ABC-type sugar transport system, ATPase component
gene_0037	[G] COG1129 ABC-type sugar transport system, ATPase component
gene_0038	[G] COG4211 ABC-type glucose/galactose transport system, permease component
gene_0040	[T] COG4753 Response regulator containing CheY-like receiver domain and AraC-type DNA-binding domain
gene_0041	[G] COG0406 Fructose-2,6-bisphosphatase
gene_0043	[V] COG1132 ABC-type multidrug transport system, ATPase and permease components
gene_0044	[V] COG1132 ABC-type multidrug transport system, ATPase and permease components
gene_0045	[V] COG1132 ABC-type multidrug transport system, ATPase and permease components
gene_0046	[V] COG1132 ABC-type multidrug transport system, ATPase and permease components
gene_0047	[R] COG2514 Predicted ring-cleavage extradiol dioxygenase
gene_0048	[V] COG1680 Beta-lactamase class C and other penicillin binding proteins
gene_0049	[V] COG1680 Beta-lactamase class C and other penicillin binding proteins
gene_0050	[M] COG0769 UDP-N-acetylmuramyl tripeptide synthase
gene_0051	[M] COG0769 UDP-N-acetylmuramyl tripeptide synthase
gene_0052	[F] COG1435 Thymidine kinase
gene_0054	[J] COG0216 Protein chain release factor A
gene_0055	[J] COG0216 Protein chain release factor A
gene_0056	[J] COG2890 Methylase of polypeptide chain release factors
gene_0057	[J] COG0009 Putative translation factor (SUA5)
gene_0058	[E] COG0112 Glycine/serine hydroxymethyltransferase
gene_0059	[F] COG0035 Uracil phosphoribosyltransferase
gene_0060	[F] COG0035 Uracil phosphoribosyltransferase
gene_0061	[F] COG0035 Uracil phosphoribosyltransferase
gene_0062	[C] COG0356 F0F1-type ATP synthase, subunit a
gene_0063	[C] COG0636 F0F1-type ATP synthase, subunit c/Archaeal/vacuolar-type H+-ATPase, subunit K
gene_0065	[C] COG0712 F0F1-type ATP synthase, delta subunit (mitochondrial oligomycin sensitivity protein)
gene_0066	[C] COG0056 F0F1-type ATP synthase, alpha subunit
gene_0067	[C] COG0224 F0F1-type ATP synthase, gamma subunit
gene_0068	[C] COG0055 F0F1-type ATP synthase, beta subunit
gene_0069	[C] COG0355 F0F1-type ATP synthase, epsilon subunit (mitochondrial delta subunit)
gene_0071	[S] COG4836 Predicted membrane protein
gene_0073	[D] COG1077 Actin-like ATPase involved in cell morphogenesis
gene_0074	[D] COG1077 Actin-like ATPase involved in cell morphogenesis
gene_0076	[S] COG0759 Uncharacterized conserved protein
gene_0078	[D] COG0772 Bacterial cell division membrane protein
gene_0079	[O] COG0396 ABC-type transport system involved in Fe-S cluster assembly, ATPase component
gene_0080	[O] COG0719 ABC-type transport system involved in Fe-S cluster assembly, permease component
gene_0081	[O] COG0719 ABC-type transport system involved in Fe-S cluster assembly, permease component
gene_0082	[E] COG0520 Selenocysteine lyase
gene_0083	[C] COG0822 NifU homolog involved in Fe-S cluster formation
gene_0084	[O] COG0719 ABC-type transport system involved in Fe-S cluster assembly, permease component
gene_0090	[KR] COG0454 Histone acetyltransferase HPA2 and related acetyltransferases
gene_0091	[KR] COG0454 Histone acetyltransferase HPA2 and related acetyltransferases
gene_0092	[S] COG2326 Uncharacterized conserved protein
gene_0093	[S] COG2326 Uncharacterized conserved protein
gene_0096	[T] COG0589 Universal stress protein UspA and related nucleotide-binding proteins
gene_0097	[T] COG0589 Universal stress protein UspA and related nucleotide-binding proteins
gene_0099	[L] COG2256 ATPase related to the helicase subunit of the Holliday junction resolvase
gene_0100	[S] COG5506 Uncharacterized conserved protein
gene_0101	[J] COG0522 Ribosomal protein S4 and related proteins
gene_0103	[T] COG1956 GAF domain-containing protein
gene_0104	[T] COG1956 GAF domain-containing protein
gene_0105	[D] COG4477 Negative regulator of septation ring formation
gene_0106	[D] COG4477 Negative regulator of septation ring formation
gene_0107	[E] COG1104 Cysteine sulfinate desulfinase/cysteine desulfurase and related enzymes
gene_0108	[H] COG0301 Thiamine biosynthesis ATP pyrophosphatase
gene_0109	[R] COG2344 AT-rich DNA-binding protein
gene_0110	[J] COG0525 Valyl-tRNA synthetase
gene_0111	[J] COG0525 Valyl-tRNA synthetase
gene_0113	[H] COG0285 Folylpolyglutamate synthase
gene_0114	[R] COG0637 Predicted phosphatase/phosphohexomutase
gene_0116	[L] COG2003 DNA repair proteins
gene_0117	[D] COG1077 Actin-like ATPase involved in cell morphogenesis
gene_0119	[M] COG1792 Cell shape-determining protein
gene_0121	[D] COG0850 Septum formation inhibitor
gene_0123	[D] COG2894 Septum formation inhibitor-activating ATPase
gene_0125	[E] COG0765 ABC-type amino acid transport system, permease component
gene_0126	[E] COG1126 ABC-type polar amino acid transport system, ATPase component
gene_0127	[ET] COG0834 ABC-type amino acid transport/signal transduction systems, periplasmic component/domain
gene_0131	[S] COG2001 Uncharacterized protein conserved in bacteria
gene_0133	[M] COG0275 Predicted S-adenosylmethionine-dependent methyltransferase involved in cell envelope biogenesis
gene_0135	[D] COG4839 Protein required for the initiation of cell division
gene_0137	[M] COG0768 Cell division protein FtsI/penicillin-binding protein 2
gene_0138	[M] COG0768 Cell division protein FtsI/penicillin-binding protein 2
gene_0139	[M] COG0472 UDP-N-acetylmuramyl pentapeptide phosphotransferase/UDP-N-acetylglucosamine-1-phosphate transferase
gene_0140	[M] COG0771 UDP-N-acetylmuramoylalanine-D-glutamate ligase
gene_0141	[M] COG0707 UDP-N-acetylglucosamine:LPS N-acetylglucosamine transferase
gene_0142	[M] COG0707 UDP-N-acetylglucosamine:LPS N-acetylglucosamine transferase
gene_0144	[M] COG1589 Cell division septal protein
gene_0145	[D] COG0849 Actin-like ATPase involved in cell division
gene_0146	[D] COG0206 Cell division GTPase
gene_0147	[D] COG0206 Cell division GTPase
gene_0148	[S] COG1799 Uncharacterized protein conserved in bacteria
gene_0149	[S] COG0762 Predicted integral membrane protein
gene_0150	[S] COG2302 Uncharacterized conserved protein, contains S4-like domain
gene_0151	[S] COG2302 Uncharacterized conserved protein, contains S4-like domain
gene_0152	[D] COG3599 Cell division initiation protein
gene_0155	[J] COG0060 Isoleucyl-tRNA synthetase
gene_0156	[K] COG1278 Cold shock proteins
gene_0157	[P] COG3853 Uncharacterized protein involved in tellurite resistance
gene_0158	[P] COG3853 Uncharacterized protein involved in tellurite resistance
gene_0159	[R] COG4915 5-bromo-4-chloroindolyl phosphate hydrolysis protein
gene_0161	[LR] COG0494 NTP pyrophosphohydrolases including oxidative damage repair enzymes
gene_0163	[F] COG0775 Nucleoside phosphorylase
gene_0164	[E] COG1104 Cysteine sulfinate desulfinase/cysteine desulfurase and related enzymes
gene_0165	NULL
gene_0166	[J] COG0482 Predicted tRNA(5-methylaminomethyl-2-thiouridylate) methyltransferase, contains the PP-loop ATPase domain
gene_0167	[G] COG0406 Fructose-2,6-bisphosphatase
gene_0168	[R] COG0457 FOG: TPR repeat
gene_0171	[L] COG0507 ATP-dependent exoDNAse (exonuclease V), alpha subunit - helicase superfamily I member
gene_0173	[R] COG4552 Predicted acetyltransferase involved in intracellular survival and related acetyltransferases
gene_0174	[R] COG4552 Predicted acetyltransferase involved in intracellular survival and related acetyltransferases
gene_0176	[IR] COG1597 Sphingosine kinase and enzymes related to eukaryotic diacylglycerol kinase
gene_0178	[R] COG0595 Predicted hydrolase of the metallo-beta-lactamase superfamily
gene_0179	[S] COG5503 Uncharacterized conserved small protein
gene_0180	[S] COG5503 Uncharacterized conserved small protein
gene_0182	[V] COG1132 ABC-type multidrug transport system, ATPase and permease components
gene_0183	[V] COG1132 ABC-type multidrug transport system, ATPase and permease components
gene_0184	[V] COG1132 ABC-type multidrug transport system, ATPase and permease components
gene_0185	[J] COG0242 N-formylmethionyl-tRNA deformylase
gene_0186	[P] COG0474 Cation transport ATPase
gene_0188	[S] COG4476 Uncharacterized protein conserved in bacteria
gene_0189	[G] COG0483 Archaeal fructose-1,6-bisphosphatase and related enzymes of inositol monophosphatase family
gene_0190	[T] COG1217 Predicted membrane GTPase involved in stress response
gene_0191	[T] COG1217 Predicted membrane GTPase involved in stress response
gene_0192	[T] COG1217 Predicted membrane GTPase involved in stress response
gene_0193	[D] COG0772 Bacterial cell division membrane protein
gene_0194	[S] COG4471 Uncharacterized protein conserved in bacteria
gene_0195	[L] COG0742 N6-adenine-specific methylase
gene_0196	[H] COG0669 Phosphopantetheine adenylyltransferase
gene_0197	[H] COG0669 Phosphopantetheine adenylyltransferase
gene_0198	[T] COG3480 Predicted secreted protein containing a PDZ domain
gene_0201	[L] COG1555 DNA uptake protein and related DNA-binding proteins
gene_0203	[R] COG2333 Predicted hydrolase (metallo-beta-lactamase superfamily)
gene_0204	[L] COG1466 DNA polymerase III, delta subunit
gene_0205	[J] COG0268 Ribosomal protein S20
gene_0206	[J] COG0268 Ribosomal protein S20
gene_0208	[J] COG0184 Ribosomal protein S15P/S13E
gene_0210	[R] COG0595 Predicted hydrolase of the metallo-beta-lactamase superfamily
gene_0211	[R] COG0595 Predicted hydrolase of the metallo-beta-lactamase superfamily
gene_0214	[J] COG0050 GTPases - translation elongation factors
gene_0215	[J] COG0050 GTPases - translation elongation factors
gene_0216	[O] COG0544 FKBP-type peptidyl-prolyl cis-trans isomerase (trigger factor)
gene_0217	[O] COG0544 FKBP-type peptidyl-prolyl cis-trans isomerase (trigger factor)
gene_0218	[O] COG1219 ATP-dependent protease Clp, ATPase subunit
gene_0219	[R] COG0218 Predicted GTPase
gene_0223	[E] COG0765 ABC-type amino acid transport system, permease component
gene_0224	[E] COG1126 ABC-type polar amino acid transport system, ATPase component
gene_0225	[L] COG0322 Nuclease subunit of the excinuclease complex
gene_0227	[F] COG1780 Protein involved in ribonucleotide reduction
gene_0228	[R] COG0536 Predicted GTPase
gene_0229	[R] COG0536 Predicted GTPase
gene_0230	[R] COG0536 Predicted GTPase
gene_0231	[R] COG0536 Predicted GTPase
gene_0232	[I] COG1835 Predicted acyltransferases
gene_0233	[I] COG1835 Predicted acyltransferases
gene_0234	[R] COG1234 Metal-dependent hydrolases of the beta-lactamase superfamily III
gene_0236	[R] COG0300 Short-chain dehydrogenases of various substrate specificities
gene_0237	[S] COG5416 Uncharacterized integral membrane protein
gene_0238	[O] COG0542 ATPases with chaperone activity, ATP-binding subunit
gene_0240	NULL
gene_0241	[F] COG0737 5'-nucleotidase/2',3'-cyclic phosphodiesterase and related esterases
gene_0243	NULL
gene_0246	[L] COG0587 DNA polymerase III, alpha subunit
gene_0247	[G] COG0205 6-phosphofructokinase
gene_0248	[G] COG0205 6-phosphofructokinase
gene_0250	[G] COG0469 Pyruvate kinase
gene_0251	[T] COG3848 Phosphohistidine swiveling domain
gene_0252	[S] COG2707 Predicted membrane protein
gene_0254	[S] COG2996 Uncharacterized protein conserved in bacteria
gene_0255	[L] COG0582 Integrase
gene_0256	NULL
gene_0257	[S] COG1354 Uncharacterized conserved protein
gene_0258	[K] COG1386 Predicted transcriptional regulator containing the HTH domain
gene_0260	[J] COG1187 16S rRNA uridine-516 pseudouridylate synthase and related pseudouridylate synthases
gene_0261	[S] COG3601 Predicted membrane protein
gene_0263	[C] COG1141 Ferredoxin
gene_0264	[S] COG4955 Uncharacterized protein conserved in bacteria
gene_0265	[L] COG0514 Superfamily II DNA helicase
gene_0266	[L] COG0514 Superfamily II DNA helicase
gene_0269	[F] COG0283 Cytidylate kinase
gene_0270	[J] COG1185 Polyribonucleotide nucleotidyltransferase (polynucleotide phosphorylase)
gene_0271	[R] COG1160 Predicted GTPases
gene_0272	[R] COG1160 Predicted GTPases
gene_0273	[L] COG0776 Bacterial nucleoid DNA-binding protein
gene_0274	[L] COG0776 Bacterial nucleoid DNA-binding protein
gene_0275	[R] COG0457 FOG: TPR repeat
gene_0276	[S] COG1284 Uncharacterized conserved protein
gene_0277	[J] COG0617 tRNA nucleotidyltransferase/poly(A) polymerase
gene_0278	[R] COG0488 ATPase components of ABC transporters with duplicated ATPase domains
gene_0279	[F] COG0207 Thymidylate synthase
gene_0280	[H] COG0262 Dihydrofolate reductase
gene_0281	[S] COG1307 Uncharacterized protein conserved in bacteria
gene_0282	[S] COG1307 Uncharacterized protein conserved in bacteria
gene_0283	[E] COG2755 Lysophospholipase L1 and related esterases
gene_0284	[S] COG4698 Uncharacterized protein conserved in bacteria
gene_0285	[S] COG4479 Uncharacterized protein conserved in bacteria
gene_0286	[M] COG0793 Periplasmic protease
gene_0288	[M] COG0793 Periplasmic protease
gene_0289	[R] COG1160 Predicted GTPases
gene_0290	[L] COG0164 Ribonuclease HII
gene_0291	[LU] COG0758 Predicted Rossmann fold nucleotide-binding protein involved in DNA uptake
gene_0292	[L] COG0551 Zn-finger domain associated with topoisomerase type I
gene_0293	[J] COG1206 NAD(FAD)-utilizing enzyme possibly involved in translation
gene_0294	[L] COG0582 Integrase
gene_0296	[O] COG5405 ATP-dependent protease HslVU (ClpYQ), peptidase subunit
gene_0297	[O] COG1220 ATP-dependent protease HslVU (ClpYQ), ATPase subunit
gene_0298	[O] COG1220 ATP-dependent protease HslVU (ClpYQ), ATPase subunit
gene_0299	[G] COG2017 Galactose mutarotase and related enzymes
gene_0300	[S] COG0344 Predicted membrane protein
gene_0301	[L] COG0187 Type IIA topoisomerase (DNA gyrase/topo II, topoisomerase IV), B subunit
gene_0302	[L] COG0188 Type IIA topoisomerase (DNA gyrase/topo II, topoisomerase IV), A subunit
gene_0304	[C] COG1882 Pyruvate-formate lyase
gene_0305	[C] COG1882 Pyruvate-formate lyase
gene_0306	[R] COG3445 Acid-induced glycyl radical enzyme
gene_0307	[O] COG1180 Pyruvate-formate lyase-activating enzyme
gene_0308	[C] COG1227 Inorganic pyrophosphatase/exopolyphosphatase
gene_0309	NULL
gene_0310	NULL
gene_0311	[K] COG0583 Transcriptional regulator
gene_0312	[C] COG1227 Inorganic pyrophosphatase/exopolyphosphatase
gene_0313	[C] COG1227 Inorganic pyrophosphatase/exopolyphosphatase
gene_0314	[S] COG4043 Uncharacterized conserved protein
gene_0315	[C] COG1227 Inorganic pyrophosphatase/exopolyphosphatase
gene_0317	[C] COG1252 NADH dehydrogenase, FAD-containing subunit
gene_0318	[C] COG1271 Cytochrome bd-type quinol oxidase, subunit 1
gene_0319	[C] COG1294 Cytochrome bd-type quinol oxidase, subunit 2
gene_0320	[CO] COG4988 ABC-type transport system involved in cytochrome bd biosynthesis, ATPase and permease components
gene_0321	[V] COG1132 ABC-type multidrug transport system, ATPase and permease components
gene_0322	[H] COG0142 Geranylgeranyl pyrophosphate synthase
gene_0323	[H] COG1575 1,4-dihydroxy-2-naphthoate octaprenyltransferase
gene_0324	[K] COG1316 Transcriptional regulator
gene_0325	[R] COG1524 Uncharacterized proteins of the AP superfamily
gene_0329	[LR] COG0494 NTP pyrophosphohydrolases including oxidative damage repair enzymes
gene_0332	[C] COG0221 Inorganic pyrophosphatase
gene_0334	[S] COG4640 Predicted membrane protein
gene_0335	[R] COG0561 Predicted hydrolases of the HAD superfamily
gene_0336	[R] COG0561 Predicted hydrolases of the HAD superfamily
gene_0337	[F] COG1428 Deoxynucleoside kinases
gene_0338	[R] COG0656 Aldo/keto reductases, related to diketogulonate reductase
gene_0339	[LR] COG0494 NTP pyrophosphohydrolases including oxidative damage repair enzymes
gene_0340	[G] COG0366 Glycosidases
gene_0342	[GEPR] COG0477 Permeases of the major facilitator superfamily
gene_0347	[V] COG1131 ABC-type multidrug transport system, ATPase component
gene_0348	[V] COG1131 ABC-type multidrug transport system, ATPase component
gene_0349	[S] COG1307 Uncharacterized protein conserved in bacteria
gene_0350	[S] COG1307 Uncharacterized protein conserved in bacteria
gene_0351	[R] COG1524 Uncharacterized proteins of the AP superfamily
gene_0352	[R] COG1524 Uncharacterized proteins of the AP superfamily
gene_0353	[V] COG1680 Beta-lactamase class C and other penicillin binding proteins
gene_0356	[P] COG1116 ABC-type nitrate/sulfonate/bicarbonate transport system, ATPase component
gene_0357	[P] COG1116 ABC-type nitrate/sulfonate/bicarbonate transport system, ATPase component
gene_0359	[K] COG1293 Predicted RNA-binding protein homologous to eukaryotic snRNP
gene_0363	[S] COG3619 Predicted membrane protein
gene_0364	[K] COG1293 Predicted RNA-binding protein homologous to eukaryotic snRNP
gene_0365	[K] COG1293 Predicted RNA-binding protein homologous to eukaryotic snRNP
gene_0369	[EF] COG0458 Carbamoylphosphate synthase large subunit (split gene in MJ)
gene_0370	[EF] COG0505 Carbamoylphosphate synthase small subunit
gene_0371	[F] COG2233 Xanthine/uracil permeases
gene_0372	[F] COG2233 Xanthine/uracil permeases
gene_0374	[F] COG2065 Pyrimidine operon attenuation protein/uracil phosphoribosyltransferase
gene_0378	[V] COG1131 ABC-type multidrug transport system, ATPase component
gene_0384	[J] COG0564 Pseudouridylate synthases, 23S RNA-specific
gene_0385	[MU] COG0597 Lipoprotein signal peptidase
gene_0386	[F] COG2759 Formyltetrahydrofolate synthetase
gene_0388	[L] COG0328 Ribonuclease HI
gene_0390	[R] COG3560 Predicted oxidoreductase related to nitroreductase
gene_0391	[S] COG1307 Uncharacterized protein conserved in bacteria
gene_0394	[L] COG0116 Predicted N6-adenine-specific DNA methylase
gene_0395	[D] COG3599 Cell division initiation protein
gene_0396	[S] COG4474 Uncharacterized protein conserved in bacteria
gene_0397	[R] COG3331 Penicillin-binding protein-related factor A, putative recombinase
gene_0399	[M] COG5009 Membrane carboxypeptidase/penicillin-binding protein
gene_0400	[G] COG1554 Trehalose and maltose hydrolases (possible phosphorylases)
gene_0402	[G] COG0469 Pyruvate kinase
gene_0403	[GE] COG2610 H+/gluconate symporter and related permeases
gene_0404	[G] COG1929 Glycerate kinase
gene_0405	[G] COG1929 Glycerate kinase
gene_0406	[G] COG1929 Glycerate kinase
gene_0407	[G] COG3669 Alpha-L-fucosidase
gene_0408	[R] COG2388 Predicted acetyltransferase
gene_0409	[S] COG0217 Uncharacterized conserved protein
gene_0410	[S] COG0217 Uncharacterized conserved protein
gene_0411	[L] COG2231 Uncharacterized protein related to Endonuclease III
gene_0412	[E] COG3048 D-serine dehydratase
gene_0415	[M] COG0449 Glucosamine 6-phosphate synthetase, contains amidotransferase and phosphosugar isomerase domains
gene_0417	[E] COG0624 Acetylornithine deacetylase/Succinyl-diaminopimelate desuccinylase and related deacylases
gene_0418	[G] COG1109 Phosphomannomutase
gene_0419	[S] COG4856 Uncharacterized protein conserved in bacteria
gene_0420	[S] COG4856 Uncharacterized protein conserved in bacteria
gene_0422	[S] COG1624 Uncharacterized conserved protein
gene_0424	[S] COG4330 Predicted membrane protein
gene_0425	[E] COG0687 Spermidine/putrescine-binding periplasmic protein
gene_0427	[E] COG1177 ABC-type spermidine/putrescine transport system, permease component II
gene_0428	[E] COG1176 ABC-type spermidine/putrescine transport system, permease component I
gene_0429	[E] COG3842 ABC-type spermidine/putrescine transport systems, ATPase components
gene_0430	[E] COG3842 ABC-type spermidine/putrescine transport systems, ATPase components
gene_0431	[K] COG1396 Predicted transcriptional regulators
gene_0432	[CR] COG0604 NADPH:quinone reductase and related Zn-dependent oxidoreductases
gene_0433	[P] COG0025 NhaP-type Na+/H+ and K+/H+ antiporters
gene_0434	[M] COG0812 UDP-N-acetylmuramate dehydrogenase
gene_0435	[L] COG0708 Exonuclease III
gene_0436	[L] COG0847 DNA polymerase III, epsilon subunit and related 3'-5' exonucleases
gene_0438	[R] COG0802 Predicted ATPase or kinase
gene_0439	[C] COG0280 Phosphotransacetylase
gene_0440	[C] COG0280 Phosphotransacetylase
gene_0441	[L] COG0692 Uracil DNA glycosylase
gene_0442	[R] COG0561 Predicted hydrolases of the HAD superfamily
gene_0446	[KR] COG0454 Histone acetyltransferase HPA2 and related acetyltransferases
gene_0447	[OU] COG0740 Protease subunit of ATP-dependent Clp proteases
gene_0449	[G] COG1175 ABC-type sugar transport systems, permease components
gene_0450	[G] COG0395 ABC-type sugar transport system, permease component
gene_0452	[G] COG1653 ABC-type sugar transport system, periplasmic component
gene_0454	[R] COG0595 Predicted hydrolase of the metallo-beta-lactamase superfamily
gene_0456	[O] COG0691 tmRNA-binding protein
gene_0457	[O] COG0691 tmRNA-binding protein
gene_0458	[O] COG0691 tmRNA-binding protein
gene_0459	[K] COG0557 Exoribonuclease R
gene_0460	[K] COG0557 Exoribonuclease R
gene_0461	[U] COG1314 Preprotein translocase subunit SecG
gene_0464	[P] COG0038 Chloride channel protein EriC
gene_0465	[G] COG0148 Enolase
gene_0466	[G] COG0148 Enolase
gene_0468	[G] COG0149 Triosephosphate isomerase
gene_0469	[G] COG0126 3-phosphoglycerate kinase
gene_0470	[G] COG0057 Glyceraldehyde-3-phosphate dehydrogenase/erythrose-4-phosphate dehydrogenase
gene_0471	[K] COG2390 Transcriptional regulator, contains sigma factor-related N-terminal domain
gene_0475	[OU] COG0740 Protease subunit of ATP-dependent Clp proteases
gene_0477	[K] COG1846 Transcriptional regulators
gene_0478	[K] COG1846 Transcriptional regulators
gene_0479	[S] COG1481 Uncharacterized protein conserved in bacteria
gene_0480	[S] COG0391 Uncharacterized conserved protein
gene_0481	[R] COG1660 Predicted P-loop-containing kinase
gene_0482	[L] COG0178 Excinuclease ATPase subunit
gene_0483	[L] COG0178 Excinuclease ATPase subunit
gene_0484	[L] COG0556 Helicase subunit of the DNA excision repair complex
gene_0485	[R] COG1896 Predicted hydrolases of HD superfamily
gene_0486	[G] COG1109 Phosphomannomutase
gene_0487	[O] COG0492 Thioredoxin reductase
gene_0488	[O] COG0492 Thioredoxin reductase
gene_0489	[O] COG0492 Thioredoxin reductase
gene_0490	[MJ] COG1208 Nucleoside-diphosphate-sugar pyrophosphorylase involved in lipopolysaccharide biosynthesis/translation initiation factor 2B, gamma/epsilon subunits (eIF-2Bgamma/eIF-2Bepsilon)
gene_0491	[C] COG0240 Glycerol-3-phosphate dehydrogenase
gene_0492	[C] COG0240 Glycerol-3-phosphate dehydrogenase
gene_0493	[C] COG0240 Glycerol-3-phosphate dehydrogenase
gene_0494	[M] COG0682 Prolipoprotein diacylglyceryltransferase
gene_0495	[T] COG1493 Serine kinase of the HPr protein, regulates carbohydrate metabolism
gene_0498	[KT] COG1983 Putative stress-responsive transcriptional regulator
gene_0499	[S] COG3595 Uncharacterized conserved protein
gene_0500	[P] COG0704 Phosphate uptake regulator
gene_0501	[P] COG1117 ABC-type phosphate transport system, ATPase component
gene_0502	[P] COG1117 ABC-type phosphate transport system, ATPase component
gene_0503	[P] COG1117 ABC-type phosphate transport system, ATPase component
gene_0505	[P] COG0581 ABC-type phosphate transport system, permease component
gene_0506	[P] COG0573 ABC-type phosphate transport system, permease component
gene_0508	[P] COG0226 ABC-type phosphate transport system, periplasmic component
gene_0509	[T] COG0642 Signal transduction histidine kinase
gene_0510	[TK] COG0745 Response regulators consisting of a CheY-like receiver domain and a winged-helix DNA-binding domain
gene_0511	[TK] COG0745 Response regulators consisting of a CheY-like receiver domain and a winged-helix DNA-binding domain
gene_0513	[D] COG2177 Cell division protein
gene_0514	[D] COG2884 Predicted ATPase involved in cell division
gene_0515	[D] COG2884 Predicted ATPase involved in cell division
gene_0516	[D] COG2884 Predicted ATPase involved in cell division
gene_0517	[J] COG1186 Protein chain release factor B
gene_0518	[U] COG0653 Preprotein translocase subunit SecA (ATPase, RNA helicase)
gene_0519	[U] COG0653 Preprotein translocase subunit SecA (ATPase, RNA helicase)
gene_0520	[J] COG1544 Ribosome-associated protein Y (PSrp-1)
gene_0521	[R] COG1040 Predicted amidophosphoribosyltransferases
gene_0522	[L] COG4098 Superfamily II DNA/RNA helicase required for DNA uptake (late competence protein)
gene_0523	[S] COG1739 Uncharacterized conserved protein
gene_0524	[M] COG0472 UDP-N-acetylmuramyl pentapeptide phosphotransferase/UDP-N-acetylglucosamine-1-phosphate transferase
gene_0525	[M] COG0472 UDP-N-acetylmuramyl pentapeptide phosphotransferase/UDP-N-acetylglucosamine-1-phosphate transferase
gene_0526	[R] COG1418 Predicted HD superfamily hydrolase
gene_0527	[R] COG1418 Predicted HD superfamily hydrolase
gene_0528	[R] COG1418 Predicted HD superfamily hydrolase
gene_0529	[L] COG0468 RecA/RadA recombinase
gene_0530	[R] COG1058 Predicted nucleotide-utilizing enzyme related to molybdopterin-biosynthesis enzyme MoeA
gene_0531	[I] COG0558 Phosphatidylglycerophosphate synthase
gene_0534	[S] COG1426 Uncharacterized protein conserved in bacteria
gene_0536	[IQR] COG1028 Dehydrogenases with different specificities (related to short-chain alcohol dehydrogenases)
gene_0537	[R] COG0612 Predicted Zn-dependent peptidases
gene_0538	[R] COG0612 Predicted Zn-dependent peptidases
gene_0540	[D] COG1674 DNA segregation ATPase FtsK/SpoIIIE and related proteins
gene_0543	[S] COG4835 Uncharacterized protein conserved in bacteria
gene_0544	[J] COG0219 Predicted rRNA methylase (SpoU class)
gene_0545	[S] COG1426 Uncharacterized protein conserved in bacteria
gene_0546	[P] COG0598 Mg2+ and Co2+ transporters
gene_0547	[J] COG0199 Ribosomal protein S14
gene_0548	NULL
gene_0550	[G] COG2706 3-carboxymuconate cyclase
gene_0551	[V] COG1968 Uncharacterized bacitracin resistance protein
gene_0552	[P] COG3142 Uncharacterized protein involved in copper resistance
gene_0553	[P] COG3142 Uncharacterized protein involved in copper resistance
gene_0554	[J] COG0564 Pseudouridylate synthases, 23S RNA-specific
gene_0555	[J] COG0564 Pseudouridylate synthases, 23S RNA-specific
gene_0556	[G] COG0061 Predicted sugar kinase
gene_0557	[S] COG2357 Uncharacterized protein conserved in bacteria
gene_0558	[S] COG2357 Uncharacterized protein conserved in bacteria
gene_0559	[Q] COG2761 Predicted dithiol-disulfide isomerase involved in polyketide biosynthesis
gene_0560	[R] COG4469 Competence protein
gene_0562	[OTN] COG4862 Negative regulator of genetic competence, sporulation and motility
gene_0563	[OTN] COG4862 Negative regulator of genetic competence, sporulation and motility
gene_0564	[P] COG1393 Arsenate reductase and related proteins, glutaredoxin family
gene_0565	[R] COG1234 Metal-dependent hydrolases of the beta-lactamase superfamily III
gene_0569	[V] COG1136 ABC-type antimicrobial peptide transport system, ATPase component
gene_0570	[TK] COG0745 Response regulators consisting of a CheY-like receiver domain and a winged-helix DNA-binding domain
gene_0571	[TK] COG0745 Response regulators consisting of a CheY-like receiver domain and a winged-helix DNA-binding domain
gene_0572	[T] COG0642 Signal transduction histidine kinase
gene_0573	[U] COG0681 Signal peptidase I
gene_0579	[V] COG1131 ABC-type multidrug transport system, ATPase component
gene_0580	[P] COG2217 Cation transport ATPase
gene_0581	[P] COG3667 Uncharacterized protein involved in copper resistance
gene_0583	[P] COG3667 Uncharacterized protein involved in copper resistance
gene_0584	[K] COG3682 Predicted transcriptional regulator
gene_0585	[S] COG4392 Predicted membrane protein
gene_0586	[S] COG4392 Predicted membrane protein
gene_0588	[E] COG1296 Predicted branched-chain amino acid permease (azaleucine resistance)
gene_0590	NULL
gene_0591	NULL
gene_0594	[O] COG0542 ATPases with chaperone activity, ATP-binding subunit
gene_0596	[O] COG0542 ATPases with chaperone activity, ATP-binding subunit
gene_0597	[O] COG0542 ATPases with chaperone activity, ATP-binding subunit
gene_0599	[G] COG1925 Phosphotransferase system, HPr-related proteins
gene_0600	[G] COG1080 Phosphoenolpyruvate-protein kinase (PTS system EI component in bacteria)
gene_0604	[IR] COG1597 Sphingosine kinase and enzymes related to eukaryotic diacylglycerol kinase
gene_0605	[J] COG4108 Peptide chain release factor RF-3
gene_0606	[J] COG4108 Peptide chain release factor RF-3
gene_0608	[R] COG1253 Hemolysins and related proteins containing CBS domains
gene_0609	[R] COG1253 Hemolysins and related proteins containing CBS domains
gene_0610	[R] COG0628 Predicted permease
gene_0616	NULL
gene_0617	[KR] COG0454 Histone acetyltransferase HPA2 and related acetyltransferases
gene_0621	[J] COG3557 Uncharacterized domain/protein associated with RNAses G and E
gene_0622	[V] COG0577 ABC-type antimicrobial peptide transport system, permease component
gene_0623	[V] COG1136 ABC-type antimicrobial peptide transport system, ATPase component
gene_0624	[V] COG1136 ABC-type antimicrobial peptide transport system, ATPase component
gene_0625	[K] COG1309 Transcriptional regulator
gene_0626	[E] COG0159 Tryptophan synthase alpha chain
gene_0627	[E] COG0159 Tryptophan synthase alpha chain
gene_0628	[E] COG0133 Tryptophan synthase beta chain
gene_0629	[E] COG0133 Tryptophan synthase beta chain
gene_0630	[F] COG3613 Nucleoside 2-deoxyribosyltransferase
gene_0631	[J] COG2265 SAM-dependent methyltransferases related to tRNA (uracil-5-)-methyltransferase
gene_0632	[J] COG2265 SAM-dependent methyltransferases related to tRNA (uracil-5-)-methyltransferase
gene_0633	[R] COG2137 Uncharacterized protein conserved in bacteria
gene_0634	[M] COG4932 Predicted outer membrane protein
gene_0635	[CHR] COG1052 Lactate dehydrogenase and related dehydrogenases
gene_0636	[HE] COG0111 Phosphoglycerate dehydrogenase and related dehydrogenases
gene_0638	[I] COG3425 3-hydroxy-3-methylglutaryl CoA synthase
gene_0639	[I] COG3425 3-hydroxy-3-methylglutaryl CoA synthase
gene_0640	[I] COG1257 Hydroxymethylglutaryl-CoA reductase
gene_0641	[I] COG0183 Acetyl-CoA acetyltransferase
gene_0644	[M] COG1210 UDP-glucose pyrophosphorylase
gene_0645	[S] COG1295 Predicted membrane protein
gene_0647	[J] COG0024 Methionine aminopeptidase
gene_0648	[J] COG0024 Methionine aminopeptidase
gene_0651	[G] COG2211 Na+/melibiose symporter and related transporters
gene_0653	[E] COG0686 Alanine dehydrogenase
gene_0654	[E] COG0686 Alanine dehydrogenase
gene_0655	[E] COG0686 Alanine dehydrogenase
gene_0656	[C] COG0716 Flavodoxins
gene_0658	[S] COG2246 Predicted membrane protein
gene_0659	[M] COG0381 UDP-N-acetylglucosamine 2-epimerase
gene_0660	[M] COG0381 UDP-N-acetylglucosamine 2-epimerase
gene_0662	[K] COG1309 Transcriptional regulator
gene_0664	[E] COG2309 Leucyl aminopeptidase (aminopeptidase T)
gene_0666	[E] COG0531 Amino acid transporters
gene_0667	[G] COG1264 Phosphotransferase system IIB components
gene_0668	[L] COG1961 Site-specific recombinases, DNA invertase Pin homologs
gene_0669	[K] COG1609 Transcriptional regulators
gene_0671	[G] COG1621 Beta-fructosidases (levanase/invertase)
gene_0672	[G] COG2190 Phosphotransferase system IIA components
gene_0673	[G] COG1264 Phosphotransferase system IIB components
gene_0674	[G] COG1264 Phosphotransferase system IIB components
gene_0677	[M] COG3757 Lyzozyme M1 (1,4-beta-N-acetylmuramidase)
gene_0679	[E] COG0626 Cystathionine beta-lyases/cystathionine gamma-synthases
gene_0680	[E] COG1168 Bifunctional PLP-dependent enzyme with beta-cystathionase and maltose regulon repressor activities
gene_0681	[E] COG0620 Methionine synthase II (cobalamin-independent)
gene_0682	[E] COG0620 Methionine synthase II (cobalamin-independent)
gene_0683	[G] COG1501 Alpha-glucosidases, family 31 of glycosyl hydrolases
gene_0684	[G] COG1501 Alpha-glucosidases, family 31 of glycosyl hydrolases
gene_0685	[K] COG2207 AraC-type DNA-binding domain-containing proteins
gene_0686	[P] COG0598 Mg2+ and Co2+ transporters
gene_0687	[S] COG3533 Uncharacterized protein conserved in bacteria
gene_0692	[S] COG3533 Uncharacterized protein conserved in bacteria
gene_0693	[C] COG1012 NAD-dependent aldehyde dehydrogenases
gene_0697	[C] COG1012 NAD-dependent aldehyde dehydrogenases
gene_0699	[E] COG4166 ABC-type oligopeptide transport system, periplasmic component
gene_0700	NULL
gene_0701	[K] COG1609 Transcriptional regulators
gene_0703	[R] COG3940 Predicted beta-xylosidase
gene_0704	[G] COG3534 Alpha-L-arabinofuranosidase
gene_0706	NULL
gene_0707	[K] COG0789 Predicted transcriptional regulators
gene_0708	[GEPR] COG0477 Permeases of the major facilitator superfamily
gene_0709	[GEPR] COG0477 Permeases of the major facilitator superfamily
gene_0715	[S] COG1511 Predicted membrane protein
gene_0716	[S] COG1511 Predicted membrane protein
gene_0718	[G] COG2814 Arabinose efflux permease
gene_0719	[G] COG2814 Arabinose efflux permease
gene_0720	[G] COG2814 Arabinose efflux permease
gene_0725	[G] COG2160 L-arabinose isomerase
gene_0729	[G] COG2160 L-arabinose isomerase
gene_0730	[G] COG1070 Sugar (pentulose and hexulose) kinases
gene_0731	[G] COG1070 Sugar (pentulose and hexulose) kinases
gene_0733	[G] COG2211 Na+/melibiose symporter and related transporters
gene_0734	[R] COG2085 Predicted dinucleotide-binding enzymes
gene_0735	[C] COG2141 Coenzyme F420-dependent N5,N10-methylene tetrahydromethanopterin reductase and related flavin-dependent oxidoreductases
gene_0737	[R] COG0656 Aldo/keto reductases, related to diketogulonate reductase
gene_0738	[R] COG0656 Aldo/keto reductases, related to diketogulonate reductase
gene_0742	[K] COG0571 dsRNA-specific ribonuclease
gene_0743	[D] COG1196 Chromosome segregation ATPases
gene_0745	[U] COG0552 Signal recognition particle GTPase
gene_0746	[S] COG2739 Uncharacterized protein conserved in bacteria
gene_0747	[U] COG0541 Signal recognition particle GTPase
gene_0748	[J] COG0228 Ribosomal protein S16
gene_0749	[R] COG1837 Predicted RNA-binding protein (contains KH domain)
gene_0751	[J] COG0806 RimM protein, required for 16S rRNA processing
gene_0752	[J] COG0336 tRNA-(guanine-N1)-methyltransferase
gene_0757	[J] COG0335 Ribosomal protein L19
gene_0758	[J] COG0335 Ribosomal protein L19
gene_0760	[KT] COG1974 SOS-response transcriptional repressors (RecA-mediated autopeptidases)
gene_0762	[S] COG4224 Uncharacterized protein conserved in bacteria
gene_0763	[S] COG4224 Uncharacterized protein conserved in bacteria
gene_0764	[S] COG3763 Uncharacterized protein conserved in bacteria
gene_0765	[V] COG1132 ABC-type multidrug transport system, ATPase and permease components
gene_0767	[V] COG1132 ABC-type multidrug transport system, ATPase and permease components
gene_0768	[E] COG0765 ABC-type amino acid transport system, permease component
gene_0769	[E] COG1126 ABC-type polar amino acid transport system, ATPase component
gene_0770	[E] COG1126 ABC-type polar amino acid transport system, ATPase component
gene_0771	[O] COG0443 Molecular chaperone
gene_0772	[I] COG0204 1-acyl-sn-glycerol-3-phosphate acyltransferase
gene_0773	[R] COG4123 Predicted O-methyltransferase
gene_0774	[L] COG2827 Predicted endonuclease containing a URI domain
gene_0775	[J] COG0052 Ribosomal protein S2
gene_0776	[J] COG0264 Translation elongation factor Ts
gene_0777	[F] COG0528 Uridylate kinase
gene_0779	[J] COG0233 Ribosome recycling factor
gene_0780	[J] COG0233 Ribosome recycling factor
gene_0781	[I] COG0020 Undecaprenyl pyrophosphate synthase
gene_0782	[I] COG0575 CDP-diglyceride synthetase
gene_0783	[M] COG0750 Predicted membrane-associated Zn-dependent proteases 1
gene_0784	[J] COG0442 Prolyl-tRNA synthetase
gene_0785	[L] COG2176 DNA polymerase III, alpha subunit (gram-positive type)
gene_0786	[L] COG2176 DNA polymerase III, alpha subunit (gram-positive type)
gene_0787	[L] COG2176 DNA polymerase III, alpha subunit (gram-positive type)
gene_0788	[L] COG2176 DNA polymerase III, alpha subunit (gram-positive type)
gene_0789	[S] COG0779 Uncharacterized protein conserved in bacteria
gene_0790	[K] COG0195 Transcription elongation factor
gene_0791	[K] COG0195 Transcription elongation factor
gene_0793	[K] COG2740 Predicted nucleic-acid-binding protein implicated in transcription termination
gene_0794	[J] COG1358 Ribosomal protein HS6-type (S12/L30/L7a)
gene_0797	[J] COG0532 Translation initiation factor 2 (IF-2; GTPase)
gene_0798	[J] COG0858 Ribosome-binding factor A
gene_0801	[V] COG1132 ABC-type multidrug transport system, ATPase and permease components
gene_0802	[T] COG2972 Predicted signal transduction protein with a C-terminal ATPase domain
gene_0803	[TK] COG0745 Response regulators consisting of a CheY-like receiver domain and a winged-helix DNA-binding domain
gene_0804	[J] COG0130 Pseudouridine synthase
gene_0805	[H] COG0196 FAD synthase
gene_0806	[H] COG0635 Coproporphyrinogen III oxidase and related Fe-S oxidoreductases
gene_0807	[H] COG0635 Coproporphyrinogen III oxidase and related Fe-S oxidoreductases
gene_0808	[K] COG1420 Transcriptional regulator of heat shock gene
gene_0809	[O] COG0576 Molecular chaperone GrpE (heat shock protein)
gene_0810	[O] COG0576 Molecular chaperone GrpE (heat shock protein)
gene_0811	[O] COG0443 Molecular chaperone
gene_0812	[O] COG0484 DnaJ-class molecular chaperone with C-terminal Zn finger domain
gene_0813	[O] COG0484 DnaJ-class molecular chaperone with C-terminal Zn finger domain
gene_0814	[K] COG1846 Transcriptional regulators
gene_0815	[GEPR] COG0477 Permeases of the major facilitator superfamily
gene_0816	[R] COG2910 Putative NADH-flavin reductase
gene_0819	[M] COG0463 Glycosyltransferases involved in cell wall biogenesis
gene_0820	[M] COG0481 Membrane GTPase LepA
gene_0821	[M] COG0481 Membrane GTPase LepA
gene_0823	[G] COG0580 Glycerol uptake facilitator and related permeases (Major Intrinsic Protein Family)
gene_0831	[K] COG1609 Transcriptional regulators
gene_0832	[G] COG4468 Galactose-1-phosphate uridyltransferase
gene_0833	[M] COG1087 UDP-glucose 4-epimerase
gene_0834	[G] COG0153 Galactokinase
gene_0835	[G] COG0153 Galactokinase
gene_0836	[M] COG3764 Sortase (surface protein transpeptidase)
gene_0837	[L] COG0608 Single-stranded DNA-specific exonuclease
gene_0838	[L] COG0608 Single-stranded DNA-specific exonuclease
gene_0839	[F] COG0503 Adenine/guanine phosphoribosyltransferases and related PRPP-binding proteins
gene_0843	[R] COG4814 Uncharacterized protein with an alpha/beta hydrolase fold
gene_0844	[S] COG4763 Predicted membrane protein
gene_0846	NULL
gene_0847	[S] COG2606 Uncharacterized conserved protein
gene_0855	[J] COG2264 Ribosomal protein L11 methylase
gene_0858	[TK] COG0317 Guanosine polyphosphate pyrophosphohydrolases/synthetases
gene_0859	[J] COG1490 D-Tyr-tRNAtyr deacylase
gene_0860	[R] COG0546 Predicted phosphatases
gene_0862	[K] COG1309 Transcriptional regulator
gene_0863	[R] COG2409 Predicted drug exporters of the RND superfamily
gene_0865	[S] COG1511 Predicted membrane protein
gene_0866	[G] COG0120 Ribose 5-phosphate isomerase
gene_0869	[K] COG1609 Transcriptional regulators
gene_0870	[G] COG0524 Sugar kinases, ribokinase family
gene_0871	[S] COG4485 Predicted membrane protein
gene_0873	[S] COG4485 Predicted membrane protein
gene_0877	[R] COG0656 Aldo/keto reductases, related to diketogulonate reductase
gene_0880	[M] COG0438 Glycosyltransferase
gene_0883	NULL
gene_0884	NULL
gene_0886	[C] COG0371 Glycerol dehydrogenase and related enzymes
gene_0889	[R] COG0627 Predicted esterase
gene_0891	[E] COG4690 Dipeptidase
gene_0892	[E] COG4690 Dipeptidase
gene_0894	[E] COG1125 ABC-type proline/glycine betaine transport systems, ATPase components
gene_0895	[E] COG1125 ABC-type proline/glycine betaine transport systems, ATPase components
gene_0896	[E] COG1174 ABC-type proline/glycine betaine transport systems, permease component
gene_0897	[E] COG1174 ABC-type proline/glycine betaine transport systems, permease component
gene_0898	[M] COG1732 Periplasmic glycine betaine/choline-binding (lipo)protein of an ABC-type transport system (osmoprotectant binding protein)
gene_0899	[E] COG1174 ABC-type proline/glycine betaine transport systems, permease component
gene_0900	[J] COG0162 Tyrosyl-tRNA synthetase
gene_0901	[V] COG4767 Glycopeptide antibiotics resistance protein
gene_0902	[M] COG0463 Glycosyltransferases involved in cell wall biogenesis
gene_0903	[S] COG2246 Predicted membrane protein
gene_0905	[M] COG0791 Cell wall-associated hydrolases (invasion-associated proteins)
gene_0906	[F] COG0194 Guanylate kinase
gene_0907	[E] COG1126 ABC-type polar amino acid transport system, ATPase component
gene_0908	[E] COG1126 ABC-type polar amino acid transport system, ATPase component
gene_0909	[ET] COG0834 ABC-type amino acid transport/signal transduction systems, periplasmic component/domain
gene_0910	[E] COG0765 ABC-type amino acid transport system, permease component
gene_0911	[E] COG0765 ABC-type amino acid transport system, permease component
gene_0912	[R] COG2262 GTPases
gene_0914	[G] COG0406 Fructose-2,6-bisphosphatase
gene_0915	[R] COG0596 Predicted hydrolases or acyltransferases (alpha/beta hydrolase superfamily)
gene_0916	[R] COG0596 Predicted hydrolases or acyltransferases (alpha/beta hydrolase superfamily)
gene_0917	[G] COG3957 Phosphoketolase
gene_0918	[C] COG0667 Predicted oxidoreductases (related to aryl-alcohol dehydrogenases)
gene_0920	[R] COG3973 Superfamily I DNA and RNA helicases
gene_0921	[E] COG2755 Lysophospholipase L1 and related esterases
gene_0923	[H] COG1072 Panthothenate kinase
gene_0924	[F] COG0519 GMP synthase, PP-ATPase domain/subunit
gene_0925	[F] COG0519 GMP synthase, PP-ATPase domain/subunit
gene_0932	NULL
gene_0933	NULL
gene_0937	[E] COG0308 Aminopeptidase N
gene_0938	[E] COG0308 Aminopeptidase N
gene_0939	[E] COG0308 Aminopeptidase N
gene_0940	[K] COG1846 Transcriptional regulators
gene_0943	[MG] COG0702 Predicted nucleoside-diphosphate-sugar epimerases
gene_0944	[MG] COG0702 Predicted nucleoside-diphosphate-sugar epimerases
gene_0945	[E] COG2502 Asparagine synthetase A
gene_0946	[E] COG1168 Bifunctional PLP-dependent enzyme with beta-cystathionase and maltose regulon repressor activities
gene_0947	[L] COG2818 3-methyladenine DNA glycosylase
gene_0949	[GEPR] COG0477 Permeases of the major facilitator superfamily
gene_0951	NULL
gene_0957	[S] COG2261 Predicted membrane protein
gene_0958	[S] COG2261 Predicted membrane protein
gene_0960	NULL
gene_0967	NULL
gene_0970	[M] COG0438 Glycosyltransferase
gene_0971	[I] COG0657 Esterase/lipase
gene_0976	[J] COG0172 Seryl-tRNA synthetase
gene_0977	[E] COG0133 Tryptophan synthase beta chain
gene_0978	[E] COG0133 Tryptophan synthase beta chain
gene_0979	[E] COG0133 Tryptophan synthase beta chain
gene_0981	[L] COG1573 Uracil-DNA glycosylase
gene_0984	[R] COG3568 Metal-dependent hydrolase
gene_0986	[K] COG4977 Transcriptional regulator containing an amidase domain and an AraC-type DNA-binding HTH domain
gene_0987	[E] COG0133 Tryptophan synthase beta chain
gene_0988	[M] COG3764 Sortase (surface protein transpeptidase)
gene_0989	[M] COG3764 Sortase (surface protein transpeptidase)
gene_0993	[R] COG3940 Predicted beta-xylosidase
gene_0995	[KG] COG1940 Transcriptional regulator/sugar kinase
gene_0997	[G] COG0366 Glycosidases
gene_0998	[G] COG0366 Glycosidases
gene_1001	[G] COG0395 ABC-type sugar transport system, permease component
gene_1002	[G] COG1175 ABC-type sugar transport systems, permease components
gene_1003	[G] COG1653 ABC-type sugar transport system, periplasmic component
gene_1005	[K] COG1609 Transcriptional regulators
gene_1008	[E] COG0346 Lactoylglutathione lyase and related lyases
gene_1010	[GEPR] COG0477 Permeases of the major facilitator superfamily
gene_1011	[R] COG3940 Predicted beta-xylosidase
gene_1013	[G] COG1175 ABC-type sugar transport systems, permease components
gene_1014	NULL
gene_1018	[G] COG3507 Beta-xylosidase
gene_1020	[K] COG4189 Predicted transcriptional regulator
gene_1022	[G] COG3507 Beta-xylosidase
gene_1024	[K] COG2188 Transcriptional regulators
gene_1025	[G] COG1653 ABC-type sugar transport system, periplasmic component
gene_1026	[G] COG1653 ABC-type sugar transport system, periplasmic component
gene_1027	[G] COG1175 ABC-type sugar transport systems, permease components
gene_1028	[G] COG0395 ABC-type sugar transport system, permease component
gene_1030	[G] COG0383 Alpha-mannosidase
gene_1032	[I] COG0657 Esterase/lipase
gene_1033	[GEPR] COG0477 Permeases of the major facilitator superfamily
gene_1034	[T] COG4753 Response regulator containing CheY-like receiver domain and AraC-type DNA-binding domain
gene_1036	[S] COG2268 Uncharacterized protein conserved in bacteria
gene_1037	[S] COG2268 Uncharacterized protein conserved in bacteria
gene_1038	[L] COG0468 RecA/RadA recombinase
gene_1040	[V] COG1132 ABC-type multidrug transport system, ATPase and permease components
gene_1041	[O] COG0071 Molecular chaperone (small heat shock protein)
gene_1045	[S] COG1284 Uncharacterized conserved protein
gene_1046	[S] COG1284 Uncharacterized conserved protein
gene_1048	[M] COG1181 D-alanine-D-alanine ligase and related ATP-grasp enzymes
gene_1049	[M] COG1181 D-alanine-D-alanine ligase and related ATP-grasp enzymes
gene_1050	[O] COG0265 Trypsin-like serine proteases, typically periplasmic, contain C-terminal PDZ domain
gene_1051	[O] COG0265 Trypsin-like serine proteases, typically periplasmic, contain C-terminal PDZ domain
gene_1054	[S] COG3589 Uncharacterized conserved protein
gene_1055	[S] COG3589 Uncharacterized conserved protein
gene_1060	[R] COG4814 Uncharacterized protein with an alpha/beta hydrolase fold
gene_1064	[EH] COG0028 Thiamine pyrophosphate-requiring enzymes [acetolactate synthase, pyruvate dehydrogenase (cytochrome), glyoxylate carboligase, phosphonopyruvate decarboxylase]
gene_1068	[K] COG0640 Predicted transcriptional regulators
gene_1069	[P] COG4300 Predicted permease, cadmium resistance protein
gene_1073	[TK] COG0745 Response regulators consisting of a CheY-like receiver domain and a winged-helix DNA-binding domain
gene_1074	[TK] COG0745 Response regulators consisting of a CheY-like receiver domain and a winged-helix DNA-binding domain
gene_1075	[T] COG0642 Signal transduction histidine kinase
gene_1076	NULL
gene_1077	[V] COG1136 ABC-type antimicrobial peptide transport system, ATPase component
gene_1078	NULL
gene_1079	NULL
gene_1082	NULL
gene_1083	[E] COG1126 ABC-type polar amino acid transport system, ATPase component
gene_1084	[E] COG1126 ABC-type polar amino acid transport system, ATPase component
gene_1085	[E] COG0765 ABC-type amino acid transport system, permease component
gene_1086	[E] COG0765 ABC-type amino acid transport system, permease component
gene_1091	[M] COG0787 Alanine racemase
gene_1092	[M] COG0787 Alanine racemase
gene_1093	[CR] COG0604 NADPH:quinone reductase and related Zn-dependent oxidoreductases
gene_1094	[CR] COG0604 NADPH:quinone reductase and related Zn-dependent oxidoreductases
gene_1096	[R] COG0400 Predicted esterase
gene_1097	[E] COG0346 Lactoylglutathione lyase and related lyases
gene_1098	[E] COG0346 Lactoylglutathione lyase and related lyases
gene_1099	[R] COG3576 Predicted flavin-nucleotide-binding protein structurally related to pyridoxine 5'-phosphate oxidase
gene_1103	[R] COG2249 Putative NADPH-quinone reductase (modulator of drug activity B)
gene_1104	[I] COG0657 Esterase/lipase
gene_1105	NULL
gene_1107	[E] COG4608 ABC-type oligopeptide transport system, ATPase component
gene_1108	[V] COG1131 ABC-type multidrug transport system, ATPase component
gene_1112	[K] COG1396 Predicted transcriptional regulators
gene_1113	[E] COG1126 ABC-type polar amino acid transport system, ATPase component
gene_1114	[ER] COG1063 Threonine dehydrogenase and related Zn-dependent dehydrogenases
gene_1115	[ER] COG1063 Threonine dehydrogenase and related Zn-dependent dehydrogenases
gene_1116	[G] COG4975 Putative glucose uptake permease
gene_1118	[K] COG1609 Transcriptional regulators
gene_1119	[K] COG1609 Transcriptional regulators
gene_1120	[K] COG1737 Transcriptional regulators
gene_1121	[G] COG0120 Ribose 5-phosphate isomerase
gene_1123	[R] COG0673 Predicted dehydrogenases and related proteins
gene_1126	[R] COG0730 Predicted permeases
gene_1129	[K] COG1595 DNA-directed RNA polymerase specialized sigma subunit, sigma24 homolog
gene_1130	[R] COG1101 ABC-type uncharacterized transport system, ATPase component
gene_1131	[R] COG1101 ABC-type uncharacterized transport system, ATPase component
gene_1132	[R] COG4120 ABC-type uncharacterized transport system, permease component
gene_1133	[R] COG2984 ABC-type uncharacterized transport system, periplasmic component
gene_1134	[R] COG2984 ABC-type uncharacterized transport system, periplasmic component
gene_1135	[R] COG2984 ABC-type uncharacterized transport system, periplasmic component
gene_1136	[R] COG2984 ABC-type uncharacterized transport system, periplasmic component
gene_1138	[P] COG0598 Mg2+ and Co2+ transporters
gene_1139	[V] COG1403 Restriction endonuclease
gene_1140	[V] COG1403 Restriction endonuclease
gene_1142	[L] COG0419 ATPase involved in DNA repair
gene_1143	[L] COG0420 DNA repair exonuclease
gene_1144	[L] COG0420 DNA repair exonuclease
gene_1146	[E] COG4166 ABC-type oligopeptide transport system, periplasmic component
gene_1148	[E] COG4166 ABC-type oligopeptide transport system, periplasmic component
gene_1149	[EP] COG0601 ABC-type dipeptide/oligopeptide/nickel transport systems, permease components
gene_1150	[EP] COG0601 ABC-type dipeptide/oligopeptide/nickel transport systems, permease components
gene_1151	[EP] COG1173 ABC-type dipeptide/oligopeptide/nickel transport systems, permease components
gene_1152	[EP] COG1173 ABC-type dipeptide/oligopeptide/nickel transport systems, permease components
gene_1153	[EP] COG0444 ABC-type dipeptide/oligopeptide/nickel transport system, ATPase component
gene_1154	[E] COG4608 ABC-type oligopeptide transport system, ATPase component
gene_1155	[E] COG4608 ABC-type oligopeptide transport system, ATPase component
gene_1156	[E] COG4608 ABC-type oligopeptide transport system, ATPase component
gene_1157	[E] COG4608 ABC-type oligopeptide transport system, ATPase component
gene_1158	[R] COG1266 Predicted metal-dependent membrane protease
gene_1163	[G] COG0726 Predicted xylanase/chitin deacetylase
gene_1164	[S] COG3548 Predicted integral membrane protein
gene_1165	[K] COG2207 AraC-type DNA-binding domain-containing proteins
gene_1166	[K] COG2207 AraC-type DNA-binding domain-containing proteins
gene_1167	[K] COG2207 AraC-type DNA-binding domain-containing proteins
gene_1169	[S] COG1285 Uncharacterized membrane protein
gene_1170	[V] COG1132 ABC-type multidrug transport system, ATPase and permease components
gene_1171	[V] COG1132 ABC-type multidrug transport system, ATPase and permease components
gene_1172	[V] COG1132 ABC-type multidrug transport system, ATPase and permease components
gene_1177	[C] COG1012 NAD-dependent aldehyde dehydrogenases
gene_1180	[G] COG4975 Putative glucose uptake permease
gene_1181	[G] COG4975 Putative glucose uptake permease
gene_1182	[E] COG0624 Acetylornithine deacetylase/Succinyl-diaminopimelate desuccinylase and related deacylases
gene_1186	[G] COG4209 ABC-type polysaccharide transport system, permease component
gene_1188	[L] COG0675 Transposase and inactivated derivatives
gene_1191	[S] COG3412 Uncharacterized protein conserved in bacteria
gene_1192	[S] COG3412 Uncharacterized protein conserved in bacteria
gene_1193	[G] COG2376 Dihydroxyacetone kinase
gene_1194	[G] COG2376 Dihydroxyacetone kinase
gene_1195	[G] COG2376 Dihydroxyacetone kinase
gene_1196	[G] COG2376 Dihydroxyacetone kinase
gene_1197	[R] COG0446 Uncharacterized NAD(FAD)-dependent dehydrogenases
gene_1198	NULL
gene_1200	[K] COG0583 Transcriptional regulator
gene_1201	[S] COG1917 Uncharacterized conserved protein, contains double-stranded beta-helix domain
gene_1202	[S] COG0599 Uncharacterized homolog of gamma-carboxymuconolactone decarboxylase subunit
gene_1203	[S] COG0599 Uncharacterized homolog of gamma-carboxymuconolactone decarboxylase subunit
gene_1204	[S] COG0599 Uncharacterized homolog of gamma-carboxymuconolactone decarboxylase subunit
gene_1205	[D] COG0239 Integral membrane protein possibly involved in chromosome condensation
gene_1207	[M] COG1088 dTDP-D-glucose 4,6-dehydratase
gene_1209	[E] COG3741 N-formylglutamate amidohydrolase
gene_1210	[P] COG2217 Cation transport ATPase
gene_1211	[P] COG2216 High-affinity K+ transport system, ATPase chain B
gene_1212	[P] COG0474 Cation transport ATPase
gene_1213	[G] COG0148 Enolase
gene_1214	[F] COG1051 ADP-ribose pyrophosphatase
gene_1216	[V] COG2274 ABC-type bacteriocin/lantibiotic exporters, contain an N-terminal double-glycine peptidase domain
gene_1217	[R] COG4618 ABC-type protease/lipase transport system, ATPase and permease components
gene_1219	[T] COG4753 Response regulator containing CheY-like receiver domain and AraC-type DNA-binding domain
gene_1220	[T] COG4753 Response regulator containing CheY-like receiver domain and AraC-type DNA-binding domain
gene_1221	[T] COG2972 Predicted signal transduction protein with a C-terminal ATPase domain
gene_1223	[S] COG5578 Predicted integral membrane protein
gene_1224	[G] COG1653 ABC-type sugar transport system, periplasmic component
gene_1225	[G] COG0395 ABC-type sugar transport system, permease component
gene_1226	[G] COG4209 ABC-type polysaccharide transport system, permease component
gene_1228	[M] COG5434 Endopolygalacturonase
gene_1232	[G] COG0383 Alpha-mannosidase
gene_1233	[S] COG3538 Uncharacterized conserved protein
gene_1234	[K] COG2188 Transcriptional regulators
gene_1235	[G] COG3537 Putative alpha-1,2-mannosidase
gene_1236	[G] COG3537 Putative alpha-1,2-mannosidase
gene_1237	[K] COG0568 DNA-directed RNA polymerase, sigma subunit (sigma70/sigma32)
gene_1239	[L] COG0358 DNA primase (bacterial type)
gene_1241	[L] COG0358 DNA primase (bacterial type)
gene_1243	[J] COG0751 Glycyl-tRNA synthetase, beta subunit
gene_1244	[J] COG0752 Glycyl-tRNA synthetase, alpha subunit
gene_1245	[L] COG0582 Integrase
gene_1248	[S] COG5546 Small integral membrane protein
gene_1254	NULL
gene_1259	[R] COG3953 SLT domain proteins
gene_1261	NULL
gene_1263	NULL
gene_1264	NULL
gene_1267	NULL
gene_1271	[R] COG3740 Phage head maturation protease
gene_1273	[R] COG4626 Phage terminase-like protein, large subunit
gene_1275	[R] COG4626 Phage terminase-like protein, large subunit
gene_1283	[L] COG0629 Single-stranded DNA-binding protein
gene_1290	[K] COG3617 Prophage antirepressor
gene_1296	[L] COG1381 Recombinational DNA repair protein (RecF pathway)
gene_1297	[R] COG1159 GTPase
gene_1298	[R] COG1159 GTPase
gene_1299	[F] COG0295 Cytidine deaminase
gene_1301	[M] COG0818 Diacylglycerol kinase
gene_1302	[R] COG0319 Predicted metal-dependent hydrolase
gene_1303	[T] COG1702 Phosphate starvation-inducible protein PhoH, predicted ATPase
gene_1304	[F] COG0167 Dihydroorotate dehydrogenase
gene_1305	[F] COG0167 Dihydroorotate dehydrogenase
gene_1306	[S] COG1610 Uncharacterized conserved protein
gene_1307	[S] COG1806 Uncharacterized protein conserved in bacteria
gene_1308	[L] COG0648 Endonuclease IV
gene_1309	[S] COG1284 Uncharacterized conserved protein
gene_1310	[O] COG0225 Peptide methionine sulfoxide reductase
gene_1311	[O] COG0229 Conserved domain frequently associated with peptide methionine sulfoxide reductase
gene_1312	[J] COG0173 Aspartyl-tRNA synthetase
gene_1313	[J] COG1190 Lysyl-tRNA synthetase (class II)
gene_1314	[J] COG0173 Aspartyl-tRNA synthetase
gene_1315	[J] COG0124 Histidyl-tRNA synthetase
gene_1316	[M] COG0860 N-acetylmuramoyl-L-alanine amidase
gene_1319	[S] COG3600 Uncharacterized phage-associated protein
gene_1323	[J] COG1670 Acetyltransferases, including N-acetylases of ribosomal proteins
gene_1324	[J] COG1670 Acetyltransferases, including N-acetylases of ribosomal proteins
gene_1329	[R] COG0596 Predicted hydrolases or acyltransferases (alpha/beta hydrolase superfamily)
gene_1330	NULL
gene_1331	[K] COG1396 Predicted transcriptional regulators
gene_1332	[FGR] COG0537 Diadenosine tetraphosphate (Ap4A) hydrolase and other HIT family hydrolases
gene_1333	[FGR] COG0537 Diadenosine tetraphosphate (Ap4A) hydrolase and other HIT family hydrolases
gene_1334	[FGR] COG0537 Diadenosine tetraphosphate (Ap4A) hydrolase and other HIT family hydrolases
gene_1335	[S] COG1576 Uncharacterized conserved protein
gene_1336	[E] COG1027 Aspartate ammonia-lyase
gene_1342	NULL
gene_1350	[V] COG1715 Restriction endonuclease
gene_1351	[O] COG4930 Predicted ATP-dependent Lon-type protease
gene_1353	NULL
gene_1354	[V] COG1002 Type II restriction enzyme, methylase subunits
gene_1355	[V] COG1002 Type II restriction enzyme, methylase subunits
gene_1356	[V] COG1002 Type II restriction enzyme, methylase subunits
gene_1357	[V] COG1002 Type II restriction enzyme, methylase subunits
gene_1360	[L] COG0582 Integrase
gene_1361	[L] COG0582 Integrase
gene_1364	NULL
gene_1365	NULL
gene_1369	[KL] COG0553 Superfamily II DNA/RNA helicases, SNF2 family
gene_1370	[KL] COG0553 Superfamily II DNA/RNA helicases, SNF2 family
gene_1371	[P] COG2076 Membrane transporters of cations and cationic drugs
gene_1375	[C] COG0554 Glycerol kinase
gene_1376	[C] COG0554 Glycerol kinase
gene_1377	[C] COG0578 Glycerol-3-phosphate dehydrogenase
gene_1378	[C] COG0578 Glycerol-3-phosphate dehydrogenase
gene_1379	[G] COG0580 Glycerol uptake facilitator and related permeases (Major Intrinsic Protein Family)
gene_1380	[R] COG0390 ABC-type uncharacterized transport system, permease component
gene_1381	[R] COG4619 ABC-type uncharacterized transport system, ATPase component
gene_1383	[GEPR] COG0477 Permeases of the major facilitator superfamily
gene_1384	[R] COG0618 Exopolyphosphatase-related proteins
gene_1386	[G] COG2211 Na+/melibiose symporter and related transporters
gene_1387	[G] COG2211 Na+/melibiose symporter and related transporters
gene_1388	[G] COG2211 Na+/melibiose symporter and related transporters
gene_1389	[S] COG3477 Predicted periplasmic/secreted protein
gene_1391	NULL
gene_1394	[R] COG0488 ATPase components of ABC transporters with duplicated ATPase domains
gene_1398	[E] COG0531 Amino acid transporters
gene_1399	[K] COG1316 Transcriptional regulator
gene_1400	[E] COG1164 Oligoendopeptidase F
gene_1402	[P] COG1108 ABC-type Mn2+/Zn2+ transport systems, permease components
gene_1404	[PH] COG1120 ABC-type cobalamin/Fe3+-siderophores transport systems, ATPase components
gene_1406	[C] COG0039 Malate/lactate dehydrogenases
gene_1407	[C] COG0039 Malate/lactate dehydrogenases
gene_1408	[G] COG1264 Phosphotransferase system IIB components
gene_1409	[G] COG2190 Phosphotransferase system IIA components
gene_1410	[K] COG1609 Transcriptional regulators
gene_1411	[R] COG0561 Predicted hydrolases of the HAD superfamily
gene_1412	NULL
gene_1415	[G] COG1554 Trehalose and maltose hydrolases (possible phosphorylases)
gene_1417	[R] COG1253 Hemolysins and related proteins containing CBS domains
gene_1418	[E] COG3633 Na+/serine symporter
gene_1419	NULL
gene_1420	[G] COG2723 Beta-glucosidase/6-phospho-beta-glucosidase/beta-galactosidase
gene_1421	[G] COG2723 Beta-glucosidase/6-phospho-beta-glucosidase/beta-galactosidase
gene_1422	[C] COG0667 Predicted oxidoreductases (related to aryl-alcohol dehydrogenases)
gene_1424	[S] COG1912 Uncharacterized conserved protein
gene_1426	[V] COG2274 ABC-type bacteriocin/lantibiotic exporters, contain an N-terminal double-glycine peptidase domain
gene_1428	[K] COG1396 Predicted transcriptional regulators
gene_1429	[C] COG0778 Nitroreductase
gene_1435	[T] COG1854 LuxS protein involved in autoinducer AI2 synthesis
gene_1436	[T] COG1854 LuxS protein involved in autoinducer AI2 synthesis
gene_1438	NULL
gene_1440	[G] COG0235 Ribulose-5-phosphate 4-epimerase and related epimerases and aldolases
gene_1441	NULL
gene_1443	[G] COG1803 Methylglyoxal synthase
gene_1444	[G] COG1803 Methylglyoxal synthase
gene_1445	[S] COG4289 Uncharacterized protein conserved in bacteria
gene_1446	[S] COG4289 Uncharacterized protein conserved in bacteria
gene_1449	[G] COG2211 Na+/melibiose symporter and related transporters
gene_1450	[G] COG3250 Beta-galactosidase/beta-glucuronidase
gene_1451	[G] COG3250 Beta-galactosidase/beta-glucuronidase
gene_1453	[K] COG1609 Transcriptional regulators
gene_1454	[G] COG1501 Alpha-glucosidases, family 31 of glycosyl hydrolases
gene_1455	[F] COG1957 Inosine-uridine nucleoside N-ribohydrolase
gene_1457	[E] COG1177 ABC-type spermidine/putrescine transport system, permease component II
gene_1458	NULL
gene_1459	[E] COG3842 ABC-type spermidine/putrescine transport systems, ATPase components
gene_1460	[E] COG3842 ABC-type spermidine/putrescine transport systems, ATPase components
gene_1462	[E] COG0687 Spermidine/putrescine-binding periplasmic protein
gene_1463	[E] COG0687 Spermidine/putrescine-binding periplasmic protein
gene_1464	[F] COG1001 Adenine deaminase
gene_1465	[C] COG0667 Predicted oxidoreductases (related to aryl-alcohol dehydrogenases)
gene_1466	[KG] COG1940 Transcriptional regulator/sugar kinase
gene_1467	[K] COG2207 AraC-type DNA-binding domain-containing proteins
gene_1468	[K] COG2207 AraC-type DNA-binding domain-containing proteins
gene_1469	[G] COG1874 Beta-galactosidase
gene_1473	[KG] COG1349 Transcriptional regulators of sugar metabolism
gene_1474	[G] COG1105 Fructose-1-phosphate kinase and related fructose-6-phosphate kinase (PfkB)
gene_1475	[G] COG1105 Fructose-1-phosphate kinase and related fructose-6-phosphate kinase (PfkB)
gene_1476	[G] COG1445 Phosphotransferase system fructose-specific component IIB
gene_1478	[GEPR] COG0477 Permeases of the major facilitator superfamily
gene_1479	[O] COG5265 ABC-type transport system involved in Fe-S cluster assembly, permease and ATPase components
gene_1482	[K] COG1396 Predicted transcriptional regulators
gene_1483	[V] COG1131 ABC-type multidrug transport system, ATPase component
gene_1488	[R] COG3478 Predicted nucleic-acid-binding protein containing a Zn-ribbon domain
gene_1489	[R] COG0561 Predicted hydrolases of the HAD superfamily
gene_1492	[G] COG3855 Uncharacterized protein conserved in bacteria
gene_1493	[G] COG3855 Uncharacterized protein conserved in bacteria
gene_1494	[Q] COG1335 Amidases related to nicotinamidase
gene_1495	[Q] COG1335 Amidases related to nicotinamidase
gene_1496	[L] COG0507 ATP-dependent exoDNAse (exonuclease V), alpha subunit - helicase superfamily I member
gene_1497	[L] COG0507 ATP-dependent exoDNAse (exonuclease V), alpha subunit - helicase superfamily I member
gene_1498	[L] COG0507 ATP-dependent exoDNAse (exonuclease V), alpha subunit - helicase superfamily I member
gene_1499	[R] COG1162 Predicted GTPases
gene_1501	[E] COG1164 Oligoendopeptidase F
gene_1503	[V] COG0534 Na+-driven multidrug efflux pump
gene_1504	[G] COG1820 N-acetylglucosamine-6-phosphate deacetylase
gene_1506	[G] COG3716 Phosphotransferase system, mannose/fructose/N-acetylgalactosamine-specific component IID
gene_1507	[G] COG3716 Phosphotransferase system, mannose/fructose/N-acetylgalactosamine-specific component IID
gene_1508	[G] COG3715 Phosphotransferase system, mannose/fructose/N-acetylgalactosamine-specific component IIC
gene_1509	[G] COG3444 Phosphotransferase system, mannose/fructose/N-acetylgalactosamine-specific component IIB
gene_1510	[G] COG3444 Phosphotransferase system, mannose/fructose/N-acetylgalactosamine-specific component IIB
gene_1511	[G] COG3444 Phosphotransferase system, mannose/fructose/N-acetylgalactosamine-specific component IIB
gene_1512	[M] COG2222 Predicted phosphosugar isomerases
gene_1513	[M] COG2222 Predicted phosphosugar isomerases
gene_1514	[G] COG2893 Phosphotransferase system, mannose/fructose-specific component IIA
gene_1515	[K] COG2186 Transcriptional regulators
gene_1517	[K] COG1609 Transcriptional regulators
gene_1518	[E] COG0006 Xaa-Pro aminopeptidase
gene_1521	[R] COG4768 Uncharacterized protein containing a divergent version of the methyl-accepting chemotaxis-like domain
gene_1523	[M] COG0668 Small-conductance mechanosensitive channel
gene_1524	[S] COG2035 Predicted membrane protein
gene_1526	[LR] COG0494 NTP pyrophosphohydrolases including oxidative damage repair enzymes
gene_1527	[R] COG0517 FOG: CBS domain
gene_1528	[R] COG0622 Predicted phosphoesterase
gene_1529	[F] COG0127 Xanthosine triphosphate pyrophosphatase
gene_1530	[F] COG0127 Xanthosine triphosphate pyrophosphatase
gene_1531	[M] COG0796 Glutamate racemase
gene_1533	NULL
gene_1536	[M] COG3966 Protein involved in D-alanine esterification of lipoteichoic acid and wall teichoic acid (D-alanine transfer protein)
gene_1537	[IQ] COG0236 Acyl carrier protein
gene_1538	[M] COG1696 Predicted membrane protein involved in D-alanine export
gene_1539	[Q] COG1020 Non-ribosomal peptide synthetase modules and related proteins
gene_1540	[Q] COG1020 Non-ribosomal peptide synthetase modules and related proteins
gene_1544	[OC] COG0526 Thiol-disulfide isomerase and thioredoxins
gene_1545	[L] COG1193 Mismatch repair ATPase (MutS family)
gene_1546	[R] COG1286 Uncharacterized membrane protein, required for colicin V production
gene_1547	[S] COG3027 Uncharacterized protein conserved in bacteria
gene_1548	[S] COG3906 Uncharacterized protein conserved in bacteria
gene_1549	[L] COG0816 Predicted endonuclease involved in recombination (possible Holliday junction resolvase in Mycoplasmas and B. subtilis)
gene_1550	[L] COG0816 Predicted endonuclease involved in recombination (possible Holliday junction resolvase in Mycoplasmas and B. subtilis)
gene_1551	[S] COG4472 Uncharacterized protein conserved in bacteria
gene_1552	[J] COG0013 Alanyl-tRNA synthetase
gene_1553	[J] COG0013 Alanyl-tRNA synthetase
gene_1555	[C] COG0584 Glycerophosphoryl diester phosphodiesterase
gene_1557	[LKJ] COG0513 Superfamily II DNA and RNA helicases
gene_1558	[R] COG0618 Exopolyphosphatase-related proteins
gene_1560	[K] COG4109 Predicted transcriptional regulator containing CBS domains
gene_1561	[L] COG0389 Nucleotidyltransferase/DNA polymerase involved in DNA repair
gene_1562	[L] COG0389 Nucleotidyltransferase/DNA polymerase involved in DNA repair
gene_1563	[G] COG0364 Glucose-6-phosphate 1-dehydrogenase
gene_1569	[C] COG0282 Acetate kinase
gene_1570	[C] COG0282 Acetate kinase
gene_1571	[L] COG0827 Adenine-specific DNA methylase
gene_1577	[U] COG4537 Competence protein ComGC
gene_1578	[NU] COG1459 Type II secretory pathway, component PulF
gene_1583	[NU] COG2804 Type II secretory pathway, ATPase PulE/Tfp pilus assembly pathway, ATPase PilB
gene_1585	[V] COG0534 Na+-driven multidrug efflux pump
gene_1586	[R] COG0637 Predicted phosphatase/phosphohexomutase
gene_1587	[G] COG1554 Trehalose and maltose hydrolases (possible phosphorylases)
gene_1588	[G] COG1554 Trehalose and maltose hydrolases (possible phosphorylases)
gene_1589	[S] COG5521 Predicted integral membrane protein
gene_1591	[G] COG3833 ABC-type maltose transport systems, permease component
gene_1592	[G] COG1175 ABC-type sugar transport systems, permease components
gene_1593	[G] COG2182 Maltose-binding periplasmic proteins/domains
gene_1595	[G] COG0366 Glycosidases
gene_1596	[G] COG0366 Glycosidases
gene_1597	[G] COG0366 Glycosidases
gene_1598	[G] COG0366 Glycosidases
gene_1599	[K] COG1609 Transcriptional regulators
gene_1600	[E] COG3579 Aminopeptidase C
gene_1601	[E] COG3579 Aminopeptidase C
gene_1602	[E] COG3579 Aminopeptidase C
gene_1603	[E] COG3579 Aminopeptidase C
gene_1604	[P] COG3158 K+ transporter
gene_1606	[G] COG0588 Phosphoglycerate mutase 1
gene_1607	[R] COG0679 Predicted permeases
gene_1616	NULL
gene_1620	[G] COG1455 Phosphotransferase system cellobiose-specific component IIC
gene_1621	[G] COG1455 Phosphotransferase system cellobiose-specific component IIC
gene_1622	[G] COG1447 Phosphotransferase system cellobiose-specific component IIA
gene_1624	[LKJ] COG0513 Superfamily II DNA and RNA helicases
gene_1625	[R] COG0673 Predicted dehydrogenases and related proteins
gene_1626	[V] COG1132 ABC-type multidrug transport system, ATPase and permease components
gene_1629	[P] COG1135 ABC-type metal ion transport system, ATPase component
gene_1631	[V] COG2274 ABC-type bacteriocin/lantibiotic exporters, contain an N-terminal double-glycine peptidase domain
gene_1632	[V] COG1132 ABC-type multidrug transport system, ATPase and permease components
gene_1634	[F] COG1428 Deoxynucleoside kinases
gene_1635	[H] COG3201 Nicotinamide mononucleotide transporter
gene_1638	[L] COG0249 Mismatch repair ATPase (MutS family)
gene_1640	[V] COG1132 ABC-type multidrug transport system, ATPase and permease components
gene_1641	[V] COG1132 ABC-type multidrug transport system, ATPase and permease components
gene_1642	[K] COG1846 Transcriptional regulators
gene_1643	[S] COG3041 Uncharacterized protein conserved in bacteria
gene_1644	[L] COG3077 DNA-damage-inducible protein J
gene_1645	[V] COG1132 ABC-type multidrug transport system, ATPase and permease components
gene_1654	[G] COG1501 Alpha-glucosidases, family 31 of glycosyl hydrolases
gene_1655	[G] COG1501 Alpha-glucosidases, family 31 of glycosyl hydrolases
gene_1656	NULL
gene_1658	[L] COG0177 Predicted EndoIII-related endonuclease
gene_1659	[L] COG3935 Putative primosome component and related proteins
gene_1660	[L] COG3935 Putative primosome component and related proteins
gene_1661	[J] COG0017 Aspartyl/asparaginyl-tRNA synthetases
gene_1662	[J] COG0017 Aspartyl/asparaginyl-tRNA synthetases
gene_1663	[J] COG0017 Aspartyl/asparaginyl-tRNA synthetases
gene_1664	[S] COG5353 Uncharacterized protein conserved in bacteria
gene_1666	[L] COG0847 DNA polymerase III, epsilon subunit and related 3'-5' exonucleases
gene_1667	[L] COG0847 DNA polymerase III, epsilon subunit and related 3'-5' exonucleases
gene_1668	[L] COG0210 Superfamily I DNA and RNA helicases
gene_1670	[L] COG3857 ATP-dependent nuclease, subunit B
gene_1672	[I] COG1577 Mevalonate kinase
gene_1673	[I] COG3407 Mevalonate pyrophosphate decarboxylase
gene_1674	[C] COG1304 L-lactate dehydrogenase (FMN-dependent) and related alpha-hydroxy acid dehydrogenases
gene_1675	[J] COG0144 tRNA and rRNA cytosine-C5-methylases
gene_1680	[U] COG0681 Signal peptidase I
gene_1681	[E] COG0436 Aspartate/tyrosine/aromatic aminotransferase
gene_1682	[G] COG1363 Cellulase M and related proteins
gene_1683	[G] COG1363 Cellulase M and related proteins
gene_1687	[E] COG4690 Dipeptidase
gene_1688	[E] COG4690 Dipeptidase
gene_1690	[S] COG4990 Uncharacterized protein conserved in bacteria
gene_1693	[GEPR] COG0477 Permeases of the major facilitator superfamily
gene_1696	[G] COG1501 Alpha-glucosidases, family 31 of glycosyl hydrolases
gene_1698	[K] COG2207 AraC-type DNA-binding domain-containing proteins
gene_1702	[V] COG1131 ABC-type multidrug transport system, ATPase component
gene_1704	[S] COG4709 Predicted membrane protein
gene_1706	[K] COG1695 Predicted transcriptional regulators
gene_1708	[E] COG0436 Aspartate/tyrosine/aromatic aminotransferase
gene_1710	[E] COG4166 ABC-type oligopeptide transport system, periplasmic component
gene_1711	[R] COG2151 Predicted metal-sulfur cluster biosynthetic enzyme
gene_1713	[S] COG3589 Uncharacterized conserved protein
gene_1714	[K] COG1737 Transcriptional regulators
gene_1716	[R] COG0561 Predicted hydrolases of the HAD superfamily
gene_1717	[R] COG1942 Uncharacterized protein, 4-oxalocrotonate tautomerase homolog
gene_1718	[R] COG1942 Uncharacterized protein, 4-oxalocrotonate tautomerase homolog
gene_1721	[R] COG3910 Predicted ATPase
gene_1722	[R] COG0446 Uncharacterized NAD(FAD)-dependent dehydrogenases
gene_1723	[P] COG0783 DNA-binding ferritin-like protein (oxidative damage protectant)
gene_1724	[P] COG0783 DNA-binding ferritin-like protein (oxidative damage protectant)
gene_1726	[K] COG1695 Predicted transcriptional regulators
gene_1730	[C] COG0277 FAD/FMN-containing dehydrogenases
gene_1731	[C] COG0277 FAD/FMN-containing dehydrogenases
gene_1734	[V] COG1131 ABC-type multidrug transport system, ATPase component
gene_1736	[V] COG0842 ABC-type multidrug transport system, permease component
gene_1737	[T] COG4585 Signal transduction histidine kinase
gene_1738	[T] COG4585 Signal transduction histidine kinase
gene_1739	[TK] COG2197 Response regulator containing a CheY-like receiver domain and an HTH DNA-binding domain
gene_1740	[GEPR] COG0477 Permeases of the major facilitator superfamily
gene_1741	NULL
gene_1742	NULL
gene_1744	[S] COG4716 Myosin-crossreactive antigen
gene_1745	[S] COG4716 Myosin-crossreactive antigen
gene_1748	[K] COG1309 Transcriptional regulator
gene_1750	[T] COG4753 Response regulator containing CheY-like receiver domain and AraC-type DNA-binding domain
gene_1755	NULL
gene_1761	[G] COG3669 Alpha-L-fucosidase
gene_1762	[G] COG4209 ABC-type polysaccharide transport system, permease component
gene_1763	[G] COG0395 ABC-type sugar transport system, permease component
gene_1764	[G] COG0395 ABC-type sugar transport system, permease component
gene_1765	[G] COG1653 ABC-type sugar transport system, periplasmic component
gene_1766	[G] COG1653 ABC-type sugar transport system, periplasmic component
gene_1767	[G] COG2723 Beta-glucosidase/6-phospho-beta-glucosidase/beta-galactosidase
gene_1768	[G] COG2723 Beta-glucosidase/6-phospho-beta-glucosidase/beta-galactosidase
gene_1769	[S] COG2013 Uncharacterized conserved protein
gene_1770	[P] COG1121 ABC-type Mn/Zn transport systems, ATPase component
gene_1771	[P] COG1108 ABC-type Mn2+/Zn2+ transport systems, permease components
gene_1772	[P] COG0803 ABC-type metal ion transport system, periplasmic component/surface adhesin
gene_1773	[P] COG0803 ABC-type metal ion transport system, periplasmic component/surface adhesin
gene_1774	NULL
gene_1775	[G] COG1455 Phosphotransferase system cellobiose-specific component IIC
gene_1776	[P] COG1914 Mn2+ and Fe2+ transporters of the NRAMP family
gene_1777	[P] COG1914 Mn2+ and Fe2+ transporters of the NRAMP family
gene_1778	[T] COG0589 Universal stress protein UspA and related nucleotide-binding proteins
gene_1780	[P] COG3638 ABC-type phosphate/phosphonate transport system, ATPase component
gene_1781	[P] COG3638 ABC-type phosphate/phosphonate transport system, ATPase component
gene_1782	[P] COG3638 ABC-type phosphate/phosphonate transport system, ATPase component
gene_1783	[P] COG3638 ABC-type phosphate/phosphonate transport system, ATPase component
gene_1784	[P] COG3639 ABC-type phosphate/phosphonate transport system, permease component
gene_1785	[E] COG0075 Serine-pyruvate aminotransferase/archaeal aspartate aminotransferase
gene_1786	[E] COG0075 Serine-pyruvate aminotransferase/archaeal aspartate aminotransferase
gene_1788	[S] COG1284 Uncharacterized conserved protein
gene_1790	[R] COG3568 Metal-dependent hydrolase
gene_1791	[K] COG1414 Transcriptional regulator
gene_1793	NULL
gene_1794	[GEPR] COG0477 Permeases of the major facilitator superfamily
gene_1795	[GEPR] COG0477 Permeases of the major facilitator superfamily
gene_1796	[K] COG1309 Transcriptional regulator
gene_1798	[G] COG0057 Glyceraldehyde-3-phosphate dehydrogenase/erythrose-4-phosphate dehydrogenase
gene_1799	[K] COG1396 Predicted transcriptional regulators
gene_1800	[K] COG1396 Predicted transcriptional regulators
gene_1801	[J] COG1670 Acetyltransferases, including N-acetylases of ribosomal proteins
gene_1802	[V] COG1619 Uncharacterized proteins, homologs of microcin C7 resistance protein MccF
gene_1803	[FGR] COG0537 Diadenosine tetraphosphate (Ap4A) hydrolase and other HIT family hydrolases
gene_1804	[J] COG0231 Translation elongation factor P (EF-P)/translation initiation factor 5A (eIF-5A)
gene_1805	[J] COG0231 Translation elongation factor P (EF-P)/translation initiation factor 5A (eIF-5A)
gene_1806	[N] COG5651 PPE-repeat proteins
gene_1811	[CHR] COG1052 Lactate dehydrogenase and related dehydrogenases
gene_1812	[I] COG0777 Acetyl-CoA carboxylase beta subunit
gene_1814	[I] COG0764 3-hydroxymyristoyl/3-hydroxydecanoyl-(acyl carrier protein) dehydratases
gene_1815	[K] COG1846 Transcriptional regulators
gene_1816	[I] COG0332 3-oxoacyl-[acyl-carrier-protein] synthase III
gene_1817	[IQ] COG0236 Acyl carrier protein
gene_1818	[IQ] COG0236 Acyl carrier protein
gene_1819	[I] COG0331 (acyl-carrier-protein) S-malonyltransferase
gene_1820	[I] COG0331 (acyl-carrier-protein) S-malonyltransferase
gene_1821	[IQR] COG1028 Dehydrogenases with different specificities (related to short-chain alcohol dehydrogenases)
gene_1823	[IQ] COG0304 3-oxoacyl-(acyl-carrier-protein) synthase
gene_1824	[I] COG0511 Biotin carboxyl carrier protein
gene_1825	[I] COG0764 3-hydroxymyristoyl/3-hydroxydecanoyl-(acyl carrier protein) dehydratases
gene_1826	[I] COG0439 Biotin carboxylase
gene_1828	[I] COG0777 Acetyl-CoA carboxylase beta subunit
gene_1829	[I] COG0825 Acetyl-CoA carboxylase alpha subunit
gene_1830	[I] COG0623 Enoyl-[acyl-carrier-protein] reductase (NADH)
gene_1831	[R] COG1268 Uncharacterized conserved protein
gene_1832	[R] COG1268 Uncharacterized conserved protein
gene_1833	[R] COG0110 Acetyltransferase (isoleucine patch superfamily)
gene_1834	[R] COG0110 Acetyltransferase (isoleucine patch superfamily)
gene_1836	[P] COG0600 ABC-type nitrate/sulfonate/bicarbonate transport system, permease component
gene_1837	[P] COG1116 ABC-type nitrate/sulfonate/bicarbonate transport system, ATPase component
gene_1841	[I] COG0365 Acyl-coenzyme A synthetases/AMP-(fatty) acid ligases
gene_1842	[P] COG0715 ABC-type nitrate/sulfonate/bicarbonate transport systems, periplasmic components
gene_1844	[J] COG1670 Acetyltransferases, including N-acetylases of ribosomal proteins
gene_1846	[KR] COG0454 Histone acetyltransferase HPA2 and related acetyltransferases
gene_1847	[G] COG0406 Fructose-2,6-bisphosphatase
gene_1849	[QR] COG0500 SAM-dependent methyltransferases
gene_1850	[QR] COG0500 SAM-dependent methyltransferases
gene_1851	[V] COG1132 ABC-type multidrug transport system, ATPase and permease components
gene_1855	[G] COG0406 Fructose-2,6-bisphosphatase
gene_1860	[I] COG1835 Predicted acyltransferases
gene_1866	[G] COG1455 Phosphotransferase system cellobiose-specific component IIC
gene_1874	[L] COG3436 Transposase and inactivated derivatives
gene_1875	[R] COG0110 Acetyltransferase (isoleucine patch superfamily)
gene_1876	[P] COG2807 Cyanate permease
gene_1878	[E] COG4166 ABC-type oligopeptide transport system, periplasmic component
gene_1879	[E] COG4166 ABC-type oligopeptide transport system, periplasmic component
gene_1882	NULL
gene_1885	NULL
gene_1886	NULL
gene_1887	[R] COG3973 Superfamily I DNA and RNA helicases
gene_1888	[R] COG3973 Superfamily I DNA and RNA helicases
gene_1889	[S] COG1912 Uncharacterized conserved protein
gene_1890	[J] COG0180 Tryptophanyl-tRNA synthetase
gene_1891	[S] COG1704 Uncharacterized conserved protein
gene_1892	[S] COG1704 Uncharacterized conserved protein
gene_1894	NULL
gene_1895	[S] COG3177 Uncharacterized conserved protein
gene_1897	[R] COG4989 Predicted oxidoreductase
gene_1900	[G] COG1472 Beta-glucosidase-related glycosidases
gene_1901	[P] COG0855 Polyphosphate kinase
gene_1902	[P] COG0855 Polyphosphate kinase
gene_1903	[FP] COG0248 Exopolyphosphatase
gene_1904	[FP] COG0248 Exopolyphosphatase
gene_1905	[R] COG0431 Predicted flavoprotein
gene_1906	[R] COG0431 Predicted flavoprotein
gene_1911	[K] COG1846 Transcriptional regulators
gene_1912	[K] COG1846 Transcriptional regulators
gene_1913	[H] COG0262 Dihydrofolate reductase
gene_1914	[H] COG0262 Dihydrofolate reductase
gene_1915	[R] COG1881 Phospholipid-binding protein
gene_1919	[K] COG0846 NAD-dependent protein deacetylases, SIR2 family
gene_1921	[E] COG1605 Chorismate mutase
gene_1933	[E] COG0174 Glutamine synthetase
gene_1934	NULL
gene_1935	[J] COG0324 tRNA delta(2)-isopentenylpyrophosphate transferase
gene_1936	[J] COG0324 tRNA delta(2)-isopentenylpyrophosphate transferase
gene_1939	NULL
gene_1940	[P] COG0607 Rhodanese-related sulfurtransferase
gene_1941	[P] COG0607 Rhodanese-related sulfurtransferase
gene_1942	[KG] COG1940 Transcriptional regulator/sugar kinase
gene_1944	[R] COG0705 Uncharacterized membrane protein (homolog of Drosophila rhomboid)
gene_1945	[H] COG0212 5-formyltetrahydrofolate cyclo-ligase
gene_1946	[M] COG0768 Cell division protein FtsI/penicillin-binding protein 2
gene_1947	[M] COG0768 Cell division protein FtsI/penicillin-binding protein 2
gene_1948	[S] COG4485 Predicted membrane protein
gene_1949	[TK] COG2197 Response regulator containing a CheY-like receiver domain and an HTH DNA-binding domain
gene_1950	[S] COG4758 Predicted membrane protein
gene_1951	[S] COG4758 Predicted membrane protein
gene_1953	[K] COG0782 Transcription elongation factor
gene_1955	[F] COG0572 Uridine kinase
gene_1956	[F] COG0572 Uridine kinase
gene_1957	[R] COG1559 Predicted periplasmic solute-binding protein
gene_1958	[R] COG0073 EMAP domain
gene_1959	[J] COG0016 Phenylalanyl-tRNA synthetase alpha subunit
gene_1960	[K] COG1733 Predicted transcriptional regulators
gene_1961	[R] COG1418 Predicted HD superfamily hydrolase
gene_1962	[J] COG0566 rRNA methylases
gene_1963	[C] COG1254 Acylphosphatases
gene_1964	[U] COG0706 Preprotein translocase subunit YidC
gene_1965	[T] COG0642 Signal transduction histidine kinase
gene_1966	[T] COG0642 Signal transduction histidine kinase
gene_1967	[TK] COG0745 Response regulators consisting of a CheY-like receiver domain and a winged-helix DNA-binding domain
gene_1968	[G] COG0362 6-phosphogluconate dehydrogenase
gene_1969	[R] COG1399 Predicted metal-binding, possibly nucleic acid-binding protein
gene_1971	[R] COG1323 Predicted nucleotidyltransferase
gene_1972	[QR] COG0500 SAM-dependent methyltransferases
gene_1973	[S] COG0799 Uncharacterized homolog of plant Iojap protein
gene_1974	[H] COG1713 Predicted HD superfamily hydrolase involved in NAD metabolism
gene_1975	[H] COG1057 Nicotinic acid mononucleotide adenylyltransferase
gene_1976	[J] COG1534 Predicted RNA-binding protein containing KH domain, possibly ribosomal protein
gene_1977	[R] COG1161 Predicted GTPases
gene_1978	[R] COG2179 Predicted hydrolase of the HAD superfamily
gene_1979	[P] COG2216 High-affinity K+ transport system, ATPase chain B
gene_1981	[P] COG2608 Copper chaperone
gene_1982	[P] COG2608 Copper chaperone
gene_1985	[T] COG0664 cAMP-binding proteins - catabolite gene activator and regulatory subunit of cAMP-dependent protein kinases
gene_1986	[F] COG0516 IMP dehydrogenase/GMP reductase
gene_1993	[K] COG1595 DNA-directed RNA polymerase specialized sigma subunit, sigma24 homolog
gene_1995	[R] COG3481 Predicted HD-superfamily hydrolase
gene_1996	[R] COG3481 Predicted HD-superfamily hydrolase
gene_1997	[K] COG1321 Mn-dependent transcriptional regulator
gene_1998	[L] COG0178 Excinuclease ATPase subunit
gene_2002	[E] COG1114 Branched-chain amino acid permeases
gene_2004	[S] COG3619 Predicted membrane protein
gene_2005	[KE] COG1167 Transcriptional regulators containing a DNA-binding HTH domain and an aminotransferase domain (MocR family) and their eukaryotic orthologs
gene_2007	[K] COG0583 Transcriptional regulator
gene_2008	[E] COG0531 Amino acid transporters
gene_2010	[O] COG0695 Glutaredoxin and related proteins
gene_2011	[F] COG0209 Ribonucleotide reductase, alpha subunit
gene_2012	[F] COG0209 Ribonucleotide reductase, alpha subunit
gene_2013	[F] COG0208 Ribonucleotide reductase, beta subunit
gene_2016	[KR] COG0454 Histone acetyltransferase HPA2 and related acetyltransferases
gene_2018	[S] COG4272 Predicted membrane protein
gene_2019	[R] COG0730 Predicted permeases
gene_2023	[R] COG1266 Predicted metal-dependent membrane protease
gene_2025	[KR] COG0454 Histone acetyltransferase HPA2 and related acetyltransferases
gene_2028	[CO] COG4988 ABC-type transport system involved in cytochrome bd biosynthesis, ATPase and permease components
gene_2030	[O] COG3590 Predicted metalloendopeptidase
gene_2031	[O] COG3590 Predicted metalloendopeptidase
gene_2034	[T] COG0589 Universal stress protein UspA and related nucleotide-binding proteins
gene_2035	[T] COG0589 Universal stress protein UspA and related nucleotide-binding proteins
gene_2037	[K] COG1595 DNA-directed RNA polymerase specialized sigma subunit, sigma24 homolog
gene_2042	[R] COG3919 Predicted ATP-grasp enzyme
gene_2045	[M] COG3774 Mannosyltransferase OCH1 and related enzymes
gene_2046	[M] COG0463 Glycosyltransferases involved in cell wall biogenesis
gene_2047	NULL
gene_2048	[M] COG1922 Teichoic acid biosynthesis proteins
gene_2049	[R] COG2244 Membrane protein involved in the export of O-antigen and teichoic acid
gene_2050	[M] COG1887 Putative glycosyl/glycerophosphate transferases involved in teichoic acid biosynthesis TagF/TagB/EpsJ/RodC
gene_2053	[E] COG0367 Asparagine synthase (glutamine-hydrolyzing)
gene_2058	NULL
gene_2059	[F] COG0213 Thymidine phosphorylase
gene_2060	NULL
gene_2063	[F] COG1816 Adenosine deaminase
gene_2067	[GER] COG0697 Permeases of the drug/metabolite transporter (DMT) superfamily
gene_2068	[T] COG0589 Universal stress protein UspA and related nucleotide-binding proteins
gene_2070	[G] COG1929 Glycerate kinase
gene_2071	[T] COG2365 Protein tyrosine/serine phosphatase
gene_2073	[C] COG1600 Uncharacterized Fe-S protein
gene_2075	[GEPR] COG0477 Permeases of the major facilitator superfamily
gene_2076	[GEPR] COG0477 Permeases of the major facilitator superfamily
gene_2078	[M] COG0463 Glycosyltransferases involved in cell wall biogenesis
gene_2079	[M] COG0562 UDP-galactopyranose mutase
gene_2080	[M] COG0562 UDP-galactopyranose mutase
gene_2087	[G] COG0395 ABC-type sugar transport system, permease component
gene_2088	[G] COG1175 ABC-type sugar transport systems, permease components
gene_2090	[G] COG1175 ABC-type sugar transport systems, permease components
gene_2091	[G] COG2182 Maltose-binding periplasmic proteins/domains
gene_2092	[K] COG2207 AraC-type DNA-binding domain-containing proteins
gene_2093	[TK] COG0745 Response regulators consisting of a CheY-like receiver domain and a winged-helix DNA-binding domain
gene_2094	[T] COG5002 Signal transduction histidine kinase
gene_2097	[I] COG0671 Membrane-associated phospholipid phosphatase
gene_2099	NULL
gene_2100	[O] COG0225 Peptide methionine sulfoxide reductase
gene_2101	[R] COG0488 ATPase components of ABC transporters with duplicated ATPase domains
gene_2102	[KR] COG0454 Histone acetyltransferase HPA2 and related acetyltransferases
gene_2103	[KR] COG0454 Histone acetyltransferase HPA2 and related acetyltransferases
gene_2104	[IQR] COG1028 Dehydrogenases with different specificities (related to short-chain alcohol dehydrogenases)
gene_2105	[R] COG1708 Predicted nucleotidyltransferases
gene_2106	[R] COG2103 Predicted sugar phosphate isomerase
gene_2107	[G] COG1264 Phosphotransferase system IIB components
gene_2108	[G] COG1263 Phosphotransferase system IIC components, glucose/maltose/N-acetylglucosamine-specific
gene_2110	[T] COG2365 Protein tyrosine/serine phosphatase
gene_2111	[G] COG2971 Predicted N-acetylglucosamine kinase
gene_2112	[G] COG2971 Predicted N-acetylglucosamine kinase
gene_2113	[G] COG1455 Phosphotransferase system cellobiose-specific component IIC
gene_2115	[V] COG1680 Beta-lactamase class C and other penicillin binding proteins
gene_2116	[K] COG0583 Transcriptional regulator
gene_2117	[P] COG2059 Chromate transport protein ChrA
gene_2118	[P] COG2059 Chromate transport protein ChrA
gene_2119	[TK] COG0745 Response regulators consisting of a CheY-like receiver domain and a winged-helix DNA-binding domain
gene_2123	[T] COG2205 Osmosensitive K+ channel histidine kinase
gene_2124	NULL
gene_2129	[E] COG0014 Gamma-glutamyl phosphate reductase
gene_2130	[F] COG0563 Adenylate kinase and related kinases
gene_2133	[J] COG2890 Methylase of polypeptide chain release factors
gene_2136	[GEPR] COG0477 Permeases of the major facilitator superfamily
gene_2137	[M] COG3049 Penicillin V acylase and related amidases
gene_2138	[M] COG3049 Penicillin V acylase and related amidases
gene_2140	[E] COG0263 Glutamate 5-kinase
gene_2141	[E] COG0263 Glutamate 5-kinase
gene_2142	[E] COG0014 Gamma-glutamyl phosphate reductase
gene_2147	[LR] COG0494 NTP pyrophosphohydrolases including oxidative damage repair enzymes
gene_2148	[K] COG1695 Predicted transcriptional regulators
gene_2149	[S] COG4709 Predicted membrane protein
gene_2151	[R] COG3153 Predicted acetyltransferase
gene_2153	[T] COG0639 Diadenosine tetraphosphatase and related serine/threonine protein phosphatases
gene_2156	[G] COG3839 ABC-type sugar transport systems, ATPase components
gene_2164	[K] COG3711 Transcriptional antiterminator
gene_2167	[G] COG1264 Phosphotransferase system IIB components
gene_2168	[G] COG2723 Beta-glucosidase/6-phospho-beta-glucosidase/beta-galactosidase
gene_2169	[G] COG2723 Beta-glucosidase/6-phospho-beta-glucosidase/beta-galactosidase
gene_2170	[G] COG3839 ABC-type sugar transport systems, ATPase components
gene_2172	[LR] COG0494 NTP pyrophosphohydrolases including oxidative damage repair enzymes
gene_2173	[S] COG1801 Uncharacterized conserved protein
gene_2174	[S] COG1801 Uncharacterized conserved protein
gene_2175	[R] COG0073 EMAP domain
gene_2176	[J] COG0143 Methionyl-tRNA synthetase
gene_2177	[L] COG0084 Mg-dependent DNase
gene_2178	[L] COG0084 Mg-dependent DNase
gene_2179	[L] COG1658 Small primase-like proteins (Toprim domain)
gene_2180	[J] COG0030 Dimethyladenosine transferase (rRNA methylation)
gene_2181	[S] COG4466 Uncharacterized protein conserved in bacteria
gene_2182	[I] COG1947 4-diphosphocytidyl-2C-methyl-D-erythritol 2-phosphate synthase
gene_2183	[K] COG0640 Predicted transcriptional regulators
gene_2185	[Q] COG2132 Putative multicopper oxidases
gene_2186	[F] COG0503 Adenine/guanine phosphoribosyltransferases and related PRPP-binding proteins
gene_2187	[F] COG0503 Adenine/guanine phosphoribosyltransferases and related PRPP-binding proteins
gene_2188	[J] COG0143 Methionyl-tRNA synthetase
gene_2189	[M] COG1207 N-acetylglucosamine-1-phosphate uridyltransferase (contains nucleotidyltransferase and I-patch acetyltransferase domains)
gene_2192	[FE] COG0462 Phosphoribosylpyrophosphate synthetase
gene_2194	[J] COG0254 Ribosomal protein L31
gene_2195	[M] COG1970 Large-conductance mechanosensitive channel
gene_2197	[R] COG0714 MoxR-like ATPases
gene_2199	[R] COG1721 Uncharacterized conserved protein (some members contain a von Willebrand factor type A (vWA) domain)
gene_2200	[E] COG1305 Transglutaminase-like enzymes, putative cysteine proteases
gene_2202	[LR] COG0494 NTP pyrophosphohydrolases including oxidative damage repair enzymes
gene_2203	NULL
gene_2204	[R] COG1078 HD superfamily phosphohydrolases
gene_2206	[K] COG3343 DNA-directed RNA polymerase, delta subunit
gene_2207	[F] COG0504 CTP synthase (UTP-ammonia lyase)
gene_2208	[M] COG0766 UDP-N-acetylglucosamine enolpyruvyl transferase
gene_2209	[J] COG0254 Ribosomal protein L31
gene_2210	NULL
gene_2211	[M] COG1181 D-alanine-D-alanine ligase and related ATP-grasp enzymes
gene_2212	[M] COG0770 UDP-N-acetylmuramyl pentapeptide synthase
gene_2213	[LKJ] COG0513 Superfamily II DNA and RNA helicases
gene_2214	[M] COG0787 Alanine racemase
gene_2216	[T] COG2337 Growth inhibitor
gene_2217	NULL
gene_2218	NULL
gene_2225	[J] COG0261 Ribosomal protein L21
gene_2226	[J] COG0261 Ribosomal protein L21
gene_2227	[J] COG2868 Predicted ribosomal protein
gene_2228	[J] COG0211 Ribosomal protein L27
gene_2229	[J] COG0231 Translation elongation factor P (EF-P)/translation initiation factor 5A (eIF-5A)
gene_2230	[S] COG1302 Uncharacterized protein conserved in bacteria
gene_2231	[K] COG0781 Transcription termination factor
gene_2232	[H] COG0190 5,10-methylene-tetrahydrofolate dehydrogenase/Methenyl tetrahydrofolate cyclohydrolase
gene_2233	[L] COG1570 Exonuclease VII, large subunit
gene_2234	[L] COG1722 Exonuclease VII small subunit
gene_2235	[L] COG1722 Exonuclease VII small subunit
gene_2236	[H] COG0142 Geranylgeranyl pyrophosphate synthase
gene_2237	[H] COG0142 Geranylgeranyl pyrophosphate synthase
gene_2238	[J] COG1189 Predicted rRNA methylase
gene_2239	[K] COG1438 Arginine repressor
gene_2241	[L] COG0497 ATPase involved in DNA repair
gene_2243	[S] COG4443 Uncharacterized protein conserved in bacteria
gene_2244	[F] COG0194 Guanylate kinase
gene_2245	[K] COG1758 DNA-directed RNA polymerase, subunit K/omega
gene_2246	[H] COG0452 Phosphopantothenoylcysteine synthetase/decarboxylase
gene_2247	[L] COG1198 Primosomal protein N' (replication factor Y) - superfamily II helicase
gene_2248	[L] COG1198 Primosomal protein N' (replication factor Y) - superfamily II helicase
gene_2249	[J] COG0223 Methionyl-tRNA formyltransferase
gene_2250	[J] COG0144 tRNA and rRNA cytosine-C5-methylases
gene_2251	[T] COG0631 Serine/threonine protein phosphatase
gene_2252	[T] COG0631 Serine/threonine protein phosphatase
gene_2254	[RTKL] COG0515 Serine/threonine protein kinase
gene_2255	[R] COG1162 Predicted GTPases
gene_2256	[G] COG0036 Pentose-5-phosphate-3-epimerase
gene_2257	[H] COG1564 Thiamine pyrophosphokinase
gene_2259	[S] COG1302 Uncharacterized protein conserved in bacteria
gene_2260	[R] COG1461 Predicted kinase related to dihydroxyacetone kinase
gene_2261	[LK] COG1200 RecG-like helicase
gene_2262	[I] COG0416 Fatty acid/phospholipid biosynthesis enzyme
gene_2263	[I] COG0416 Fatty acid/phospholipid biosynthesis enzyme
gene_2264	[IQ] COG0236 Acyl carrier protein
gene_2265	[EP] COG0444 ABC-type dipeptide/oligopeptide/nickel transport system, ATPase component
gene_2267	[E] COG4608 ABC-type oligopeptide transport system, ATPase component
gene_2268	[EP] COG0601 ABC-type dipeptide/oligopeptide/nickel transport systems, permease components
gene_2269	[EP] COG1173 ABC-type dipeptide/oligopeptide/nickel transport systems, permease components
gene_2271	[E] COG0747 ABC-type dipeptide transport system, periplasmic component
gene_2272	[R] COG0488 ATPase components of ABC transporters with duplicated ATPase domains
gene_2273	[R] COG0488 ATPase components of ABC transporters with duplicated ATPase domains
gene_2274	[R] COG0488 ATPase components of ABC transporters with duplicated ATPase domains
gene_2275	[R] COG0488 ATPase components of ABC transporters with duplicated ATPase domains
gene_2280	[T] COG0394 Protein-tyrosine-phosphatase
gene_2281	[T] COG0394 Protein-tyrosine-phosphatase
gene_2284	NULL
gene_2286	[E] COG0531 Amino acid transporters
gene_2287	[R] COG2071 Predicted glutamine amidotransferases
gene_2289	NULL
gene_2290	NULL
gene_2291	[V] COG1680 Beta-lactamase class C and other penicillin binding proteins
gene_2293	NULL
gene_2294	NULL
gene_2300	[K] COG1609 Transcriptional regulators
gene_2306	[G] COG0395 ABC-type sugar transport system, permease component
gene_2307	[G] COG4209 ABC-type polysaccharide transport system, permease component
gene_2308	[R] COG0446 Uncharacterized NAD(FAD)-dependent dehydrogenases
gene_2309	[G] COG4209 ABC-type polysaccharide transport system, permease component
gene_2312	[G] COG1653 ABC-type sugar transport system, periplasmic component
gene_2315	[R] COG0446 Uncharacterized NAD(FAD)-dependent dehydrogenases
gene_2317	[GEPR] COG0477 Permeases of the major facilitator superfamily
gene_2318	[C] COG1139 Uncharacterized conserved protein containing a ferredoxin-like domain
gene_2319	[C] COG1139 Uncharacterized conserved protein containing a ferredoxin-like domain
gene_2320	[C] COG0247 Fe-S oxidoreductase
gene_2321	[C] COG0247 Fe-S oxidoreductase
gene_2325	[E] COG4166 ABC-type oligopeptide transport system, periplasmic component
gene_2326	[E] COG4166 ABC-type oligopeptide transport system, periplasmic component
gene_2327	NULL
gene_2329	[V] COG1136 ABC-type antimicrobial peptide transport system, ATPase component
gene_2331	[S] COG4652 Uncharacterized protein conserved in bacteria
gene_2332	[G] COG2723 Beta-glucosidase/6-phospho-beta-glucosidase/beta-galactosidase
gene_2333	[G] COG2723 Beta-glucosidase/6-phospho-beta-glucosidase/beta-galactosidase
gene_2334	[R] COG0820 Predicted Fe-S-cluster redox enzyme
gene_2335	[R] COG0820 Predicted Fe-S-cluster redox enzyme
gene_2336	[F] COG0461 Orotate phosphoribosyltransferase
gene_2337	[F] COG0284 Orotidine-5'-phosphate decarboxylase
gene_2338	[F] COG0284 Orotidine-5'-phosphate decarboxylase
gene_2340	[D] COG2184 Protein involved in cell division
gene_2341	[V] COG1136 ABC-type antimicrobial peptide transport system, ATPase component
gene_2342	[V] COG0577 ABC-type antimicrobial peptide transport system, permease component
gene_2343	[K] COG1309 Transcriptional regulator
gene_2345	[R] COG0546 Predicted phosphatases
gene_2346	[R] COG0546 Predicted phosphatases
gene_2347	[S] COG4721 Predicted membrane protein
gene_2348	[P] COG1122 ABC-type cobalt transport system, ATPase component
gene_2349	NULL
gene_2351	[GEPR] COG0477 Permeases of the major facilitator superfamily
gene_2352	[C] COG0778 Nitroreductase
gene_2354	[J] COG1670 Acetyltransferases, including N-acetylases of ribosomal proteins
gene_2356	[CR] COG0604 NADPH:quinone reductase and related Zn-dependent oxidoreductases
gene_2358	[GEPR] COG0477 Permeases of the major facilitator superfamily
gene_2359	[GEPR] COG0477 Permeases of the major facilitator superfamily
gene_2360	[S] COG1357 Uncharacterized low-complexity proteins
gene_2361	[R] COG3981 Predicted acetyltransferase
gene_2362	[G] COG2211 Na+/melibiose symporter and related transporters
gene_2366	[O] COG0542 ATPases with chaperone activity, ATP-binding subunit
gene_2367	[O] COG0542 ATPases with chaperone activity, ATP-binding subunit
gene_2368	[O] COG0542 ATPases with chaperone activity, ATP-binding subunit
gene_2369	[O] COG0542 ATPases with chaperone activity, ATP-binding subunit
gene_2370	[O] COG0542 ATPases with chaperone activity, ATP-binding subunit
gene_2372	[GEPR] COG0477 Permeases of the major facilitator superfamily
gene_2375	[E] COG1113 Gamma-aminobutyrate permease and related permeases
gene_2376	[O] COG2077 Peroxiredoxin
gene_2377	[O] COG2077 Peroxiredoxin
gene_2390	[EH] COG0028 Thiamine pyrophosphate-requiring enzymes [acetolactate synthase, pyruvate dehydrogenase (cytochrome), glyoxylate carboligase, phosphonopyruvate decarboxylase]
gene_2391	[S] COG5294 Uncharacterized protein conserved in bacteria
gene_2392	[G] COG3001 Fructosamine-3-kinase
gene_2393	[EH] COG0028 Thiamine pyrophosphate-requiring enzymes [acetolactate synthase, pyruvate dehydrogenase (cytochrome), glyoxylate carboligase, phosphonopyruvate decarboxylase]
gene_2394	[Q] COG3527 Alpha-acetolactate decarboxylase
gene_2397	[S] COG3819 Predicted membrane protein
gene_2398	[S] COG3817 Predicted membrane protein
gene_2399	[O] COG2039 Pyrrolidone-carboxylate peptidase (N-terminal pyroglutamyl peptidase)
gene_2400	[V] COG1131 ABC-type multidrug transport system, ATPase component
gene_2401	[K] COG2002 Regulators of stationary/sporulation gene expression
gene_2403	[V] COG1131 ABC-type multidrug transport system, ATPase component
gene_2404	[V] COG1131 ABC-type multidrug transport system, ATPase component
gene_2405	[R] COG1694 Predicted pyrophosphatase
gene_2408	[R] COG1266 Predicted metal-dependent membrane protease
gene_2409	[V] COG1136 ABC-type antimicrobial peptide transport system, ATPase component
gene_2411	[V] COG0577 ABC-type antimicrobial peptide transport system, permease component
gene_2412	[K] COG1309 Transcriptional regulator
gene_2415	NULL
gene_2417	NULL
gene_2418	NULL
gene_2419	[K] COG1695 Predicted transcriptional regulators
gene_2421	[G] COG1129 ABC-type sugar transport system, ATPase component
gene_2423	[F] COG0104 Adenylosuccinate synthase
gene_2424	[L] COG0305 Replicative DNA helicase
gene_2425	[L] COG0305 Replicative DNA helicase
gene_2426	[J] COG0359 Ribosomal protein L9
gene_2428	[T] COG3887 Predicted signaling protein consisting of a modified GGDEF domain and a DHH domain
gene_2429	[T] COG3887 Predicted signaling protein consisting of a modified GGDEF domain and a DHH domain
gene_2430	NULL
gene_2431	[E] COG1760 L-serine deaminase
gene_2432	[E] COG1760 L-serine deaminase
gene_2434	[F] COG1051 ADP-ribose pyrophosphatase
gene_2436	[F] COG1051 ADP-ribose pyrophosphatase
gene_2437	[E] COG2957 Peptidylarginine deiminase and related enzymes
gene_2438	[TK] COG0745 Response regulators consisting of a CheY-like receiver domain and a winged-helix DNA-binding domain
gene_2439	[T] COG0642 Signal transduction histidine kinase
gene_2441	[J] COG1093 Translation initiation factor 2, alpha subunit (eIF-2alpha)
gene_2443	[KG] COG1940 Transcriptional regulator/sugar kinase
gene_2444	[O] COG0492 Thioredoxin reductase
gene_2445	[I] COG1267 Phosphatidylglycerophosphatase A and related proteins
gene_2446	[S] COG0586 Uncharacterized membrane-associated protein
gene_2447	[S] COG4478 Predicted membrane protein
gene_2448	[G] COG0647 Predicted sugar phosphatases of the HAD superfamily
gene_2449	[S] COG4470 Uncharacterized protein conserved in bacteria
gene_2450	[S] COG4470 Uncharacterized protein conserved in bacteria
gene_2451	[F] COG0737 5'-nucleotidase/2',3'-cyclic phosphodiesterase and related esterases
gene_2452	[F] COG0737 5'-nucleotidase/2',3'-cyclic phosphodiesterase and related esterases
gene_2453	[R] COG4186 Predicted phosphoesterase or phosphohydrolase
gene_2454	[G] COG1440 Phosphotransferase system cellobiose-specific component IIB
gene_2456	[O] COG0533 Metal-dependent proteases with possible chaperone activity
gene_2457	[R] COG0456 Acetyltransferases
gene_2458	[O] COG1214 Inactive homolog of metal-dependent proteases, putative molecular chaperone
gene_2460	[EJ] COG0252 L-asparaginase/archaeal Glu-tRNAGln amidotransferase subunit D
gene_2461	[I] COG3884 Acyl-ACP thioesterase
gene_2462	[R] COG0313 Predicted methyltransferases
gene_2463	[S] COG4467 Uncharacterized protein conserved in bacteria
gene_2464	[L] COG0470 ATPase involved in DNA replication
gene_2465	[L] COG0470 ATPase involved in DNA replication
gene_2466	[S] COG3870 Uncharacterized protein conserved in bacteria
gene_2467	[F] COG0125 Thymidylate kinase
gene_2469	[L] COG0353 Recombinational DNA repair protein (RecF pathway)
gene_2470	[S] COG0718 Uncharacterized protein conserved in bacteria
gene_2471	[S] COG0718 Uncharacterized protein conserved in bacteria
gene_2472	[L] COG2812 DNA polymerase III, gamma/tau subunits
gene_2473	[L] COG2812 DNA polymerase III, gamma/tau subunits
gene_2475	[K] COG1733 Predicted transcriptional regulators
gene_2476	[K] COG1733 Predicted transcriptional regulators
gene_2477	[FJ] COG0590 Cytosine/adenosine deaminases
gene_2478	[TQ] COG2508 Regulator of polyketide synthase expression
gene_2479	[J] COG2813 16S RNA G1207 methylase RsmC
gene_2480	[S] COG2898 Uncharacterized conserved protein
gene_2482	[S] COG0392 Predicted integral membrane protein
gene_2484	[M] COG5632 N-acetylmuramoyl-L-alanine amidase
gene_2485	[J] COG0222 Ribosomal protein L7/L12
gene_2486	[J] COG0244 Ribosomal protein L10
gene_2487	[Q] COG1335 Amidases related to nicotinamidase
gene_2488	[H] COG1488 Nicotinic acid phosphoribosyltransferase
gene_2494	[S] COG1307 Uncharacterized protein conserved in bacteria
gene_2499	[R] COG0546 Predicted phosphatases
gene_2500	[K] COG0583 Transcriptional regulator
gene_2501	[C] COG0281 Malic enzyme
gene_2502	[R] COG0679 Predicted permeases
gene_2505	[C] COG0281 Malic enzyme
gene_2507	NULL
gene_2510	[R] COG0627 Predicted esterase
gene_2512	[G] COG1264 Phosphotransferase system IIB components
gene_2513	[G] COG1264 Phosphotransferase system IIB components
gene_2514	[G] COG1621 Beta-fructosidases (levanase/invertase)
gene_2517	[V] COG1131 ABC-type multidrug transport system, ATPase component
gene_2521	[C] COG1249 Pyruvate/2-oxoglutarate dehydrogenase complex, dihydrolipoamide dehydrogenase (E3) component, and related enzymes
gene_2522	[E] COG1125 ABC-type proline/glycine betaine transport systems, ATPase components
gene_2523	[E] COG1125 ABC-type proline/glycine betaine transport systems, ATPase components
gene_2525	[E] COG1125 ABC-type proline/glycine betaine transport systems, ATPase components
gene_2526	[E] COG1174 ABC-type proline/glycine betaine transport systems, permease component
gene_2527	[E] COG1125 ABC-type proline/glycine betaine transport systems, ATPase components
gene_2528	[R] COG1011 Predicted hydrolase (HAD superfamily)
gene_2529	[Q] COG0179 2-keto-4-pentenoate hydratase/2-oxohepta-3-ene-1,7-dioic acid hydratase (catechol pathway)
gene_2530	[KG] COG1940 Transcriptional regulator/sugar kinase
gene_2531	[K] COG0782 Transcription elongation factor
gene_2533	[G] COG0366 Glycosidases
gene_2534	[G] COG0383 Alpha-mannosidase
gene_2535	[M] COG0794 Predicted sugar phosphate isomerase involved in capsule formation
gene_2536	[M] COG0794 Predicted sugar phosphate isomerase involved in capsule formation
gene_2537	[M] COG2877 3-deoxy-D-manno-octulosonic acid (KDO) 8-phosphate synthase
gene_2538	[M] COG2877 3-deoxy-D-manno-octulosonic acid (KDO) 8-phosphate synthase
gene_2540	[C] COG1139 Uncharacterized conserved protein containing a ferredoxin-like domain
gene_2541	[M] COG2877 3-deoxy-D-manno-octulosonic acid (KDO) 8-phosphate synthase
gene_2544	[S] COG4129 Predicted membrane protein
gene_2545	[K] COG1278 Cold shock proteins
gene_2546	[K] COG1278 Cold shock proteins
gene_2547	[KR] COG0454 Histone acetyltransferase HPA2 and related acetyltransferases
gene_2550	[GEPR] COG0477 Permeases of the major facilitator superfamily
gene_2551	[GEPR] COG0477 Permeases of the major facilitator superfamily
gene_2552	[GEPR] COG0477 Permeases of the major facilitator superfamily
gene_2555	[R] COG0673 Predicted dehydrogenases and related proteins
gene_2556	[NU] COG1705 Muramidase (flagellum-specific)
gene_2557	[F] COG0503 Adenine/guanine phosphoribosyltransferases and related PRPP-binding proteins
gene_2558	[F] COG2233 Xanthine/uracil permeases
gene_2560	[C] COG1042 Acyl-CoA synthetase (NDP forming)
gene_2561	[F] COG0015 Adenylosuccinate lyase
gene_2562	[F] COG0015 Adenylosuccinate lyase
gene_2563	[L] COG0210 Superfamily I DNA and RNA helicases
gene_2565	[L] COG0272 NAD-dependent DNA ligase (contains BRCT domain type II)
gene_2567	[R] COG4851 Protein involved in sex pheromone biosynthesis
gene_2568	[J] COG0721 Asp-tRNAAsn/Glu-tRNAGln amidotransferase C subunit
gene_2569	[J] COG0154 Asp-tRNAAsn/Glu-tRNAGln amidotransferase A subunit and related amidases
gene_2570	[J] COG0064 Asp-tRNAAsn/Glu-tRNAGln amidotransferase B subunit (PET112 homolog)
gene_2571	[J] COG0064 Asp-tRNAAsn/Glu-tRNAGln amidotransferase B subunit (PET112 homolog)
gene_2572	[IR] COG1597 Sphingosine kinase and enzymes related to eukaryotic diacylglycerol kinase
gene_2573	[J] COG2265 SAM-dependent methyltransferases related to tRNA (uracil-5-)-methyltransferase
gene_2574	[M] COG3757 Lyzozyme M1 (1,4-beta-N-acetylmuramidase)
gene_2576	[E] COG0531 Amino acid transporters
gene_2579	NULL
gene_2580	NULL
gene_2582	NULL
gene_2583	[S] COG5298 Uncharacterized protein conserved in bacteria
gene_2584	[M] COG1215 Glycosyltransferases, probably involved in cell wall biogenesis
gene_2585	NULL
gene_2586	NULL
gene_2587	[T] COG2199 FOG: GGDEF domain
gene_2588	[T] COG2200 FOG: EAL domain
gene_2589	[V] COG1132 ABC-type multidrug transport system, ATPase and permease components
gene_2590	[V] COG2274 ABC-type bacteriocin/lantibiotic exporters, contain an N-terminal double-glycine peptidase domain
gene_2591	[R] COG0488 ATPase components of ABC transporters with duplicated ATPase domains
gene_2592	[R] COG0488 ATPase components of ABC transporters with duplicated ATPase domains
gene_2593	[GEPR] COG0477 Permeases of the major facilitator superfamily
gene_2595	[MG] COG0702 Predicted nucleoside-diphosphate-sugar epimerases
gene_2596	[MG] COG0702 Predicted nucleoside-diphosphate-sugar epimerases
gene_2597	[FGR] COG0537 Diadenosine tetraphosphate (Ap4A) hydrolase and other HIT family hydrolases
gene_2599	[P] COG0861 Membrane protein TerC, possibly involved in tellurium resistance
gene_2600	[R] COG2270 Permeases of the major facilitator superfamily
gene_2601	[R] COG0110 Acetyltransferase (isoleucine patch superfamily)
gene_2604	[S] COG1479 Uncharacterized conserved protein
gene_2610	[V] COG1131 ABC-type multidrug transport system, ATPase component
gene_2611	[K] COG1725 Predicted transcriptional regulators
gene_2612	[CP] COG1668 ABC-type Na+ efflux pump, permease component
gene_2613	[R] COG4152 ABC-type uncharacterized transport system, ATPase component
gene_2614	[G] COG0063 Predicted sugar kinase
gene_2619	[J] COG1187 16S rRNA uridine-516 pseudouridylate synthase and related pseudouridylate synthases
gene_2621	[R] COG2244 Membrane protein involved in the export of O-antigen and teichoic acid
gene_2622	[J] COG0495 Leucyl-tRNA synthetase
gene_2623	[J] COG0495 Leucyl-tRNA synthetase
gene_2624	[M] COG1388 FOG: LysM repeat
gene_2625	[NU] COG1705 Muramidase (flagellum-specific)
gene_2626	[I] COG0671 Membrane-associated phospholipid phosphatase
gene_2627	[GEPR] COG0477 Permeases of the major facilitator superfamily
gene_2628	[H] COG0192 S-adenosylmethionine synthetase
gene_2630	[S] COG2461 Uncharacterized conserved protein
gene_2631	[EF] COG0458 Carbamoylphosphate synthase large subunit (split gene in MJ)
gene_2632	[S] COG2461 Uncharacterized conserved protein
gene_2633	NULL
gene_2635	[P] COG0226 ABC-type phosphate transport system, periplasmic component
gene_2636	[F] COG0540 Aspartate carbamoyltransferase, catalytic chain
gene_2638	[F] COG0044 Dihydroorotase and related cyclic amidohydrolases
gene_2640	[EF] COG0505 Carbamoylphosphate synthase small subunit
gene_2641	[EF] COG0458 Carbamoylphosphate synthase large subunit (split gene in MJ)
gene_2642	[EF] COG0458 Carbamoylphosphate synthase large subunit (split gene in MJ)
gene_2643	[EF] COG0458 Carbamoylphosphate synthase large subunit (split gene in MJ)
gene_2644	[EF] COG0458 Carbamoylphosphate synthase large subunit (split gene in MJ)
gene_2654	[V] COG1131 ABC-type multidrug transport system, ATPase component
gene_2661	[G] COG1455 Phosphotransferase system cellobiose-specific component IIC
gene_2662	[G] COG1455 Phosphotransferase system cellobiose-specific component IIC
gene_2663	[G] COG1455 Phosphotransferase system cellobiose-specific component IIC
gene_2665	[C] COG0039 Malate/lactate dehydrogenases
gene_2666	[S] COG3548 Predicted integral membrane protein
gene_2667	[G] COG0366 Glycosidases
gene_2668	[G] COG0366 Glycosidases
gene_2669	[G] COG0366 Glycosidases
gene_2670	[G] COG1501 Alpha-glucosidases, family 31 of glycosyl hydrolases
gene_2671	NULL
gene_2673	[G] COG0395 ABC-type sugar transport system, permease component
gene_2674	[G] COG4209 ABC-type polysaccharide transport system, permease component
gene_2675	[G] COG1653 ABC-type sugar transport system, periplasmic component
gene_2677	[K] COG1609 Transcriptional regulators
gene_2678	[G] COG2723 Beta-glucosidase/6-phospho-beta-glucosidase/beta-galactosidase
gene_2679	[K] COG1737 Transcriptional regulators
gene_2681	[K] COG0086 DNA-directed RNA polymerase, beta' subunit/160 kD subunit
gene_2682	[K] COG0086 DNA-directed RNA polymerase, beta' subunit/160 kD subunit
gene_2683	[K] COG0085 DNA-directed RNA polymerase, beta subunit/140 kD subunit
gene_2684	[KR] COG0454 Histone acetyltransferase HPA2 and related acetyltransferases
gene_2686	[O] COG0826 Collagenase and related proteases
gene_2687	[O] COG0826 Collagenase and related proteases
gene_2688	[O] COG0542 ATPases with chaperone activity, ATP-binding subunit
gene_2689	[O] COG0542 ATPases with chaperone activity, ATP-binding subunit
gene_2693	[M] COG1442 Lipopolysaccharide biosynthesis proteins, LPS:glycosyltransferases
gene_2695	[K] COG1309 Transcriptional regulator
gene_2696	[K] COG1309 Transcriptional regulator
gene_2697	[J] COG0048 Ribosomal protein S12
gene_2698	[J] COG0048 Ribosomal protein S12
gene_2699	[J] COG0049 Ribosomal protein S7
gene_2701	[J] COG0480 Translation elongation factors (GTPases)
gene_2702	[J] COG0480 Translation elongation factors (GTPases)
gene_2704	[O] COG0450 Peroxiredoxin
gene_2705	[G] COG3250 Beta-galactosidase/beta-glucuronidase
gene_2706	[G] COG3250 Beta-galactosidase/beta-glucuronidase
gene_2707	[G] COG3250 Beta-galactosidase/beta-glucuronidase
gene_2710	[K] COG1846 Transcriptional regulators
gene_2712	[J] COG0051 Ribosomal protein S10
gene_2713	[J] COG0087 Ribosomal protein L3
gene_2714	[J] COG0088 Ribosomal protein L4
gene_2715	[J] COG0089 Ribosomal protein L23
gene_2716	[J] COG0089 Ribosomal protein L23
gene_2717	[J] COG0090 Ribosomal protein L2
gene_2718	[J] COG0185 Ribosomal protein S19
gene_2719	[J] COG0091 Ribosomal protein L22
gene_2720	[J] COG0092 Ribosomal protein S3
gene_2721	[J] COG0197 Ribosomal protein L16/L10E
gene_2722	[J] COG0255 Ribosomal protein L29
gene_2723	[J] COG0186 Ribosomal protein S17
gene_2724	[J] COG0093 Ribosomal protein L14
gene_2725	[J] COG0198 Ribosomal protein L24
gene_2726	[J] COG0198 Ribosomal protein L24
gene_2727	[J] COG0094 Ribosomal protein L5
gene_2728	[J] COG0096 Ribosomal protein S8
gene_2729	[J] COG0097 Ribosomal protein L6P/L9E
gene_2730	[J] COG0097 Ribosomal protein L6P/L9E
gene_2731	[J] COG0256 Ribosomal protein L18
gene_2732	[J] COG0098 Ribosomal protein S5
gene_2733	[J] COG0098 Ribosomal protein S5
gene_2735	[J] COG0200 Ribosomal protein L15
gene_2736	[U] COG0201 Preprotein translocase subunit SecY
gene_2737	[U] COG0201 Preprotein translocase subunit SecY
gene_2738	[F] COG0563 Adenylate kinase and related kinases
gene_2739	[J] COG0361 Translation initiation factor 1 (IF-1)
gene_2740	[J] COG0099 Ribosomal protein S13
gene_2741	[J] COG0100 Ribosomal protein S11
gene_2742	[K] COG0202 DNA-directed RNA polymerase, alpha subunit/40 kD subunit
gene_2743	[J] COG0203 Ribosomal protein L17
gene_2745	[P] COG1122 ABC-type cobalt transport system, ATPase component
gene_2746	[P] COG1122 ABC-type cobalt transport system, ATPase component
gene_2747	[P] COG1122 ABC-type cobalt transport system, ATPase component
gene_2749	[P] COG0619 ABC-type cobalt transport system, permease component CbiQ and related transporters
gene_2750	[J] COG0101 Pseudouridylate synthase
gene_2751	NULL
gene_2754	[IQR] COG1028 Dehydrogenases with different specificities (related to short-chain alcohol dehydrogenases)
gene_2755	[IQR] COG1028 Dehydrogenases with different specificities (related to short-chain alcohol dehydrogenases)
gene_2756	[G] COG3839 ABC-type sugar transport systems, ATPase components
gene_2757	[C] COG0584 Glycerophosphoryl diester phosphodiesterase
gene_2759	[E] COG3842 ABC-type spermidine/putrescine transport systems, ATPase components
gene_2760	[G] COG3839 ABC-type sugar transport systems, ATPase components
gene_2761	[G] COG3839 ABC-type sugar transport systems, ATPase components
gene_2763	[G] COG1175 ABC-type sugar transport systems, permease components
gene_2764	[G] COG0395 ABC-type sugar transport system, permease component
gene_2765	[G] COG0395 ABC-type sugar transport system, permease component
gene_2766	[G] COG1653 ABC-type sugar transport system, periplasmic component
gene_2767	[G] COG1653 ABC-type sugar transport system, periplasmic component
gene_2769	[S] COG1285 Uncharacterized membrane protein
gene_2770	[S] COG2323 Predicted membrane protein
gene_2771	NULL
gene_2781	[G] COG1472 Beta-glucosidase-related glycosidases
gene_2783	[G] COG3459 Cellobiose phosphorylase
gene_2784	[G] COG3459 Cellobiose phosphorylase
gene_2785	[G] COG1653 ABC-type sugar transport system, periplasmic component
gene_2786	[G] COG1653 ABC-type sugar transport system, periplasmic component
gene_2788	[G] COG1175 ABC-type sugar transport systems, permease components
gene_2789	[G] COG0395 ABC-type sugar transport system, permease component
gene_2790	[K] COG1609 Transcriptional regulators
gene_2794	[R] COG0627 Predicted esterase
gene_2795	[P] COG0474 Cation transport ATPase
gene_2796	[P] COG0569 K+ transport systems, NAD-binding component
gene_2797	[P] COG0569 K+ transport systems, NAD-binding component
gene_2798	[P] COG0569 K+ transport systems, NAD-binding component
gene_2799	[R] COG1409 Predicted phosphohydrolases
gene_2802	[E] COG1506 Dipeptidyl aminopeptidases/acylaminoacyl-peptidases
gene_2803	[E] COG0345 Pyrroline-5-carboxylate reductase
gene_2804	[G] COG1820 N-acetylglucosamine-6-phosphate deacetylase
gene_2805	[G] COG1820 N-acetylglucosamine-6-phosphate deacetylase
gene_2806	[K] COG2186 Transcriptional regulators
gene_2808	[MI] COG0615 Cytidylyltransferase
gene_2809	[MI] COG0615 Cytidylyltransferase
gene_2810	[H] COG1488 Nicotinic acid phosphoribosyltransferase
gene_2811	[H] COG0171 NAD synthase
gene_2812	[P] COG0474 Cation transport ATPase
gene_2813	[P] COG0474 Cation transport ATPase
gene_2815	[R] COG2984 ABC-type uncharacterized transport system, periplasmic component
gene_2816	[R] COG4120 ABC-type uncharacterized transport system, permease component
gene_2817	[R] COG1101 ABC-type uncharacterized transport system, ATPase component
gene_2818	[V] COG0577 ABC-type antimicrobial peptide transport system, permease component
gene_2819	[V] COG0577 ABC-type antimicrobial peptide transport system, permease component
gene_2821	[V] COG1136 ABC-type antimicrobial peptide transport system, ATPase component
gene_2822	NULL
gene_2823	[S] COG3091 Uncharacterized protein conserved in bacteria
gene_2827	[L] COG2801 Transposase and inactivated derivatives
gene_2830	[L] COG2801 Transposase and inactivated derivatives
gene_2831	[MG] COG0702 Predicted nucleoside-diphosphate-sugar epimerases
gene_2834	[R] COG1266 Predicted metal-dependent membrane protease
gene_2835	[IQR] COG1028 Dehydrogenases with different specificities (related to short-chain alcohol dehydrogenases)
gene_2836	NULL
gene_2837	[V] COG1131 ABC-type multidrug transport system, ATPase component
gene_2838	NULL
gene_2839	[G] COG0246 Mannitol-1-phosphate/altronate dehydrogenases
gene_2840	[G] COG0246 Mannitol-1-phosphate/altronate dehydrogenases
gene_2841	[C] COG1454 Alcohol dehydrogenase, class IV
gene_2843	[G] COG1312 D-mannonate dehydratase
gene_2844	[G] COG1312 D-mannonate dehydratase
gene_2845	[G] COG0246 Mannitol-1-phosphate/altronate dehydrogenases
gene_2846	[G] COG0246 Mannitol-1-phosphate/altronate dehydrogenases
gene_2848	[G] COG1312 D-mannonate dehydratase
gene_2849	[K] COG1802 Transcriptional regulators
gene_2852	[S] COG2848 Uncharacterized conserved protein
gene_2853	[S] COG2848 Uncharacterized conserved protein
gene_2854	[T] COG3830 ACT domain-containing protein
gene_2857	[V] COG1132 ABC-type multidrug transport system, ATPase and permease components
gene_2862	[C] COG0584 Glycerophosphoryl diester phosphodiesterase
gene_2863	[C] COG0584 Glycerophosphoryl diester phosphodiesterase
gene_2864	[NU] COG1705 Muramidase (flagellum-specific)
gene_2868	[M] COG5632 N-acetylmuramoyl-L-alanine amidase
gene_2871	[M] COG0791 Cell wall-associated hydrolases (invasion-associated proteins)
gene_2874	[K] COG1695 Predicted transcriptional regulators
gene_2882	NULL
gene_2883	[R] COG0628 Predicted permease
gene_2884	[KR] COG0454 Histone acetyltransferase HPA2 and related acetyltransferases
gene_2885	[V] COG1680 Beta-lactamase class C and other penicillin binding proteins
gene_2886	[G] COG0588 Phosphoglycerate mutase 1
gene_2892	[M] COG1368 Phosphoglycerol transferase and related proteins, alkaline phosphatase superfamily
gene_2893	[M] COG1368 Phosphoglycerol transferase and related proteins, alkaline phosphatase superfamily
gene_2896	[E] COG2755 Lysophospholipase L1 and related esterases
gene_2898	[V] COG1787 Predicted endonuclease distantly related to archaeal Holliday junction resolvase and Mrr-like restriction enzymes
gene_2899	[GEPR] COG0477 Permeases of the major facilitator superfamily
gene_2900	[GEPR] COG0477 Permeases of the major facilitator superfamily
gene_2902	[S] COG4687 Uncharacterized protein conserved in bacteria
gene_2903	[G] COG3716 Phosphotransferase system, mannose/fructose/N-acetylgalactosamine-specific component IID
gene_2904	[G] COG3715 Phosphotransferase system, mannose/fructose/N-acetylgalactosamine-specific component IIC
gene_2905	[G] COG3444 Phosphotransferase system, mannose/fructose/N-acetylgalactosamine-specific component IIB
gene_2907	[L] COG1194 A/G-specific DNA glycosylase
gene_2908	[P] COG2217 Cation transport ATPase
gene_2910	[S] COG1416 Uncharacterized conserved protein
gene_2911	[S] COG4320 Uncharacterized protein conserved in bacteria
gene_2913	[M] COG0744 Membrane carboxypeptidase (penicillin-binding protein)
gene_2914	[E] COG0624 Acetylornithine deacetylase/Succinyl-diaminopimelate desuccinylase and related deacylases
gene_2915	[K] COG0640 Predicted transcriptional regulators
gene_2917	[C] COG0584 Glycerophosphoryl diester phosphodiesterase
gene_2920	[J] COG1670 Acetyltransferases, including N-acetylases of ribosomal proteins
gene_2923	[R] COG0488 ATPase components of ABC transporters with duplicated ATPase domains
gene_2924	[R] COG0488 ATPase components of ABC transporters with duplicated ATPase domains
gene_2925	[R] COG2344 AT-rich DNA-binding protein
gene_2926	[O] COG0234 Co-chaperonin GroES (HSP10)
gene_2927	[O] COG0459 Chaperonin GroEL (HSP60 family)
gene_2929	[JD] COG2026 Cytotoxic translational repressor of toxin-antitoxin stability system
gene_2937	[JD] COG2026 Cytotoxic translational repressor of toxin-antitoxin stability system
gene_2938	NULL
gene_2944	NULL
gene_2945	NULL
gene_2950	NULL
gene_2952	[M] COG0739 Membrane proteins related to metalloendopeptidases
gene_2953	[M] COG0739 Membrane proteins related to metalloendopeptidases
gene_2957	[M] COG0739 Membrane proteins related to metalloendopeptidases
gene_2959	NULL
gene_2963	NULL
gene_2970	NULL
gene_2971	NULL
gene_2972	[D] COG1192 ATPases involved in chromosome partitioning
gene_2974	[T] COG0642 Signal transduction histidine kinase
gene_2976	[TK] COG0745 Response regulators consisting of a CheY-like receiver domain and a winged-helix DNA-binding domain
gene_2978	NULL
gene_2979	[S] COG0344 Predicted membrane protein
gene_2982	NULL
gene_2985	[R] COG4814 Uncharacterized protein with an alpha/beta hydrolase fold
gene_2986	[J] COG0292 Ribosomal protein L20
gene_2987	[J] COG0291 Ribosomal protein L35
gene_2988	[J] COG0290 Translation initiation factor 3 (IF-3)
gene_2989	[J] COG0290 Translation initiation factor 3 (IF-3)
gene_2990	[J] COG0441 Threonyl-tRNA synthetase
gene_2991	[J] COG0441 Threonyl-tRNA synthetase
gene_2992	[J] COG0441 Threonyl-tRNA synthetase
gene_2993	[L] COG1484 DNA replication protein
gene_2995	[L] COG3611 Replication initiation/membrane attachment protein
gene_2996	[K] COG1327 Predicted transcriptional regulator, consists of a Zn-ribbon and ATP-cone domains
gene_2997	[H] COG0237 Dephospho-CoA kinase
gene_2998	[L] COG0266 Formamidopyrimidine-DNA glycosylase
gene_2999	[L] COG0258 5'-3' exonuclease (including N-terminal domain of PolI)
gene_3001	[M] COG0773 UDP-N-acetylmuramate-alanine ligase
gene_3002	[M] COG0773 UDP-N-acetylmuramate-alanine ligase
gene_3005	[D] COG1674 DNA segregation ATPase FtsK/SpoIIIE and related proteins
gene_3006	[R] COG0073 EMAP domain
gene_3007	[R] COG0073 EMAP domain
gene_3008	[OC] COG0526 Thiol-disulfide isomerase and thioredoxins
gene_3009	[S] COG5584 Predicted small secreted protein
gene_3010	[R] COG0220 Predicted S-adenosylmethionine-dependent methyltransferase
gene_3012	[U] COG4473 Predicted ABC-type exoprotein transport system, permease component
gene_3013	[V] COG1131 ABC-type multidrug transport system, ATPase component
gene_3014	[V] COG1131 ABC-type multidrug transport system, ATPase component
gene_3015	[FGR] COG0537 Diadenosine tetraphosphate (Ap4A) hydrolase and other HIT family hydrolases
gene_3018	[O] COG0760 Parvulin-like peptidyl-prolyl isomerase
gene_3021	[L] COG3547 Transposase and inactivated derivatives
gene_3024	[S] COG3410 Uncharacterized conserved protein
gene_3025	[S] COG2966 Uncharacterized conserved protein
gene_3026	[S] COG3610 Uncharacterized conserved protein
gene_3030	[C] COG1062 Zn-dependent alcohol dehydrogenases, class III
gene_3033	[R] COG4814 Uncharacterized protein with an alpha/beta hydrolase fold
gene_3034	[R] COG4814 Uncharacterized protein with an alpha/beta hydrolase fold
gene_3035	[G] COG1455 Phosphotransferase system cellobiose-specific component IIC
gene_3037	[F] COG0274 Deoxyribose-phosphate aldolase
gene_3038	[F] COG0274 Deoxyribose-phosphate aldolase
gene_3039	[G] COG1015 Phosphopentomutase
gene_3040	[F] COG0813 Purine-nucleoside phosphorylase
gene_3042	[G] COG3669 Alpha-L-fucosidase
gene_3044	[E] COG0624 Acetylornithine deacetylase/Succinyl-diaminopimelate desuccinylase and related deacylases
gene_3053	[KR] COG0454 Histone acetyltransferase HPA2 and related acetyltransferases
gene_3054	[H] COG1767 Triphosphoribosyl-dephospho-CoA synthetase
gene_3055	[HI] COG3697 Phosphoribosyl-dephospho-CoA transferase (holo-ACP synthetase)
gene_3056	[HI] COG3697 Phosphoribosyl-dephospho-CoA transferase (holo-ACP synthetase)
gene_3057	[C] COG3051 Citrate lyase, alpha subunit
gene_3058	[C] COG3051 Citrate lyase, alpha subunit
gene_3059	[G] COG2301 Citrate lyase beta subunit
gene_3060	[C] COG3052 Citrate lyase, gamma subunit
gene_3061	[C] COG3053 Citrate lyase synthetase
gene_3062	[R] COG0679 Predicted permeases
gene_3063	[C] COG0281 Malic enzyme
gene_3064	[C] COG0281 Malic enzyme
gene_3066	[K] COG2390 Transcriptional regulator, contains sigma factor-related N-terminal domain
gene_3069	[V] COG1136 ABC-type antimicrobial peptide transport system, ATPase component
gene_3070	[V] COG1136 ABC-type antimicrobial peptide transport system, ATPase component
gene_3072	[P] COG0226 ABC-type phosphate transport system, periplasmic component
gene_3075	[V] COG1680 Beta-lactamase class C and other penicillin binding proteins
gene_3078	[G] COG0726 Predicted xylanase/chitin deacetylase
gene_3079	[G] COG0726 Predicted xylanase/chitin deacetylase
gene_3085	[G] COG0395 ABC-type sugar transport system, permease component
gene_3086	[R] COG4134 ABC-type uncharacterized transport system, periplasmic component
gene_3088	[G] COG3839 ABC-type sugar transport systems, ATPase components
gene_3089	[G] COG3839 ABC-type sugar transport systems, ATPase components
gene_3090	[P] COG1178 ABC-type Fe3+ transport system, permease component
gene_3095	[M] COG0463 Glycosyltransferases involved in cell wall biogenesis
gene_3096	[M] COG0463 Glycosyltransferases involved in cell wall biogenesis
gene_3102	[L] COG0389 Nucleotidyltransferase/DNA polymerase involved in DNA repair
gene_3103	[L] COG0389 Nucleotidyltransferase/DNA polymerase involved in DNA repair
gene_3104	[L] COG0389 Nucleotidyltransferase/DNA polymerase involved in DNA repair
gene_3105	NULL
gene_3114	[I] COG2084 3-hydroxyisobutyrate dehydrogenase and related beta-hydroxyacid dehydrogenases
gene_3115	[S] COG4990 Uncharacterized protein conserved in bacteria
gene_3117	[M] COG0791 Cell wall-associated hydrolases (invasion-associated proteins)
gene_3120	[R] COG4552 Predicted acetyltransferase involved in intracellular survival and related acetyltransferases
gene_3121	[R] COG1489 DNA-binding protein, stimulates sugar fermentation
gene_3123	[I] COG2084 3-hydroxyisobutyrate dehydrogenase and related beta-hydroxyacid dehydrogenases
gene_3125	[MG] COG0702 Predicted nucleoside-diphosphate-sugar epimerases
gene_3126	[ER] COG1063 Threonine dehydrogenase and related Zn-dependent dehydrogenases
gene_3127	[K] COG0789 Predicted transcriptional regulators
gene_3129	[S] COG3548 Predicted integral membrane protein
gene_3130	NULL
gene_3133	[S] COG2966 Uncharacterized conserved protein
gene_3137	[C] COG0716 Flavodoxins
gene_3139	[KR] COG0454 Histone acetyltransferase HPA2 and related acetyltransferases
gene_3140	[CR] COG0604 NADPH:quinone reductase and related Zn-dependent oxidoreductases
gene_3141	[K] COG1733 Predicted transcriptional regulators
gene_3142	NULL
gene_3143	[K] COG1396 Predicted transcriptional regulators
gene_3144	[K] COG3711 Transcriptional antiterminator
gene_3145	[K] COG3711 Transcriptional antiterminator
gene_3146	[G] COG1264 Phosphotransferase system IIB components
gene_3147	[G] COG2723 Beta-glucosidase/6-phospho-beta-glucosidase/beta-galactosidase
gene_3148	[G] COG2723 Beta-glucosidase/6-phospho-beta-glucosidase/beta-galactosidase
gene_3149	[G] COG2723 Beta-glucosidase/6-phospho-beta-glucosidase/beta-galactosidase
gene_3150	[R] COG0656 Aldo/keto reductases, related to diketogulonate reductase
gene_3151	[R] COG2085 Predicted dinucleotide-binding enzymes
gene_3153	[S] COG1307 Uncharacterized protein conserved in bacteria
gene_3154	[QR] COG0500 SAM-dependent methyltransferases
[truncated: 692 more rows]
