# Supplementary material for: Discovery and control of culturable and viable but non-culturable cells of a distinctive Lactobacillus harbinensis strain from spoiled beer
Source: Sci Rep. 2018 Jul 30;8:11446. doi: 10.1038/s41598-018-28949-y (PMC6065415; doi:10.1038/s41598-018-28949-y)
Supplement: Supplementary file 3 — Table S3 [file 41598_2018_28949_MOESM3_ESM.xlsx]

## Sheet: Sheet1
Table S3 GO functional annotation of genes in L. harbinensis strain BM-LH14723
gene	GO category	GO accession	GO term
gene_0006	biological process	GO:0016310	phosphorylation
gene_0011	biological process	GO:0006094	gluconeogenesis
gene_0011	biological process	GO:0006096	glycolytic process
gene_0012	biological process	GO:0006094	gluconeogenesis
gene_0012	biological process	GO:0006096	glycolytic process
gene_0018	biological process	GO:0008152	metabolic process
gene_0019	biological process	GO:0008152	metabolic process
gene_0020	biological process	GO:0006810	transport
gene_0020	biological process	GO:0000271	polysaccharide biosynthetic process
gene_0020	biological process	GO:0035269	protein O-linked mannosylation
gene_0022	biological process	GO:0006351	transcription, DNA-templated
gene_0022	biological process	GO:0050794	regulation of cellular process
gene_0023	biological process	GO:0006355	regulation of transcription, DNA-templated
gene_0023	biological process	GO:0000160	phosphorelay signal transduction system
gene_0024	biological process	GO:0006468	protein phosphorylation
gene_0024	biological process	GO:0007165	signal transduction
gene_0030	biological process	GO:0042908	xenobiotic transport
gene_0030	biological process	GO:0006855	drug transmembrane transport
gene_0030	biological process	GO:0008152	metabolic process
gene_0034	biological process	GO:0034219	carbohydrate transmembrane transport
gene_0034	biological process	GO:0015757	galactose transport
gene_0034	biological process	GO:0008152	metabolic process
gene_0035	biological process	GO:0034219	carbohydrate transmembrane transport
gene_0035	biological process	GO:0015757	galactose transport
gene_0035	biological process	GO:0008152	metabolic process
gene_0036	biological process	GO:0034219	carbohydrate transmembrane transport
gene_0036	biological process	GO:0015757	galactose transport
gene_0036	biological process	GO:0008152	metabolic process
gene_0037	biological process	GO:0034219	carbohydrate transmembrane transport
gene_0037	biological process	GO:0015757	galactose transport
gene_0037	biological process	GO:0008152	metabolic process
gene_0038	biological process	GO:0006810	transport
gene_0043	biological process	GO:0006810	transport
gene_0044	biological process	GO:0006810	transport
gene_0045	biological process	GO:0042908	xenobiotic transport
gene_0045	biological process	GO:0006855	drug transmembrane transport
gene_0045	biological process	GO:0008152	metabolic process
gene_0046	biological process	GO:0042908	xenobiotic transport
gene_0046	biological process	GO:0006855	drug transmembrane transport
gene_0046	biological process	GO:0008152	metabolic process
gene_0052	biological process	GO:0009157	deoxyribonucleoside monophosphate biosynthetic process
gene_0052	biological process	GO:0016310	phosphorylation
gene_0052	biological process	GO:0071897	DNA biosynthetic process
gene_0054	biological process	GO:0006415	translational termination
gene_0055	biological process	GO:0006415	translational termination
gene_0058	biological process	GO:0035999	tetrahydrofolate interconversion
gene_0058	biological process	GO:0032259	methylation
gene_0058	biological process	GO:0019264	glycine biosynthetic process from serine
gene_0059	biological process	GO:0044206	UMP salvage
gene_0059	biological process	GO:0006223	uracil salvage
gene_0060	biological process	GO:0044206	UMP salvage
gene_0060	biological process	GO:0006223	uracil salvage
gene_0061	biological process	GO:0044206	UMP salvage
gene_0061	biological process	GO:0006223	uracil salvage
gene_0062	biological process	GO:0015986	ATP synthesis coupled proton transport
gene_0063	biological process	GO:0015986	ATP synthesis coupled proton transport
gene_0063	biological process	GO:0015991	ATP hydrolysis coupled proton transport
gene_0065	biological process	GO:0006811	ion transport
gene_0066	biological process	GO:0015991	ATP hydrolysis coupled proton transport
gene_0068	biological process	GO:0015991	ATP hydrolysis coupled proton transport
gene_0073	biological process	GO:0000902	cell morphogenesis
gene_0073	biological process	GO:0008152	metabolic process
gene_0074	biological process	GO:0000902	cell morphogenesis
gene_0074	biological process	GO:0008152	metabolic process
gene_0079	biological process	GO:0008152	metabolic process
gene_0079	biological process	GO:0006810	transport
gene_0084	biological process	GO:0016226	iron-sulfur cluster assembly
gene_0092	biological process	GO:0006797	polyphosphate metabolic process
gene_0096	biological process	GO:0006950	response to stress
gene_0097	biological process	GO:0006950	response to stress
gene_0099	biological process	GO:0006260	DNA replication
gene_0101	biological process	GO:0006412	translation
gene_0103	biological process	GO:0016310	phosphorylation
gene_0105	biological process	GO:0009987	cellular process
gene_0106	biological process	GO:0009987	cellular process
gene_0107	biological process	GO:0008152	metabolic process
gene_0108	biological process	GO:0034227	tRNA thio-modification
gene_0108	biological process	GO:0009228	thiamine biosynthetic process
gene_0108	biological process	GO:0009229	thiamine diphosphate biosynthetic process
gene_0109	biological process	GO:0006355	regulation of transcription, DNA-templated
gene_0110	biological process	GO:0006438	valyl-tRNA aminoacylation
gene_0110	biological process	GO:0006450	regulation of translational fidelity
gene_0111	biological process	GO:0006438	valyl-tRNA aminoacylation
gene_0111	biological process	GO:0006450	regulation of translational fidelity
gene_0117	biological process	GO:0000902	cell morphogenesis
gene_0117	biological process	GO:0008152	metabolic process
gene_0123	biological process	GO:0008152	metabolic process
gene_0123	biological process	GO:0051301	cell division
gene_0125	biological process	GO:0006355	regulation of transcription, DNA-templated
gene_0125	biological process	GO:0006810	transport
gene_0131	biological process	GO:0006355	regulation of transcription, DNA-templated
gene_0133	biological process	GO:0008152	metabolic process
gene_0140	biological process	GO:0009396	folic acid-containing compound biosynthetic process
gene_0140	biological process	GO:0016043	cellular component organization
gene_0141	biological process	GO:0007049	cell cycle
gene_0141	biological process	GO:0008360	regulation of cell shape
gene_0141	biological process	GO:0071555	cell wall organization
gene_0141	biological process	GO:0051301	cell division
gene_0141	biological process	GO:0009252	peptidoglycan biosynthetic process
gene_0141	biological process	GO:0030259	lipid glycosylation
gene_0142	biological process	GO:0005975	carbohydrate metabolic process
gene_0142	biological process	GO:0016043	cellular component organization
gene_0142	biological process	GO:0044237	cellular metabolic process
gene_0146	biological process	GO:0000917	barrier septum assembly
gene_0146	biological process	GO:0051258	protein polymerization
gene_0146	biological process	GO:0008152	metabolic process
gene_0147	biological process	GO:0000917	barrier septum assembly
gene_0147	biological process	GO:0051258	protein polymerization
gene_0147	biological process	GO:0008152	metabolic process
gene_0148	biological process	GO:0000910	cytokinesis
gene_0152	biological process	GO:0007049	cell cycle
gene_0152	biological process	GO:0051301	cell division
gene_0155	biological process	GO:0006418	tRNA aminoacylation for protein translation
gene_0156	biological process	GO:0006355	regulation of transcription, DNA-templated
gene_0163	biological process	GO:0009086	methionine biosynthetic process
gene_0163	biological process	GO:0009116	nucleoside metabolic process
gene_0166	biological process	GO:0006400	tRNA modification
gene_0166	biological process	GO:0032259	methylation
gene_0171	biological process	GO:0009987	cellular process
gene_0173	biological process	GO:0008152	metabolic process
gene_0174	biological process	GO:0008152	metabolic process
gene_0177	biological process	GO:0090501	RNA phosphodiester bond hydrolysis
gene_0178	biological process	GO:0090502	RNA phosphodiester bond hydrolysis, endonucleolytic
gene_0178	biological process	GO:0090503	RNA phosphodiester bond hydrolysis, exonucleolytic
gene_0178	biological process	GO:0006396	RNA processing
gene_0182	biological process	GO:0006810	transport
gene_0184	biological process	GO:0055085	transmembrane transport
gene_0184	biological process	GO:0008152	metabolic process
gene_0185	biological process	GO:0006412	translation
gene_0190	biological process	GO:0055114	oxidation-reduction process
gene_0191	biological process	GO:0008152	metabolic process
gene_0192	biological process	GO:0008152	metabolic process
gene_0195	biological process	GO:0032259	methylation
gene_0196	biological process	GO:0015937	coenzyme A biosynthetic process
gene_0196	biological process	GO:0031167	rRNA methylation
gene_0197	biological process	GO:0009058	biosynthetic process
gene_0197	biological process	GO:0032259	methylation
gene_0197	biological process	GO:0006139	nucleobase-containing compound metabolic process
gene_0208	biological process	GO:0006412	translation
gene_0210	biological process	GO:0090502	RNA phosphodiester bond hydrolysis, endonucleolytic
gene_0210	biological process	GO:0090503	RNA phosphodiester bond hydrolysis, exonucleolytic
gene_0210	biological process	GO:0006396	RNA processing
gene_0211	biological process	GO:0090502	RNA phosphodiester bond hydrolysis, endonucleolytic
gene_0211	biological process	GO:0090503	RNA phosphodiester bond hydrolysis, exonucleolytic
gene_0211	biological process	GO:0006396	RNA processing
gene_0214	biological process	GO:0006414	translational elongation
gene_0215	biological process	GO:0006414	translational elongation
gene_0216	biological process	GO:0006457	protein folding
gene_0216	biological process	GO:0007049	cell cycle
gene_0216	biological process	GO:0000413	protein peptidyl-prolyl isomerization
gene_0216	biological process	GO:0051301	cell division
gene_0216	biological process	GO:0015031	protein transport
gene_0217	biological process	GO:0006457	protein folding
gene_0217	biological process	GO:0007049	cell cycle
gene_0217	biological process	GO:0000413	protein peptidyl-prolyl isomerization
gene_0217	biological process	GO:0051301	cell division
gene_0217	biological process	GO:0015031	protein transport
gene_0218	biological process	GO:0006457	protein folding
gene_0218	biological process	GO:0006508	proteolysis
gene_0219	biological process	GO:0000917	barrier septum assembly
gene_0219	biological process	GO:0008152	metabolic process
gene_0223	biological process	GO:0006810	transport
gene_0224	biological process	GO:0003333	amino acid transmembrane transport
gene_0224	biological process	GO:0051301	cell division
gene_0224	biological process	GO:0008152	metabolic process
gene_0225	biological process	GO:0009432	SOS response
gene_0225	biological process	GO:0090305	nucleic acid phosphodiester bond hydrolysis
gene_0225	biological process	GO:0006289	nucleotide-excision repair
gene_0229	biological process	GO:0042254	ribosome biogenesis
gene_0229	biological process	GO:0008152	metabolic process
gene_0231	biological process	GO:0042254	ribosome biogenesis
gene_0231	biological process	GO:0008152	metabolic process
gene_0234	biological process	GO:0034414	tRNA 3'-trailer cleavage, endonucleolytic
gene_0238	biological process	GO:0016485	protein processing
gene_0238	biological process	GO:0009408	response to heat
gene_0239	biological process	GO:0006412	translation
gene_0247	biological process	GO:0061615	glycolytic process through fructose-6-phosphate
gene_0247	biological process	GO:0046835	carbohydrate phosphorylation
gene_0247	biological process	GO:0006002	fructose 6-phosphate metabolic process
gene_0248	biological process	GO:0061615	glycolytic process through fructose-6-phosphate
gene_0248	biological process	GO:0046835	carbohydrate phosphorylation
gene_0248	biological process	GO:0006002	fructose 6-phosphate metabolic process
gene_0250	biological process	GO:0006096	glycolytic process
gene_0251	biological process	GO:0006096	glycolytic process
gene_0255	biological process	GO:0006259	DNA metabolic process
gene_0257	biological process	GO:0009987	cellular process
gene_0260	biological process	GO:0001522	pseudouridine synthesis
gene_0269	biological process	GO:0016310	phosphorylation
gene_0269	biological process	GO:0009117	nucleotide metabolic process
gene_0271	biological process	GO:0042254	ribosome biogenesis
gene_0272	biological process	GO:0042254	ribosome biogenesis
gene_0273	biological process	GO:0030261	chromosome condensation
gene_0274	biological process	GO:0030261	chromosome condensation
gene_0277	biological process	GO:0006396	RNA processing
gene_0279	biological process	GO:0032259	methylation
gene_0279	biological process	GO:0006235	dTTP biosynthetic process
gene_0279	biological process	GO:0006231	dTMP biosynthetic process
gene_0280	biological process	GO:0044281	small molecule metabolic process
gene_0280	biological process	GO:0044237	cellular metabolic process
gene_0290	biological process	GO:0090305	nucleic acid phosphodiester bond hydrolysis
gene_0290	biological process	GO:0016070	RNA metabolic process
gene_0292	biological process	GO:0006265	DNA topological change
gene_0293	biological process	GO:0032259	methylation
gene_0293	biological process	GO:0008033	tRNA processing
gene_0294	biological process	GO:0006259	DNA metabolic process
gene_0296	biological process	GO:0051603	proteolysis involved in cellular protein catabolic process
gene_0297	biological process	GO:0043335	protein unfolding
gene_0297	biological process	GO:0006508	proteolysis
gene_0298	biological process	GO:0043335	protein unfolding
gene_0298	biological process	GO:0006508	proteolysis
gene_0300	biological process	GO:0006629	lipid metabolic process
gene_0301	biological process	GO:0007059	chromosome segregation
gene_0301	biological process	GO:0006265	DNA topological change
gene_0302	biological process	GO:0006259	DNA metabolic process
gene_0304	biological process	GO:0005975	carbohydrate metabolic process
gene_0305	biological process	GO:0005975	carbohydrate metabolic process
gene_0306	biological process	GO:0005975	carbohydrate metabolic process
gene_0307	biological process	GO:0055114	oxidation-reduction process
gene_0308	biological process	GO:0055114	oxidation-reduction process
gene_0315	biological process	GO:0008152	metabolic process
gene_0318	biological process	GO:0055114	oxidation-reduction process
gene_0321	biological process	GO:0006810	transport
gene_0325	biological process	GO:0005975	carbohydrate metabolic process
gene_0335	biological process	GO:0008152	metabolic process
gene_0336	biological process	GO:0008152	metabolic process
gene_0337	biological process	GO:0016310	phosphorylation
gene_0340	biological process	GO:0005975	carbohydrate metabolic process
gene_0341	biological process	GO:0055085	transmembrane transport
gene_0343	biological process	GO:0055085	transmembrane transport
gene_0347	biological process	GO:0008152	metabolic process
gene_0369	biological process	GO:0044249	cellular biosynthetic process
gene_0369	biological process	GO:0044238	primary metabolic process
gene_0369	biological process	GO:0044281	small molecule metabolic process
gene_0370	biological process	GO:0006520	cellular amino acid metabolic process
gene_0370	biological process	GO:0055086	nucleobase-containing small molecule metabolic process
gene_0371	biological process	GO:0055085	transmembrane transport
gene_0372	biological process	GO:0055085	transmembrane transport
gene_0374	biological process	GO:0006355	regulation of transcription, DNA-templated
gene_0374	biological process	GO:0006353	DNA-templated transcription, termination
gene_0374	biological process	GO:0009116	nucleoside metabolic process
gene_0384	biological process	GO:0009451	RNA modification
gene_0386	biological process	GO:0006730	one-carbon metabolic process
gene_0386	biological process	GO:0006760	folic acid-containing compound metabolic process
gene_0397	biological process	GO:0007059	chromosome segregation
gene_0397	biological process	GO:0090305	nucleic acid phosphodiester bond hydrolysis
gene_0397	biological process	GO:0006310	DNA recombination
gene_0397	biological process	GO:0006281	DNA repair
gene_0404	biological process	GO:0031388	organic acid phosphorylation
gene_0405	biological process	GO:0031388	organic acid phosphorylation
gene_0406	biological process	GO:0031388	organic acid phosphorylation
gene_0407	biological process	GO:0008152	metabolic process
gene_0409	biological process	GO:0006355	regulation of transcription, DNA-templated
gene_0410	biological process	GO:0006355	regulation of transcription, DNA-templated
gene_0411	biological process	GO:0009987	cellular process
gene_0411	biological process	GO:0008152	metabolic process
gene_0415	biological process	GO:0071704	organic substance metabolic process
gene_0415	biological process	GO:0044238	primary metabolic process
gene_0418	biological process	GO:0005975	carbohydrate metabolic process
gene_0425	biological process	GO:0015846	polyamine transport
gene_0428	biological process	GO:0006810	transport
gene_0429	biological process	GO:0015847	putrescine transport
gene_0429	biological process	GO:1903711	spermidine transmembrane transport
gene_0429	biological process	GO:0008152	metabolic process
gene_0430	biological process	GO:0015847	putrescine transport
gene_0430	biological process	GO:1903711	spermidine transmembrane transport
gene_0430	biological process	GO:0008152	metabolic process
gene_0433	biological process	GO:0006810	transport
gene_0434	biological process	GO:0016043	cellular component organization
gene_0435	biological process	GO:0090305	nucleic acid phosphodiester bond hydrolysis
gene_0435	biological process	GO:0006281	DNA repair
gene_0436	biological process	GO:0006259	DNA metabolic process
gene_0436	biological process	GO:0034645	cellular macromolecule biosynthetic process
gene_0439	biological process	GO:0008152	metabolic process
gene_0440	biological process	GO:0008152	metabolic process
gene_0441	biological process	GO:0006284	base-excision repair
gene_0447	biological process	GO:0090501	RNA phosphodiester bond hydrolysis
gene_0450	biological process	GO:0006810	transport
gene_0452	biological process	GO:0015711	organic anion transport
gene_0452	biological process	GO:1901264	carbohydrate derivative transport
gene_0453	biological process	GO:0008152	metabolic process
gene_0459	biological process	GO:0090503	RNA phosphodiester bond hydrolysis, exonucleolytic
gene_0460	biological process	GO:0090501	RNA phosphodiester bond hydrolysis
gene_0461	biological process	GO:0009306	protein secretion
gene_0461	biological process	GO:0071806	protein transmembrane transport
gene_0464	biological process	GO:0055085	transmembrane transport
gene_0464	biological process	GO:0006811	ion transport
gene_0465	biological process	GO:0006096	glycolytic process
gene_0466	biological process	GO:0006096	glycolytic process
gene_0468	biological process	GO:0006098	pentose-phosphate shunt
gene_0468	biological process	GO:0006094	gluconeogenesis
gene_0468	biological process	GO:0006096	glycolytic process
gene_0469	biological process	GO:0006096	glycolytic process
gene_0470	biological process	GO:0006006	glucose metabolic process
gene_0470	biological process	GO:0055114	oxidation-reduction process
gene_0475	biological process	GO:0006508	proteolysis
gene_0477	biological process	GO:0006351	transcription, DNA-templated
gene_0478	biological process	GO:0006355	regulation of transcription, DNA-templated
gene_0479	biological process	GO:0006351	transcription, DNA-templated
gene_0480	biological process	GO:0008360	regulation of cell shape
gene_0480	biological process	GO:0008152	metabolic process
gene_0481	biological process	GO:0016310	phosphorylation
gene_0482	biological process	GO:0090305	nucleic acid phosphodiester bond hydrolysis
gene_0482	biological process	GO:0006289	nucleotide-excision repair
gene_0482	biological process	GO:0009432	SOS response
gene_0483	biological process	GO:0090305	nucleic acid phosphodiester bond hydrolysis
gene_0483	biological process	GO:0006289	nucleotide-excision repair
gene_0483	biological process	GO:0009432	SOS response
gene_0484	biological process	GO:0090305	nucleic acid phosphodiester bond hydrolysis
gene_0484	biological process	GO:0006289	nucleotide-excision repair
gene_0484	biological process	GO:0009432	SOS response
gene_0485	biological process	GO:0008152	metabolic process
gene_0486	biological process	GO:0005975	carbohydrate metabolic process
gene_0487	biological process	GO:0019430	removal of superoxide radicals
gene_0487	biological process	GO:0055114	oxidation-reduction process
gene_0488	biological process	GO:0019430	removal of superoxide radicals
gene_0488	biological process	GO:0055114	oxidation-reduction process
gene_0491	biological process	GO:0046167	glycerol-3-phosphate biosynthetic process
gene_0491	biological process	GO:0005975	carbohydrate metabolic process
gene_0491	biological process	GO:0008654	phospholipid biosynthetic process
gene_0491	biological process	GO:0046168	glycerol-3-phosphate catabolic process
gene_0491	biological process	GO:0006650	glycerophospholipid metabolic process
gene_0491	biological process	GO:0055114	oxidation-reduction process
gene_0492	biological process	GO:0006072	glycerol-3-phosphate metabolic process
gene_0492	biological process	GO:0006644	phospholipid metabolic process
gene_0493	biological process	GO:0046167	glycerol-3-phosphate biosynthetic process
gene_0493	biological process	GO:0005975	carbohydrate metabolic process
gene_0493	biological process	GO:0008654	phospholipid biosynthetic process
gene_0493	biological process	GO:0046168	glycerol-3-phosphate catabolic process
gene_0493	biological process	GO:0006650	glycerophospholipid metabolic process
gene_0493	biological process	GO:0055114	oxidation-reduction process
gene_0494	biological process	GO:0019538	protein metabolic process
gene_0495	biological process	GO:0000160	phosphorelay signal transduction system
gene_0495	biological process	GO:0023014	signal transduction by protein phosphorylation
gene_0495	biological process	GO:0006109	regulation of carbohydrate metabolic process
gene_0500	biological process	GO:0030643	cellular phosphate ion homeostasis
gene_0500	biological process	GO:0006817	phosphate ion transport
gene_0500	biological process	GO:0045936	negative regulation of phosphate metabolic process
gene_0501	biological process	GO:0035435	phosphate ion transmembrane transport
gene_0501	biological process	GO:0008152	metabolic process
gene_0502	biological process	GO:0035435	phosphate ion transmembrane transport
gene_0502	biological process	GO:0008152	metabolic process
gene_0503	biological process	GO:0035435	phosphate ion transmembrane transport
gene_0503	biological process	GO:0008152	metabolic process
gene_0505	biological process	GO:0006810	transport
gene_0508	biological process	GO:0006810	transport
gene_0509	biological process	GO:0016310	phosphorylation
gene_0509	biological process	GO:0007165	signal transduction
gene_0510	biological process	GO:0009987	cellular process
gene_0511	biological process	GO:0006351	transcription, DNA-templated
gene_0511	biological process	GO:0050794	regulation of cellular process
gene_0514	biological process	GO:0071702	organic substance transport
gene_0515	biological process	GO:0008152	metabolic process
gene_0515	biological process	GO:0051301	cell division
gene_0515	biological process	GO:0071702	organic substance transport
gene_0516	biological process	GO:0008152	metabolic process
gene_0516	biological process	GO:0051301	cell division
gene_0517	biological process	GO:0006415	translational termination
gene_0518	biological process	GO:0017038	protein import
gene_0518	biological process	GO:0065002	intracellular protein transmembrane transport
gene_0518	biological process	GO:0006605	protein targeting
gene_0518	biological process	GO:0008152	metabolic process
gene_0519	biological process	GO:0017038	protein import
gene_0519	biological process	GO:0065002	intracellular protein transmembrane transport
gene_0519	biological process	GO:0006605	protein targeting
gene_0519	biological process	GO:0008152	metabolic process
gene_0520	biological process	GO:0044238	primary metabolic process
gene_0524	biological process	GO:0008152	metabolic process
gene_0525	biological process	GO:0008152	metabolic process
gene_0526	biological process	GO:0006402	mRNA catabolic process
gene_0526	biological process	GO:0090502	RNA phosphodiester bond hydrolysis, endonucleolytic
gene_0527	biological process	GO:0090305	nucleic acid phosphodiester bond hydrolysis
gene_0527	biological process	GO:0016070	RNA metabolic process
gene_0528	biological process	GO:0006402	mRNA catabolic process
gene_0528	biological process	GO:0090502	RNA phosphodiester bond hydrolysis, endonucleolytic
gene_0529	biological process	GO:0006310	DNA recombination
gene_0529	biological process	GO:0006281	DNA repair
gene_0529	biological process	GO:0009432	SOS response
gene_0531	biological process	GO:0008654	phospholipid biosynthetic process
gene_0544	biological process	GO:0030488	tRNA methylation
gene_0547	biological process	GO:0006412	translation
gene_0551	biological process	GO:0046677	response to antibiotic
gene_0551	biological process	GO:0008360	regulation of cell shape
gene_0551	biological process	GO:0016311	dephosphorylation
gene_0551	biological process	GO:0071555	cell wall organization
gene_0551	biological process	GO:0009252	peptidoglycan biosynthetic process
gene_0552	biological process	GO:0055070	copper ion homeostasis
gene_0553	biological process	GO:0055070	copper ion homeostasis
gene_0556	biological process	GO:0006741	NADP biosynthetic process
gene_0556	biological process	GO:0019674	NAD metabolic process
gene_0556	biological process	GO:0016310	phosphorylation
gene_0557	biological process	GO:0016310	phosphorylation
gene_0557	biological process	GO:0015969	guanosine tetraphosphate metabolic process
gene_0558	biological process	GO:0016310	phosphorylation
gene_0558	biological process	GO:0015969	guanosine tetraphosphate metabolic process
gene_0564	biological process	GO:0055114	oxidation-reduction process
gene_0564	biological process	GO:0045892	negative regulation of transcription, DNA-templated
gene_0569	biological process	GO:0008152	metabolic process
gene_0570	biological process	GO:0006351	transcription, DNA-templated
gene_0570	biological process	GO:0050794	regulation of cellular process
gene_0571	biological process	GO:0006355	regulation of transcription, DNA-templated
gene_0571	biological process	GO:0000160	phosphorelay signal transduction system
gene_0572	biological process	GO:0016310	phosphorylation
gene_0572	biological process	GO:0007165	signal transduction
gene_0573	biological process	GO:0006508	proteolysis
gene_0574	biological process	GO:0006508	proteolysis
gene_0580	biological process	GO:0006812	cation transport
gene_0581	biological process	GO:0098655	cation transmembrane transport
gene_0583	biological process	GO:0098655	cation transmembrane transport
gene_0584	biological process	GO:0008152	metabolic process
gene_0594	biological process	GO:0006508	proteolysis
gene_0596	biological process	GO:0006508	proteolysis
gene_0597	biological process	GO:0006508	proteolysis
gene_0599	biological process	GO:0006468	protein phosphorylation
gene_0599	biological process	GO:0009401	phosphoenolpyruvate-dependent sugar phosphotransferase system
gene_0599	biological process	GO:0006355	regulation of transcription, DNA-templated
gene_0600	biological process	GO:0009401	phosphoenolpyruvate-dependent sugar phosphotransferase system
gene_0600	biological process	GO:0016310	phosphorylation
gene_0605	biological process	GO:0006449	regulation of translational termination
gene_0606	biological process	GO:0006449	regulation of translational termination
gene_0621	biological process	GO:0008152	metabolic process
gene_0623	biological process	GO:0008152	metabolic process
gene_0624	biological process	GO:0008152	metabolic process
gene_0626	biological process	GO:0008152	metabolic process
gene_0627	biological process	GO:0006520	cellular amino acid metabolic process
gene_0628	biological process	GO:0000162	tryptophan biosynthetic process
gene_0629	biological process	GO:0000162	tryptophan biosynthetic process
gene_0630	biological process	GO:0009159	deoxyribonucleoside monophosphate catabolic process
gene_0631	biological process	GO:0016070	RNA metabolic process
gene_0631	biological process	GO:0032259	methylation
gene_0632	biological process	GO:0008152	metabolic process
gene_0638	biological process	GO:0008299	isoprenoid biosynthetic process
gene_0644	biological process	GO:0006011	UDP-glucose metabolic process
gene_0644	biological process	GO:0009058	biosynthetic process
gene_0647	biological process	GO:0006508	proteolysis
gene_0647	biological process	GO:0070084	protein initiator methionine removal
gene_0648	biological process	GO:0006508	proteolysis
gene_0648	biological process	GO:0070084	protein initiator methionine removal
gene_0653	biological process	GO:0042853	L-alanine catabolic process
gene_0653	biological process	GO:0055114	oxidation-reduction process
gene_0655	biological process	GO:0042853	L-alanine catabolic process
gene_0655	biological process	GO:0055114	oxidation-reduction process
gene_0656	biological process	GO:0055114	oxidation-reduction process
gene_0659	biological process	GO:0006047	UDP-N-acetylglucosamine metabolic process
gene_0660	biological process	GO:0006047	UDP-N-acetylglucosamine metabolic process
gene_0662	biological process	GO:0006351	transcription, DNA-templated
gene_0666	biological process	GO:0003333	amino acid transmembrane transport
gene_0667	biological process	GO:0034219	carbohydrate transmembrane transport
gene_0667	biological process	GO:0016310	phosphorylation
gene_0667	biological process	GO:0009401	phosphoenolpyruvate-dependent sugar phosphotransferase system
gene_0669	biological process	GO:0006351	transcription, DNA-templated
gene_0672	biological process	GO:0008643	carbohydrate transport
gene_0672	biological process	GO:0009987	cellular process
gene_0673	biological process	GO:0034219	carbohydrate transmembrane transport
gene_0673	biological process	GO:0016310	phosphorylation
gene_0673	biological process	GO:0009401	phosphoenolpyruvate-dependent sugar phosphotransferase system
gene_0674	biological process	GO:0034219	carbohydrate transmembrane transport
gene_0674	biological process	GO:0016310	phosphorylation
gene_0674	biological process	GO:0009401	phosphoenolpyruvate-dependent sugar phosphotransferase system
gene_0681	biological process	GO:0009086	methionine biosynthetic process
gene_0681	biological process	GO:0032259	methylation
gene_0682	biological process	GO:0009086	methionine biosynthetic process
gene_0682	biological process	GO:0032259	methylation
gene_0683	biological process	GO:0005975	carbohydrate metabolic process
gene_0684	biological process	GO:0008152	metabolic process
gene_0690	biological process	GO:0006355	regulation of transcription, DNA-templated
gene_0691	biological process	GO:0006355	regulation of transcription, DNA-templated
gene_0693	biological process	GO:0008152	metabolic process
gene_0697	biological process	GO:0008152	metabolic process
gene_0704	biological process	GO:0005975	carbohydrate metabolic process
gene_0708	biological process	GO:0055085	transmembrane transport
gene_0709	biological process	GO:0055085	transmembrane transport
gene_0718	biological process	GO:0055085	transmembrane transport
gene_0725	biological process	GO:0019569	L-arabinose catabolic process to xylulose 5-phosphate
gene_0725	biological process	GO:0046835	carbohydrate phosphorylation
gene_0729	biological process	GO:0019569	L-arabinose catabolic process to xylulose 5-phosphate
gene_0730	biological process	GO:0046835	carbohydrate phosphorylation
gene_0731	biological process	GO:0046835	carbohydrate phosphorylation
gene_0733	biological process	GO:0008152	metabolic process
gene_0733	biological process	GO:0006814	sodium ion transport
gene_0735	biological process	GO:0055114	oxidation-reduction process
gene_0737	biological process	GO:0055114	oxidation-reduction process
gene_0742	biological process	GO:0090502	RNA phosphodiester bond hydrolysis, endonucleolytic
gene_0742	biological process	GO:0016075	rRNA catabolic process
gene_0742	biological process	GO:0006364	rRNA processing
gene_0742	biological process	GO:0008033	tRNA processing
gene_0742	biological process	GO:0006397	mRNA processing
gene_0743	biological process	GO:0009987	cellular process
gene_0745	biological process	GO:0051301	cell division
gene_0745	biological process	GO:0008152	metabolic process
gene_0745	biological process	GO:0006614	SRP-dependent cotranslational protein targeting to membrane
gene_0746	biological process	GO:0006351	transcription, DNA-templated
gene_0747	biological process	GO:0008152	metabolic process
gene_0747	biological process	GO:0006614	SRP-dependent cotranslational protein targeting to membrane
gene_0748	biological process	GO:0006412	translation
gene_0751	biological process	GO:0042254	ribosome biogenesis
gene_0752	biological process	GO:0030488	tRNA methylation
gene_0757	biological process	GO:0006412	translation
gene_0758	biological process	GO:0006412	translation
gene_0760	biological process	GO:0006281	DNA repair
gene_0760	biological process	GO:0009432	SOS response
gene_0760	biological process	GO:0006260	DNA replication
gene_0760	biological process	GO:0006508	proteolysis
gene_0760	biological process	GO:0045892	negative regulation of transcription, DNA-templated
gene_0765	biological process	GO:0042908	xenobiotic transport
gene_0765	biological process	GO:0006855	drug transmembrane transport
gene_0765	biological process	GO:0008152	metabolic process
gene_0766	biological process	GO:0006810	transport
gene_0767	biological process	GO:0042908	xenobiotic transport
gene_0767	biological process	GO:0006855	drug transmembrane transport
gene_0767	biological process	GO:0008152	metabolic process
gene_0768	biological process	GO:0006810	transport
gene_0768	biological process	GO:0035235	ionotropic glutamate receptor signaling pathway
gene_0770	biological process	GO:0003333	amino acid transmembrane transport
gene_0770	biological process	GO:0008152	metabolic process
gene_0771	biological process	GO:0006260	DNA replication
gene_0775	biological process	GO:0006412	translation
gene_0776	biological process	GO:0006414	translational elongation
gene_0777	biological process	GO:0046939	nucleotide phosphorylation
gene_0777	biological process	GO:0044210	'de novo' CTP biosynthetic process
gene_0778	biological process	GO:0006415	translational termination
gene_0779	biological process	GO:0006415	translational termination
gene_0780	biological process	GO:0006415	translational termination
gene_0784	biological process	GO:0006450	regulation of translational fidelity
gene_0784	biological process	GO:0006433	prolyl-tRNA aminoacylation
gene_0786	biological process	GO:0006260	DNA replication
gene_0787	biological process	GO:0006260	DNA replication
gene_0788	biological process	GO:0006261	DNA-dependent DNA replication
gene_0788	biological process	GO:0090305	nucleic acid phosphodiester bond hydrolysis
gene_0788	biological process	GO:0071897	DNA biosynthetic process
gene_0789	biological process	GO:0042254	ribosome biogenesis
gene_0790	biological process	GO:0006414	translational elongation
gene_0790	biological process	GO:0031564	transcription antitermination
gene_0791	biological process	GO:0006414	translational elongation
gene_0791	biological process	GO:0031564	transcription antitermination
gene_0795	biological process	GO:0006412	translation
gene_0797	biological process	GO:0006413	translational initiation
gene_0801	biological process	GO:0006810	transport
gene_0802	biological process	GO:0007165	signal transduction
gene_0802	biological process	GO:0008152	metabolic process
gene_0804	biological process	GO:0016070	RNA metabolic process
gene_0805	biological process	GO:0006796	phosphate-containing compound metabolic process
gene_0805	biological process	GO:0044281	small molecule metabolic process
gene_0806	biological process	GO:0006779	porphyrin-containing compound biosynthetic process
gene_0806	biological process	GO:0055114	oxidation-reduction process
gene_0807	biological process	GO:0008152	metabolic process
gene_0808	biological process	GO:0006355	regulation of transcription, DNA-templated
gene_0811	biological process	GO:0006457	protein folding
gene_0812	biological process	GO:0009987	cellular process
gene_0813	biological process	GO:0006260	DNA replication
gene_0813	biological process	GO:0006457	protein folding
gene_0813	biological process	GO:0009408	response to heat
gene_0820	biological process	GO:0006414	translational elongation
gene_0820	biological process	GO:0045727	positive regulation of translation
gene_0821	biological process	GO:0006414	translational elongation
gene_0821	biological process	GO:0045727	positive regulation of translation
gene_0823	biological process	GO:0006810	transport
gene_0832	biological process	GO:0005975	carbohydrate metabolic process
gene_0833	biological process	GO:0006012	galactose metabolic process
gene_0834	biological process	GO:0005975	carbohydrate metabolic process
gene_0834	biological process	GO:0016310	phosphorylation
gene_0835	biological process	GO:0005975	carbohydrate metabolic process
gene_0835	biological process	GO:0016310	phosphorylation
gene_0839	biological process	GO:0044209	AMP salvage
gene_0839	biological process	GO:0006168	adenine salvage
gene_0847	biological process	GO:0006412	translation
gene_0858	biological process	GO:0016310	phosphorylation
gene_0858	biological process	GO:0015969	guanosine tetraphosphate metabolic process
gene_0866	biological process	GO:0009052	pentose-phosphate shunt, non-oxidative branch
gene_0870	biological process	GO:0008152	metabolic process
gene_0894	biological process	GO:0031460	glycine betaine transport
gene_0894	biological process	GO:0055085	transmembrane transport
gene_0894	biological process	GO:0008152	metabolic process
gene_0895	biological process	GO:0031460	glycine betaine transport
gene_0895	biological process	GO:0055085	transmembrane transport
gene_0895	biological process	GO:0008152	metabolic process
gene_0896	biological process	GO:0055085	transmembrane transport
gene_0896	biological process	GO:0008152	metabolic process
gene_0897	biological process	GO:0055085	transmembrane transport
gene_0897	biological process	GO:0008152	metabolic process
gene_0898	biological process	GO:0006810	transport
gene_0899	biological process	GO:0055085	transmembrane transport
gene_0899	biological process	GO:0030488	tRNA methylation
gene_0900	biological process	GO:0006437	tyrosyl-tRNA aminoacylation
gene_0902	biological process	GO:0008152	metabolic process
gene_0906	biological process	GO:0009150	purine ribonucleotide metabolic process
gene_0907	biological process	GO:0003333	amino acid transmembrane transport
gene_0907	biological process	GO:0008152	metabolic process
gene_0908	biological process	GO:0003333	amino acid transmembrane transport
gene_0908	biological process	GO:0008152	metabolic process
gene_0909	biological process	GO:0035235	ionotropic glutamate receptor signaling pathway
gene_0911	biological process	GO:0006810	transport
gene_0915	biological process	GO:0006508	proteolysis
gene_0916	biological process	GO:0006508	proteolysis
gene_0923	biological process	GO:0006796	phosphate-containing compound metabolic process
gene_0924	biological process	GO:0006541	glutamine metabolic process
gene_0924	biological process	GO:0006177	GMP biosynthetic process
gene_0925	biological process	GO:0006541	glutamine metabolic process
gene_0925	biological process	GO:0006177	GMP biosynthetic process
gene_0937	biological process	GO:0006508	proteolysis
gene_0938	biological process	GO:0006508	proteolysis
gene_0939	biological process	GO:0006508	proteolysis
gene_0945	biological process	GO:0070981	L-asparagine biosynthetic process
gene_0945	biological process	GO:0006418	tRNA aminoacylation for protein translation
gene_0947	biological process	GO:0006281	DNA repair
gene_0952	biological process	GO:0006413	translational initiation
gene_0952	biological process	GO:0006281	DNA repair
gene_0952	biological process	GO:0006355	regulation of transcription, DNA-templated
gene_0952	biological process	GO:0032259	methylation
gene_0955	biological process	GO:0006413	translational initiation
gene_0955	biological process	GO:0006281	DNA repair
gene_0955	biological process	GO:0006355	regulation of transcription, DNA-templated
gene_0955	biological process	GO:0032259	methylation
gene_0976	biological process	GO:0097056	selenocysteinyl-tRNA(Sec) biosynthetic process
gene_0976	biological process	GO:0016260	selenocysteine biosynthetic process
gene_0976	biological process	GO:0006434	seryl-tRNA aminoacylation
gene_0978	biological process	GO:0000162	tryptophan biosynthetic process
gene_0979	biological process	GO:0000162	tryptophan biosynthetic process
gene_0980	biological process	GO:0006351	transcription, DNA-templated
gene_0993	biological process	GO:0005975	carbohydrate metabolic process
gene_0997	biological process	GO:0005975	carbohydrate metabolic process
gene_0998	biological process	GO:0008152	metabolic process
gene_1001	biological process	GO:0006810	transport
gene_1002	biological process	GO:0006810	transport
gene_1003	biological process	GO:0006810	transport
gene_1008	biological process	GO:0008152	metabolic process
gene_1011	biological process	GO:0005975	carbohydrate metabolic process
gene_1013	biological process	GO:0008643	carbohydrate transport
gene_1014	biological process	GO:0006810	transport
gene_1020	biological process	GO:0006355	regulation of transcription, DNA-templated
gene_1025	biological process	GO:0006810	transport
gene_1027	biological process	GO:0006810	transport
gene_1028	biological process	GO:0006810	transport
gene_1031	biological process	GO:0016310	phosphorylation
gene_1040	biological process	GO:0006810	transport
gene_1048	biological process	GO:0016043	cellular component organization
gene_1049	biological process	GO:0016043	cellular component organization
gene_1050	biological process	GO:0006508	proteolysis
gene_1051	biological process	GO:0006508	proteolysis
gene_1054	biological process	GO:0008152	metabolic process
gene_1055	biological process	GO:0008152	metabolic process
gene_1064	biological process	GO:0055114	oxidation-reduction process
gene_1067	biological process	GO:0006355	regulation of transcription, DNA-templated
gene_1068	biological process	GO:0006355	regulation of transcription, DNA-templated
gene_1073	biological process	GO:0006351	transcription, DNA-templated
gene_1073	biological process	GO:0050794	regulation of cellular process
gene_1074	biological process	GO:0006355	regulation of transcription, DNA-templated
gene_1074	biological process	GO:0000160	phosphorelay signal transduction system
gene_1076	biological process	GO:0008152	metabolic process
gene_1077	biological process	GO:0008152	metabolic process
gene_1083	biological process	GO:0003333	amino acid transmembrane transport
gene_1083	biological process	GO:0008152	metabolic process
gene_1084	biological process	GO:0003333	amino acid transmembrane transport
gene_1084	biological process	GO:0008152	metabolic process
gene_1085	biological process	GO:0006810	transport
gene_1086	biological process	GO:0006810	transport
gene_1097	biological process	GO:0055114	oxidation-reduction process
gene_1098	biological process	GO:0055114	oxidation-reduction process
gene_1107	biological process	GO:0008152	metabolic process
gene_1113	biological process	GO:0055114	oxidation-reduction process
gene_1114	biological process	GO:0055114	oxidation-reduction process
gene_1115	biological process	GO:0055114	oxidation-reduction process
gene_1117	biological process	GO:0034219	carbohydrate transmembrane transport
gene_1119	biological process	GO:0006355	regulation of transcription, DNA-templated
gene_1120	biological process	GO:0071704	organic substance metabolic process
gene_1120	biological process	GO:0044238	primary metabolic process
gene_1123	biological process	GO:0055114	oxidation-reduction process
gene_1130	biological process	GO:0008152	metabolic process
gene_1131	biological process	GO:0008152	metabolic process
gene_1148	biological process	GO:0055085	transmembrane transport
gene_1149	biological process	GO:0006810	transport
gene_1150	biological process	GO:0006810	transport
gene_1151	biological process	GO:0006810	transport
gene_1152	biological process	GO:0006810	transport
gene_1153	biological process	GO:0015833	peptide transport
gene_1153	biological process	GO:0008152	metabolic process
gene_1154	biological process	GO:0015833	peptide transport
gene_1154	biological process	GO:0008152	metabolic process
gene_1155	biological process	GO:0015833	peptide transport
gene_1155	biological process	GO:0008152	metabolic process
gene_1157	biological process	GO:0015833	peptide transport
gene_1157	biological process	GO:0008152	metabolic process
gene_1170	biological process	GO:0055085	transmembrane transport
gene_1170	biological process	GO:0008152	metabolic process
gene_1171	biological process	GO:0055085	transmembrane transport
gene_1171	biological process	GO:0008152	metabolic process
gene_1172	biological process	GO:0042908	xenobiotic transport
gene_1172	biological process	GO:0006855	drug transmembrane transport
gene_1172	biological process	GO:0008152	metabolic process
gene_1190	biological process	GO:0009401	phosphoenolpyruvate-dependent sugar phosphotransferase system
gene_1190	biological process	GO:0016310	phosphorylation
gene_1191	biological process	GO:0009401	phosphoenolpyruvate-dependent sugar phosphotransferase system
gene_1191	biological process	GO:0016310	phosphorylation
gene_1192	biological process	GO:0009401	phosphoenolpyruvate-dependent sugar phosphotransferase system
gene_1192	biological process	GO:0016310	phosphorylation
gene_1193	biological process	GO:0006071	glycerol metabolic process
gene_1193	biological process	GO:0016310	phosphorylation
gene_1194	biological process	GO:0044237	cellular metabolic process
gene_1195	biological process	GO:0044237	cellular metabolic process
gene_1196	biological process	GO:0006071	glycerol metabolic process
gene_1196	biological process	GO:0016310	phosphorylation
gene_1197	biological process	GO:0045454	cell redox homeostasis
gene_1197	biological process	GO:0055114	oxidation-reduction process
gene_1204	biological process	GO:0055114	oxidation-reduction process
gene_1205	biological process	GO:0006811	ion transport
gene_1213	biological process	GO:0006096	glycolytic process
gene_1221	biological process	GO:0009987	cellular process
gene_1226	biological process	GO:0006810	transport
gene_1237	biological process	GO:0006355	regulation of transcription, DNA-templated
gene_1238	biological process	GO:0006260	DNA replication
gene_1239	biological process	GO:0006269	DNA replication, synthesis of RNA primer
gene_1242	biological process	GO:0006418	tRNA aminoacylation for protein translation
gene_1243	biological process	GO:0006418	tRNA aminoacylation for protein translation
gene_1244	biological process	GO:0006426	glycyl-tRNA aminoacylation
gene_1245	biological process	GO:0015074	DNA integration
gene_1245	biological process	GO:0006310	DNA recombination
gene_1271	biological process	GO:0006508	proteolysis
gene_1280	biological process	GO:0090305	nucleic acid phosphodiester bond hydrolysis
gene_1281	biological process	GO:0090305	nucleic acid phosphodiester bond hydrolysis
gene_1282	biological process	GO:0006260	DNA replication
gene_1283	biological process	GO:0006259	DNA metabolic process
gene_1296	biological process	GO:0009987	cellular process
gene_1297	biological process	GO:0008152	metabolic process
gene_1297	biological process	GO:0042274	ribosomal small subunit biogenesis
gene_1298	biological process	GO:0008152	metabolic process
gene_1298	biological process	GO:0042274	ribosomal small subunit biogenesis
gene_1299	biological process	GO:0009972	cytidine deamination
gene_1302	biological process	GO:0090305	nucleic acid phosphodiester bond hydrolysis
gene_1302	biological process	GO:0042254	ribosome biogenesis
gene_1302	biological process	GO:0016070	RNA metabolic process
gene_1304	biological process	GO:0006222	UMP biosynthetic process
gene_1305	biological process	GO:0006221	pyrimidine nucleotide biosynthetic process
gene_1306	biological process	GO:0008152	metabolic process
gene_1307	biological process	GO:0006468	protein phosphorylation
gene_1307	biological process	GO:0006470	protein dephosphorylation
gene_1308	biological process	GO:0090305	nucleic acid phosphodiester bond hydrolysis
gene_1308	biological process	GO:0006281	DNA repair
gene_1310	biological process	GO:0006464	cellular protein modification process
gene_1310	biological process	GO:0055114	oxidation-reduction process
gene_1310	biological process	GO:0030091	protein repair
gene_1310	biological process	GO:0006979	response to oxidative stress
gene_1311	biological process	GO:0055114	oxidation-reduction process
gene_1311	biological process	GO:0030091	protein repair
gene_1311	biological process	GO:0006979	response to oxidative stress
gene_1312	biological process	GO:0006418	tRNA aminoacylation for protein translation
gene_1313	biological process	GO:0006418	tRNA aminoacylation for protein translation
gene_1314	biological process	GO:0006418	tRNA aminoacylation for protein translation
gene_1315	biological process	GO:0006418	tRNA aminoacylation for protein translation
gene_1329	biological process	GO:0006508	proteolysis
gene_1332	biological process	GO:0008152	metabolic process
gene_1333	biological process	GO:0008152	metabolic process
gene_1334	biological process	GO:0008152	metabolic process
gene_1335	biological process	GO:0031167	rRNA methylation
gene_1336	biological process	GO:0006099	tricarboxylic acid cycle
gene_1351	biological process	GO:0030163	protein catabolic process
gene_1351	biological process	GO:0006508	proteolysis
gene_1352	biological process	GO:0008152	metabolic process
gene_1353	biological process	GO:0008152	metabolic process
gene_1354	biological process	GO:0032259	methylation
gene_1356	biological process	GO:0032259	methylation
gene_1357	biological process	GO:0032259	methylation
gene_1358	biological process	GO:0032259	methylation
gene_1358	biological process	GO:0015074	DNA integration
gene_1358	biological process	GO:0006310	DNA recombination
gene_1359	biological process	GO:0015074	DNA integration
gene_1359	biological process	GO:0006310	DNA recombination
gene_1360	biological process	GO:0032259	methylation
gene_1360	biological process	GO:0015074	DNA integration
gene_1360	biological process	GO:0006310	DNA recombination
gene_1361	biological process	GO:0032259	methylation
gene_1362	biological process	GO:0032259	methylation
gene_1375	biological process	GO:0019563	glycerol catabolic process
gene_1375	biological process	GO:0006072	glycerol-3-phosphate metabolic process
gene_1375	biological process	GO:0016310	phosphorylation
gene_1376	biological process	GO:0019563	glycerol catabolic process
gene_1376	biological process	GO:0006072	glycerol-3-phosphate metabolic process
gene_1376	biological process	GO:0016310	phosphorylation
gene_1377	biological process	GO:0006072	glycerol-3-phosphate metabolic process
gene_1377	biological process	GO:0055114	oxidation-reduction process
gene_1378	biological process	GO:0006072	glycerol-3-phosphate metabolic process
gene_1378	biological process	GO:0055114	oxidation-reduction process
gene_1379	biological process	GO:0006810	transport
gene_1381	biological process	GO:0015682	ferric iron transport
gene_1381	biological process	GO:0008152	metabolic process
gene_1383	biological process	GO:0055085	transmembrane transport
gene_1386	biological process	GO:0006814	sodium ion transport
gene_1387	biological process	GO:0006814	sodium ion transport
gene_1388	biological process	GO:0006814	sodium ion transport
gene_1398	biological process	GO:0003333	amino acid transmembrane transport
gene_1402	biological process	GO:0006810	transport
gene_1403	biological process	GO:0055085	transmembrane transport
gene_1406	biological process	GO:0055114	oxidation-reduction process
gene_1406	biological process	GO:0006096	glycolytic process
gene_1407	biological process	GO:0019752	carboxylic acid metabolic process
gene_1407	biological process	GO:0005975	carbohydrate metabolic process
gene_1408	biological process	GO:0008643	carbohydrate transport
gene_1409	biological process	GO:0008643	carbohydrate transport
gene_1409	biological process	GO:0009987	cellular process
gene_1418	biological process	GO:0009987	cellular process
gene_1418	biological process	GO:0006865	amino acid transport
gene_1422	biological process	GO:0055114	oxidation-reduction process
gene_1424	biological process	GO:0032774	RNA biosynthetic process
gene_1436	biological process	GO:0008152	metabolic process
gene_1436	biological process	GO:0009372	quorum sensing
gene_1438	biological process	GO:0008152	metabolic process
gene_1440	biological process	GO:0008152	metabolic process
gene_1443	biological process	GO:0019242	methylglyoxal biosynthetic process
gene_1444	biological process	GO:0019242	methylglyoxal biosynthetic process
gene_1450	biological process	GO:0005975	carbohydrate metabolic process
gene_1451	biological process	GO:0005975	carbohydrate metabolic process
gene_1453	biological process	GO:0006351	transcription, DNA-templated
gene_1459	biological process	GO:0006810	transport
gene_1466	biological process	GO:0071704	organic substance metabolic process
gene_1466	biological process	GO:0044238	primary metabolic process
gene_1469	biological process	GO:0005975	carbohydrate metabolic process
gene_1474	biological process	GO:0044262	cellular carbohydrate metabolic process
gene_1474	biological process	GO:0016310	phosphorylation
gene_1475	biological process	GO:0044262	cellular carbohydrate metabolic process
gene_1475	biological process	GO:0016310	phosphorylation
gene_1476	biological process	GO:0008643	carbohydrate transport
gene_1488	biological process	GO:0006351	transcription, DNA-templated
gene_1492	biological process	GO:0016311	dephosphorylation
gene_1492	biological process	GO:0006094	gluconeogenesis
gene_1493	biological process	GO:0016311	dephosphorylation
gene_1493	biological process	GO:0006094	gluconeogenesis
gene_1494	biological process	GO:0008152	metabolic process
gene_1495	biological process	GO:0008152	metabolic process
gene_1504	biological process	GO:0005975	carbohydrate metabolic process
gene_1504	biological process	GO:0006044	N-acetylglucosamine metabolic process
gene_1506	biological process	GO:0008643	carbohydrate transport
gene_1507	biological process	GO:0009401	phosphoenolpyruvate-dependent sugar phosphotransferase system
gene_1507	biological process	GO:0008152	metabolic process
gene_1507	biological process	GO:0034219	carbohydrate transmembrane transport
gene_1509	biological process	GO:0009401	phosphoenolpyruvate-dependent sugar phosphotransferase system
gene_1509	biological process	GO:0008152	metabolic process
gene_1509	biological process	GO:0034219	carbohydrate transmembrane transport
gene_1511	biological process	GO:0008643	carbohydrate transport
gene_1512	biological process	GO:0005975	carbohydrate metabolic process
gene_1517	biological process	GO:0006355	regulation of transcription, DNA-templated
gene_1518	biological process	GO:0006508	proteolysis
gene_1529	biological process	GO:0009117	nucleotide metabolic process
gene_1529	biological process	GO:0016043	cellular component organization
gene_1530	biological process	GO:0071704	organic substance metabolic process
gene_1530	biological process	GO:0006807	nitrogen compound metabolic process
gene_1530	biological process	GO:0016043	cellular component organization
gene_1530	biological process	GO:0044237	cellular metabolic process
gene_1531	biological process	GO:0008360	regulation of cell shape
gene_1531	biological process	GO:0071555	cell wall organization
gene_1531	biological process	GO:0009252	peptidoglycan biosynthetic process
gene_1537	biological process	GO:0008360	regulation of cell shape
gene_1537	biological process	GO:0071555	cell wall organization
gene_1539	biological process	GO:0008152	metabolic process
gene_1544	biological process	GO:0045454	cell redox homeostasis
gene_1544	biological process	GO:0006662	glycerol ether metabolic process
gene_1544	biological process	GO:0055114	oxidation-reduction process
gene_1547	biological process	GO:0000917	barrier septum assembly
gene_1549	biological process	GO:0000967	rRNA 5'-end processing
gene_1549	biological process	GO:0090305	nucleic acid phosphodiester bond hydrolysis
gene_1549	biological process	GO:0006310	DNA recombination
gene_1550	biological process	GO:0000967	rRNA 5'-end processing
gene_1550	biological process	GO:0090305	nucleic acid phosphodiester bond hydrolysis
gene_1550	biological process	GO:0006310	DNA recombination
gene_1552	biological process	GO:0044238	primary metabolic process
gene_1552	biological process	GO:0034641	cellular nitrogen compound metabolic process
gene_1553	biological process	GO:0006412	translation
gene_1553	biological process	GO:0043039	tRNA aminoacylation
gene_1554	biological process	GO:0006629	lipid metabolic process
gene_1558	biological process	GO:0008152	metabolic process
gene_1561	biological process	GO:0006259	DNA metabolic process
gene_1561	biological process	GO:0034645	cellular macromolecule biosynthetic process
gene_1562	biological process	GO:0006259	DNA metabolic process
gene_1562	biological process	GO:0034645	cellular macromolecule biosynthetic process
gene_1563	biological process	GO:0005975	carbohydrate metabolic process
gene_1563	biological process	GO:0044281	small molecule metabolic process
gene_1569	biological process	GO:0006085	acetyl-CoA biosynthetic process
gene_1569	biological process	GO:0016310	phosphorylation
gene_1569	biological process	GO:0006082	organic acid metabolic process
gene_1570	biological process	GO:0006085	acetyl-CoA biosynthetic process
gene_1570	biological process	GO:0016310	phosphorylation
gene_1570	biological process	GO:0006082	organic acid metabolic process
gene_1585	biological process	GO:0055085	transmembrane transport
gene_1586	biological process	GO:0008152	metabolic process
gene_1587	biological process	GO:0005975	carbohydrate metabolic process
gene_1592	biological process	GO:0006810	transport
gene_1595	biological process	GO:0005975	carbohydrate metabolic process
gene_1596	biological process	GO:0005975	carbohydrate metabolic process
gene_1599	biological process	GO:0006351	transcription, DNA-templated
gene_1603	biological process	GO:0006508	proteolysis
gene_1604	biological process	GO:0006813	potassium ion transport
gene_1606	biological process	GO:0044281	small molecule metabolic process
gene_1620	biological process	GO:0008643	carbohydrate transport
gene_1621	biological process	GO:0034219	carbohydrate transmembrane transport
gene_1621	biological process	GO:0009401	phosphoenolpyruvate-dependent sugar phosphotransferase system
gene_1621	biological process	GO:0008152	metabolic process
gene_1622	biological process	GO:0009401	phosphoenolpyruvate-dependent sugar phosphotransferase system
gene_1622	biological process	GO:0008152	metabolic process
gene_1622	biological process	GO:0034219	carbohydrate transmembrane transport
gene_1626	biological process	GO:0042908	xenobiotic transport
gene_1626	biological process	GO:0006855	drug transmembrane transport
gene_1626	biological process	GO:0008152	metabolic process
gene_1629	biological process	GO:0006810	transport
gene_1634	biological process	GO:0006170	dAMP biosynthetic process
gene_1634	biological process	GO:0016310	phosphorylation
gene_1635	biological process	GO:0034258	nicotinamide riboside transport
gene_1640	biological process	GO:0042908	xenobiotic transport
gene_1640	biological process	GO:0006855	drug transmembrane transport
gene_1640	biological process	GO:0008152	metabolic process
gene_1641	biological process	GO:0042908	xenobiotic transport
gene_1641	biological process	GO:0006855	drug transmembrane transport
gene_1641	biological process	GO:0008152	metabolic process
gene_1642	biological process	GO:0006351	transcription, DNA-templated
gene_1645	biological process	GO:0042908	xenobiotic transport
gene_1645	biological process	GO:0006855	drug transmembrane transport
gene_1645	biological process	GO:0008152	metabolic process
gene_1658	biological process	GO:0006974	cellular response to DNA damage stimulus
gene_1661	biological process	GO:0009987	cellular process
gene_1662	biological process	GO:0006421	asparaginyl-tRNA aminoacylation
gene_1663	biological process	GO:0006421	asparaginyl-tRNA aminoacylation
gene_1667	biological process	GO:0006259	DNA metabolic process
gene_1667	biological process	GO:0034645	cellular macromolecule biosynthetic process
gene_1668	biological process	GO:0009987	cellular process
gene_1680	biological process	GO:0006627	protein processing involved in protein targeting to mitochondrion
gene_1681	biological process	GO:0006508	proteolysis
gene_1687	biological process	GO:0006508	proteolysis
gene_1688	biological process	GO:0006508	proteolysis
gene_1695	biological process	GO:0005975	carbohydrate metabolic process
gene_1708	biological process	GO:0009058	biosynthetic process
gene_1717	biological process	GO:0006725	cellular aromatic compound metabolic process
gene_1718	biological process	GO:0006725	cellular aromatic compound metabolic process
gene_1722	biological process	GO:0045454	cell redox homeostasis
gene_1722	biological process	GO:0055114	oxidation-reduction process
gene_1723	biological process	GO:0006879	cellular iron ion homeostasis
gene_1723	biological process	GO:0006950	response to stress
gene_1723	biological process	GO:0055114	oxidation-reduction process
gene_1724	biological process	GO:0006879	cellular iron ion homeostasis
gene_1724	biological process	GO:0006950	response to stress
gene_1724	biological process	GO:0055114	oxidation-reduction process
gene_1731	biological process	GO:0055114	oxidation-reduction process
gene_1737	biological process	GO:0009987	cellular process
gene_1738	biological process	GO:0009987	cellular process
gene_1739	biological process	GO:0006355	regulation of transcription, DNA-templated
gene_1739	biological process	GO:0000160	phosphorelay signal transduction system
gene_1740	biological process	GO:0055085	transmembrane transport
gene_1741	biological process	GO:0008152	metabolic process
gene_1742	biological process	GO:0008152	metabolic process
gene_1744	biological process	GO:0006631	fatty acid metabolic process
gene_1745	biological process	GO:0006631	fatty acid metabolic process
gene_1748	biological process	GO:0044237	cellular metabolic process
gene_1754	biological process	GO:0005975	carbohydrate metabolic process
gene_1759	biological process	GO:0005975	carbohydrate metabolic process
gene_1760	biological process	GO:0008152	metabolic process
gene_1761	biological process	GO:0008152	metabolic process
gene_1762	biological process	GO:0006810	transport
gene_1763	biological process	GO:0006810	transport
gene_1764	biological process	GO:0006810	transport
gene_1767	biological process	GO:0005975	carbohydrate metabolic process
gene_1768	biological process	GO:0008152	metabolic process
gene_1770	biological process	GO:0008152	metabolic process
gene_1771	biological process	GO:0055085	transmembrane transport
gene_1772	biological process	GO:0030001	metal ion transport
gene_1772	biological process	GO:0007155	cell adhesion
gene_1773	biological process	GO:0030001	metal ion transport
gene_1773	biological process	GO:0007155	cell adhesion
gene_1775	biological process	GO:0008643	carbohydrate transport
gene_1776	biological process	GO:0006811	ion transport
gene_1777	biological process	GO:0006811	ion transport
gene_1778	biological process	GO:0006950	response to stress
gene_1780	biological process	GO:0008152	metabolic process
gene_1781	biological process	GO:0008152	metabolic process
gene_1782	biological process	GO:0008152	metabolic process
gene_1783	biological process	GO:0008152	metabolic process
gene_1786	biological process	GO:0019700	organic phosphonate catabolic process
gene_1791	biological process	GO:0006351	transcription, DNA-templated
gene_1795	biological process	GO:0055085	transmembrane transport
gene_1798	biological process	GO:0006006	glucose metabolic process
gene_1798	biological process	GO:0055114	oxidation-reduction process
gene_1804	biological process	GO:0006413	translational initiation
gene_1804	biological process	GO:0006414	translational elongation
gene_1811	biological process	GO:0008152	metabolic process
gene_1812	biological process	GO:0008152	metabolic process
gene_1814	biological process	GO:0006633	fatty acid biosynthetic process
gene_1814	biological process	GO:0009245	lipid A biosynthetic process
gene_1815	biological process	GO:0006355	regulation of transcription, DNA-templated
gene_1816	biological process	GO:0006629	lipid metabolic process
gene_1817	biological process	GO:0006633	fatty acid biosynthetic process
gene_1818	biological process	GO:0006633	fatty acid biosynthetic process
gene_1821	biological process	GO:0006633	fatty acid biosynthetic process
gene_1821	biological process	GO:0055114	oxidation-reduction process
gene_1823	biological process	GO:0006633	fatty acid biosynthetic process
gene_1826	biological process	GO:0008152	metabolic process
gene_1828	biological process	GO:0044249	cellular biosynthetic process
gene_1828	biological process	GO:0006631	fatty acid metabolic process
gene_1830	biological process	GO:0008152	metabolic process
gene_1833	biological process	GO:0008152	metabolic process
gene_1834	biological process	GO:0008152	metabolic process
gene_1839	biological process	GO:0008152	metabolic process
gene_1841	biological process	GO:0008152	metabolic process
gene_1842	biological process	GO:0006790	sulfur compound metabolic process
gene_1842	biological process	GO:0006810	transport
gene_1849	biological process	GO:0008152	metabolic process
gene_1850	biological process	GO:0032259	methylation
gene_1866	biological process	GO:0006810	transport
gene_1875	biological process	GO:0008152	metabolic process
gene_1882	biological process	GO:0006810	transport
gene_1887	biological process	GO:0032508	DNA duplex unwinding
gene_1887	biological process	GO:0008152	metabolic process
gene_1889	biological process	GO:0008152	metabolic process
gene_1890	biological process	GO:0006436	tryptophanyl-tRNA aminoacylation
gene_1897	biological process	GO:0055114	oxidation-reduction process
gene_1899	biological process	GO:0008152	metabolic process
gene_1901	biological process	GO:0016310	phosphorylation
gene_1901	biological process	GO:0006799	polyphosphate biosynthetic process
gene_1902	biological process	GO:0016310	phosphorylation
gene_1902	biological process	GO:0006799	polyphosphate biosynthetic process
gene_1913	biological process	GO:0055114	oxidation-reduction process
gene_1913	biological process	GO:0009165	nucleotide biosynthetic process
gene_1913	biological process	GO:0006545	glycine biosynthetic process
gene_1913	biological process	GO:0009231	riboflavin biosynthetic process
gene_1914	biological process	GO:0055114	oxidation-reduction process
gene_1914	biological process	GO:0009165	nucleotide biosynthetic process
gene_1914	biological process	GO:0006545	glycine biosynthetic process
gene_1914	biological process	GO:0009231	riboflavin biosynthetic process
gene_1933	biological process	GO:0009399	nitrogen fixation
gene_1933	biological process	GO:0006542	glutamine biosynthetic process
gene_1935	biological process	GO:0008033	tRNA processing
gene_1940	biological process	GO:0008152	metabolic process
gene_1942	biological process	GO:0051156	glucose 6-phosphate metabolic process
gene_1942	biological process	GO:0006096	glycolytic process
gene_1949	biological process	GO:0006355	regulation of transcription, DNA-templated
gene_1949	biological process	GO:0000160	phosphorelay signal transduction system
gene_1953	biological process	GO:0006414	translational elongation
gene_1953	biological process	GO:0032784	regulation of DNA-templated transcription, elongation
gene_1955	biological process	GO:0044211	CTP salvage
gene_1955	biological process	GO:0044206	UMP salvage
gene_1955	biological process	GO:0016310	phosphorylation
gene_1956	biological process	GO:0044211	CTP salvage
gene_1956	biological process	GO:0044206	UMP salvage
gene_1956	biological process	GO:0016310	phosphorylation
gene_1958	biological process	GO:0044238	primary metabolic process
gene_1958	biological process	GO:0034641	cellular nitrogen compound metabolic process
gene_1958	biological process	GO:0010467	gene expression
gene_1959	biological process	GO:0006432	phenylalanyl-tRNA aminoacylation
gene_1961	biological process	GO:0008152	metabolic process
gene_1962	biological process	GO:0008152	metabolic process
gene_1965	biological process	GO:0006468	protein phosphorylation
gene_1965	biological process	GO:0007165	signal transduction
gene_1966	biological process	GO:0016310	phosphorylation
gene_1966	biological process	GO:0007165	signal transduction
gene_1967	biological process	GO:0006355	regulation of transcription, DNA-templated
gene_1967	biological process	GO:0000160	phosphorelay signal transduction system
gene_1968	biological process	GO:0019521	D-gluconate metabolic process
gene_1968	biological process	GO:0006098	pentose-phosphate shunt
gene_1968	biological process	GO:0055114	oxidation-reduction process
gene_1973	biological process	GO:0050794	regulation of cellular process
gene_1975	biological process	GO:0019363	pyridine nucleotide biosynthetic process
gene_1979	biological process	GO:0000041	transition metal ion transport
gene_1981	biological process	GO:0030001	metal ion transport
gene_1986	biological process	GO:0006163	purine nucleotide metabolic process
gene_1986	biological process	GO:0055114	oxidation-reduction process
gene_2006	biological process	GO:0006355	regulation of transcription, DNA-templated
gene_2007	biological process	GO:0006351	transcription, DNA-templated
gene_2011	biological process	GO:0006260	DNA replication
gene_2011	biological process	GO:0055114	oxidation-reduction process
gene_2012	biological process	GO:0006260	DNA replication
gene_2012	biological process	GO:0055114	oxidation-reduction process
gene_2013	biological process	GO:0055114	oxidation-reduction process
gene_2013	biological process	GO:0009263	deoxyribonucleotide biosynthetic process
gene_2013	biological process	GO:0006260	DNA replication
gene_2013	biological process	GO:0009186	deoxyribonucleoside diphosphate metabolic process
gene_2034	biological process	GO:0006950	response to stress
gene_2035	biological process	GO:0006950	response to stress
gene_2042	biological process	GO:0008152	metabolic process
gene_2053	biological process	GO:0006529	asparagine biosynthetic process
gene_2059	biological process	GO:0055086	nucleobase-containing small molecule metabolic process
gene_2068	biological process	GO:0006950	response to stress
gene_2073	biological process	GO:0008616	queuosine biosynthetic process
gene_2073	biological process	GO:0008033	tRNA processing
gene_2073	biological process	GO:0055114	oxidation-reduction process
gene_2077	biological process	GO:0055085	transmembrane transport
gene_2079	biological process	GO:0055114	oxidation-reduction process
gene_2080	biological process	GO:0055114	oxidation-reduction process
gene_2086	biological process	GO:0015794	glycerol-3-phosphate transport
gene_2086	biological process	GO:0001407	glycerophosphodiester transport
gene_2087	biological process	GO:0015711	organic anion transport
gene_2087	biological process	GO:1901264	carbohydrate derivative transport
gene_2088	biological process	GO:0006810	transport
gene_2093	biological process	GO:0006355	regulation of transcription, DNA-templated
gene_2093	biological process	GO:0000160	phosphorelay signal transduction system
gene_2094	biological process	GO:0006468	protein phosphorylation
gene_2094	biological process	GO:0007165	signal transduction
gene_2100	biological process	GO:0006464	cellular protein modification process
gene_2100	biological process	GO:0055114	oxidation-reduction process
gene_2100	biological process	GO:0030091	protein repair
gene_2100	biological process	GO:0006979	response to oxidative stress
gene_2103	biological process	GO:0008152	metabolic process
gene_2104	biological process	GO:0008152	metabolic process
gene_2107	biological process	GO:0034219	carbohydrate transmembrane transport
gene_2107	biological process	GO:0016310	phosphorylation
gene_2107	biological process	GO:0009401	phosphoenolpyruvate-dependent sugar phosphotransferase system
gene_2108	biological process	GO:0008643	carbohydrate transport
gene_2109	biological process	GO:0008643	carbohydrate transport
gene_2113	biological process	GO:0034219	carbohydrate transmembrane transport
gene_2113	biological process	GO:0009401	phosphoenolpyruvate-dependent sugar phosphotransferase system
gene_2119	biological process	GO:0006351	transcription, DNA-templated
gene_2119	biological process	GO:0050794	regulation of cellular process
gene_2123	biological process	GO:0016310	phosphorylation
gene_2123	biological process	GO:0007165	signal transduction
gene_2124	biological process	GO:0008152	metabolic process
gene_2132	biological process	GO:0055114	oxidation-reduction process
gene_2140	biological process	GO:0055129	L-proline biosynthetic process
gene_2140	biological process	GO:0016310	phosphorylation
gene_2141	biological process	GO:0006561	proline biosynthetic process
gene_2142	biological process	GO:0006561	proline biosynthetic process
gene_2156	biological process	GO:0008643	carbohydrate transport
gene_2156	biological process	GO:0009987	cellular process
gene_2167	biological process	GO:0008643	carbohydrate transport
gene_2167	biological process	GO:0009987	cellular process
gene_2168	biological process	GO:0005975	carbohydrate metabolic process
gene_2169	biological process	GO:0005975	carbohydrate metabolic process
gene_2170	biological process	GO:0055085	transmembrane transport
gene_2170	biological process	GO:0008152	metabolic process
gene_2175	biological process	GO:0006412	translation
gene_2176	biological process	GO:0006431	methionyl-tRNA aminoacylation
gene_2177	biological process	GO:0008152	metabolic process
gene_2180	biological process	GO:0006364	rRNA processing
gene_2182	biological process	GO:0008299	isoprenoid biosynthetic process
gene_2183	biological process	GO:0006351	transcription, DNA-templated
gene_2184	biological process	GO:0055114	oxidation-reduction process
gene_2184	biological process	GO:0051301	cell division
gene_2185	biological process	GO:0055114	oxidation-reduction process
gene_2185	biological process	GO:0051301	cell division
gene_2186	biological process	GO:0009116	nucleoside metabolic process
gene_2186	biological process	GO:0051103	DNA ligation involved in DNA repair
gene_2186	biological process	GO:0045892	negative regulation of transcription, DNA-templated
gene_2187	biological process	GO:0009116	nucleoside metabolic process
gene_2187	biological process	GO:0051103	DNA ligation involved in DNA repair
gene_2187	biological process	GO:0045892	negative regulation of transcription, DNA-templated
gene_2188	biological process	GO:0006431	methionyl-tRNA aminoacylation
gene_2189	biological process	GO:0009103	lipopolysaccharide biosynthetic process
gene_2189	biological process	GO:0009245	lipid A biosynthetic process
gene_2189	biological process	GO:0008360	regulation of cell shape
gene_2189	biological process	GO:0071555	cell wall organization
gene_2189	biological process	GO:0006048	UDP-N-acetylglucosamine biosynthetic process
gene_2189	biological process	GO:0009252	peptidoglycan biosynthetic process
gene_2192	biological process	GO:0009156	ribonucleoside monophosphate biosynthetic process
gene_2192	biological process	GO:0009165	nucleotide biosynthetic process
gene_2192	biological process	GO:0006015	5-phosphoribose 1-diphosphate biosynthetic process
gene_2192	biological process	GO:0016310	phosphorylation
gene_2194	biological process	GO:0006541	glutamine metabolic process
gene_2194	biological process	GO:0044210	'de novo' CTP biosynthetic process
gene_2195	biological process	GO:0034220	ion transmembrane transport
gene_2204	biological process	GO:0008152	metabolic process
gene_2206	biological process	GO:0006355	regulation of transcription, DNA-templated
gene_2207	biological process	GO:0006541	glutamine metabolic process
gene_2207	biological process	GO:0044210	'de novo' CTP biosynthetic process
gene_2208	biological process	GO:0007049	cell cycle
gene_2208	biological process	GO:0008360	regulation of cell shape
gene_2208	biological process	GO:0071555	cell wall organization
gene_2208	biological process	GO:0051301	cell division
gene_2208	biological process	GO:0019277	UDP-N-acetylgalactosamine biosynthetic process
gene_2208	biological process	GO:0009252	peptidoglycan biosynthetic process
gene_2209	biological process	GO:0006412	translation
gene_2211	biological process	GO:0009987	cellular process
gene_2212	biological process	GO:0009058	biosynthetic process
gene_2212	biological process	GO:0016043	cellular component organization
gene_2213	biological process	GO:0010501	RNA secondary structure unwinding
gene_2213	biological process	GO:0006401	RNA catabolic process
gene_2216	biological process	GO:0008152	metabolic process
gene_2226	biological process	GO:0006412	translation
gene_2228	biological process	GO:0006412	translation
gene_2229	biological process	GO:0006414	translational elongation
gene_2232	biological process	GO:0019438	aromatic compound biosynthetic process
gene_2232	biological process	GO:0034641	cellular nitrogen compound metabolic process
gene_2234	biological process	GO:0090305	nucleic acid phosphodiester bond hydrolysis
gene_2234	biological process	GO:0006308	DNA catabolic process
gene_2235	biological process	GO:0090305	nucleic acid phosphodiester bond hydrolysis
gene_2235	biological process	GO:0006308	DNA catabolic process
gene_2239	biological process	GO:0044249	cellular biosynthetic process
gene_2239	biological process	GO:0044238	primary metabolic process
gene_2239	biological process	GO:0006807	nitrogen compound metabolic process
gene_2241	biological process	GO:0006259	DNA metabolic process
gene_2241	biological process	GO:0006974	cellular response to DNA damage stimulus
gene_2243	biological process	GO:0006355	regulation of transcription, DNA-templated
gene_2244	biological process	GO:0046037	GMP metabolic process
gene_2244	biological process	GO:0046710	GDP metabolic process
gene_2244	biological process	GO:0016310	phosphorylation
gene_2245	biological process	GO:0006351	transcription, DNA-templated
gene_2247	biological process	GO:0032508	DNA duplex unwinding
gene_2247	biological process	GO:0006261	DNA-dependent DNA replication
gene_2248	biological process	GO:0006260	DNA replication
gene_2249	biological process	GO:0006412	translation
gene_2250	biological process	GO:0016070	RNA metabolic process
gene_2250	biological process	GO:0010467	gene expression
gene_2251	biological process	GO:0006470	protein dephosphorylation
gene_2252	biological process	GO:0006470	protein dephosphorylation
gene_2256	biological process	GO:0005975	carbohydrate metabolic process
gene_2256	biological process	GO:0006098	pentose-phosphate shunt
gene_2257	biological process	GO:0044237	cellular metabolic process
gene_2261	biological process	GO:0006259	DNA metabolic process
gene_2263	biological process	GO:0044255	cellular lipid metabolic process
gene_2264	biological process	GO:0006633	fatty acid biosynthetic process
gene_2265	biological process	GO:0015833	peptide transport
gene_2265	biological process	GO:0008152	metabolic process
gene_2267	biological process	GO:0035444	nickel cation transmembrane transport
gene_2267	biological process	GO:0015833	peptide transport
gene_2267	biological process	GO:0008152	metabolic process
gene_2271	biological process	GO:0055085	transmembrane transport
gene_2272	biological process	GO:0008152	metabolic process
gene_2273	biological process	GO:0008152	metabolic process
gene_2274	biological process	GO:0008152	metabolic process
gene_2275	biological process	GO:0008152	metabolic process
gene_2280	biological process	GO:0046685	response to arsenic-containing substance
gene_2280	biological process	GO:0035335	peptidyl-tyrosine dephosphorylation
gene_2280	biological process	GO:0055114	oxidation-reduction process
gene_2281	biological process	GO:0046685	response to arsenic-containing substance
gene_2281	biological process	GO:0035335	peptidyl-tyrosine dephosphorylation
gene_2281	biological process	GO:0055114	oxidation-reduction process
gene_2285	biological process	GO:0003333	amino acid transmembrane transport
gene_2306	biological process	GO:0006810	transport
gene_2308	biological process	GO:0045454	cell redox homeostasis
gene_2308	biological process	GO:0055114	oxidation-reduction process
gene_2309	biological process	GO:0006810	transport
gene_2315	biological process	GO:0045454	cell redox homeostasis
gene_2315	biological process	GO:0055114	oxidation-reduction process
gene_2316	biological process	GO:0055085	transmembrane transport
gene_2318	biological process	GO:0019516	lactate oxidation
gene_2319	biological process	GO:0019516	lactate oxidation
gene_2332	biological process	GO:0005975	carbohydrate metabolic process
gene_2333	biological process	GO:0005975	carbohydrate metabolic process
gene_2334	biological process	GO:0070475	rRNA base methylation
gene_2334	biological process	GO:0030488	tRNA methylation
gene_2335	biological process	GO:0070475	rRNA base methylation
gene_2335	biological process	GO:0030488	tRNA methylation
gene_2336	biological process	GO:0009116	nucleoside metabolic process
gene_2336	biological process	GO:0006221	pyrimidine nucleotide biosynthetic process
gene_2337	biological process	GO:0055086	nucleobase-containing small molecule metabolic process
gene_2338	biological process	GO:0055086	nucleobase-containing small molecule metabolic process
gene_2341	biological process	GO:0008152	metabolic process
gene_2343	biological process	GO:0006351	transcription, DNA-templated
gene_2346	biological process	GO:0008152	metabolic process
gene_2366	biological process	GO:0006508	proteolysis
gene_2367	biological process	GO:0006508	proteolysis
gene_2368	biological process	GO:0006508	proteolysis
gene_2369	biological process	GO:0006508	proteolysis
gene_2370	biological process	GO:0006508	proteolysis
gene_2390	biological process	GO:0055114	oxidation-reduction process
gene_2399	biological process	GO:0006508	proteolysis
gene_2409	biological process	GO:0008152	metabolic process
gene_2423	biological process	GO:0044208	'de novo' AMP biosynthetic process
gene_2424	biological process	GO:0032508	DNA duplex unwinding
gene_2424	biological process	GO:0006269	DNA replication, synthesis of RNA primer
gene_2425	biological process	GO:0032508	DNA duplex unwinding
gene_2425	biological process	GO:0006269	DNA replication, synthesis of RNA primer
gene_2429	biological process	GO:0008152	metabolic process
gene_2430	biological process	GO:0006796	phosphate-containing compound metabolic process
gene_2431	biological process	GO:0006094	gluconeogenesis
gene_2432	biological process	GO:0006094	gluconeogenesis
gene_2432	biological process	GO:0000160	phosphorelay signal transduction system
gene_2437	biological process	GO:0009446	putrescine biosynthetic process
gene_2438	biological process	GO:0009987	cellular process
gene_2441	biological process	GO:0008152	metabolic process
gene_2443	biological process	GO:0016310	phosphorylation
gene_2445	biological process	GO:0016311	dephosphorylation
gene_2445	biological process	GO:0006629	lipid metabolic process
gene_2448	biological process	GO:0008152	metabolic process
gene_2454	biological process	GO:0009401	phosphoenolpyruvate-dependent sugar phosphotransferase system
gene_2454	biological process	GO:0008152	metabolic process
gene_2454	biological process	GO:0034219	carbohydrate transmembrane transport
gene_2456	biological process	GO:0002949	tRNA threonylcarbamoyladenosine modification
gene_2456	biological process	GO:0006508	proteolysis
gene_2460	biological process	GO:0006520	cellular amino acid metabolic process
gene_2462	biological process	GO:0008152	metabolic process
gene_2467	biological process	GO:0009117	nucleotide metabolic process
gene_2469	biological process	GO:0006310	DNA recombination
gene_2469	biological process	GO:0006281	DNA repair
gene_2477	biological process	GO:0008033	tRNA processing
gene_2480	biological process	GO:0008152	metabolic process
gene_2481	biological process	GO:0008152	metabolic process
gene_2486	biological process	GO:0042254	ribosome biogenesis
gene_2486	biological process	GO:0006412	translation
gene_2487	biological process	GO:0008152	metabolic process
gene_2488	biological process	GO:0019358	nicotinate nucleotide salvage
gene_2488	biological process	GO:0009435	NAD biosynthetic process
gene_2501	biological process	GO:0006108	malate metabolic process
gene_2501	biological process	GO:0055114	oxidation-reduction process
gene_2502	biological process	GO:0055085	transmembrane transport
gene_2503	biological process	GO:0055085	transmembrane transport
gene_2505	biological process	GO:0006108	malate metabolic process
gene_2505	biological process	GO:0055114	oxidation-reduction process
gene_2512	biological process	GO:0034219	carbohydrate transmembrane transport
gene_2512	biological process	GO:0016310	phosphorylation
gene_2512	biological process	GO:0009401	phosphoenolpyruvate-dependent sugar phosphotransferase system
gene_2513	biological process	GO:0034219	carbohydrate transmembrane transport
gene_2513	biological process	GO:0016310	phosphorylation
gene_2513	biological process	GO:0009401	phosphoenolpyruvate-dependent sugar phosphotransferase system
gene_2525	biological process	GO:0006810	transport
gene_2528	biological process	GO:0008152	metabolic process
gene_2531	biological process	GO:0006355	regulation of transcription, DNA-templated
gene_2535	biological process	GO:0005975	carbohydrate metabolic process
gene_2536	biological process	GO:0005975	carbohydrate metabolic process
gene_2537	biological process	GO:0019294	keto-3-deoxy-D-manno-octulosonic acid biosynthetic process
gene_2538	biological process	GO:0019294	keto-3-deoxy-D-manno-octulosonic acid biosynthetic process
gene_2545	biological process	GO:0006355	regulation of transcription, DNA-templated
gene_2546	biological process	GO:0006355	regulation of transcription, DNA-templated
gene_2549	biological process	GO:0055085	transmembrane transport
gene_2557	biological process	GO:0006166	purine ribonucleoside salvage
gene_2557	biological process	GO:0046110	xanthine metabolic process
gene_2557	biological process	GO:0032265	XMP salvage
gene_2558	biological process	GO:0055085	transmembrane transport
gene_2561	biological process	GO:0044208	'de novo' AMP biosynthetic process
gene_2561	biological process	GO:0006189	'de novo' IMP biosynthetic process
gene_2562	biological process	GO:0044208	'de novo' AMP biosynthetic process
gene_2562	biological process	GO:0006189	'de novo' IMP biosynthetic process
gene_2565	biological process	GO:0006259	DNA metabolic process
gene_2565	biological process	GO:0006974	cellular response to DNA damage stimulus
gene_2570	biological process	GO:0006412	translation
gene_2571	biological process	GO:0006412	translation
gene_2572	biological process	GO:0016310	phosphorylation
gene_2573	biological process	GO:0008152	metabolic process
gene_2576	biological process	GO:0003333	amino acid transmembrane transport
gene_2584	biological process	GO:0008152	metabolic process
gene_2611	biological process	GO:0006355	regulation of transcription, DNA-templated
gene_2613	biological process	GO:0008152	metabolic process
gene_2622	biological process	GO:0006450	regulation of translational fidelity
gene_2622	biological process	GO:0006429	leucyl-tRNA aminoacylation
gene_2623	biological process	GO:0006450	regulation of translational fidelity
gene_2623	biological process	GO:0006429	leucyl-tRNA aminoacylation
gene_2627	biological process	GO:0006810	transport
gene_2628	biological process	GO:0006556	S-adenosylmethionine biosynthetic process
gene_2628	biological process	GO:0006730	one-carbon metabolic process
gene_2631	biological process	GO:0006526	arginine biosynthetic process
gene_2631	biological process	GO:0044205	'de novo' UMP biosynthetic process
gene_2636	biological process	GO:0055085	transmembrane transport
gene_2636	biological process	GO:0044205	'de novo' UMP biosynthetic process
gene_2636	biological process	GO:0006520	cellular amino acid metabolic process
gene_2636	biological process	GO:0006207	'de novo' pyrimidine nucleobase biosynthetic process
gene_2640	biological process	GO:0009064	glutamine family amino acid metabolic process
gene_2640	biological process	GO:0008652	cellular amino acid biosynthetic process
gene_2640	biological process	GO:0006221	pyrimidine nucleotide biosynthetic process
gene_2641	biological process	GO:0006526	arginine biosynthetic process
gene_2641	biological process	GO:0044205	'de novo' UMP biosynthetic process
gene_2642	biological process	GO:0006526	arginine biosynthetic process
gene_2642	biological process	GO:0044205	'de novo' UMP biosynthetic process
gene_2643	biological process	GO:0006526	arginine biosynthetic process
gene_2643	biological process	GO:0044205	'de novo' UMP biosynthetic process
gene_2644	biological process	GO:0008652	cellular amino acid biosynthetic process
gene_2644	biological process	GO:0006221	pyrimidine nucleotide biosynthetic process
gene_2661	biological process	GO:0034219	carbohydrate transmembrane transport
gene_2661	biological process	GO:0009401	phosphoenolpyruvate-dependent sugar phosphotransferase system
gene_2661	biological process	GO:0008152	metabolic process
gene_2662	biological process	GO:0008643	carbohydrate transport
gene_2663	biological process	GO:0008643	carbohydrate transport
gene_2665	biological process	GO:0019752	carboxylic acid metabolic process
gene_2665	biological process	GO:0005975	carbohydrate metabolic process
gene_2665	biological process	GO:0055114	oxidation-reduction process
gene_2667	biological process	GO:0008152	metabolic process
gene_2668	biological process	GO:0000023	maltose metabolic process
gene_2669	biological process	GO:0005975	carbohydrate metabolic process
gene_2670	biological process	GO:0005975	carbohydrate metabolic process
gene_2673	biological process	GO:0008643	carbohydrate transport
gene_2674	biological process	GO:0006810	transport
gene_2675	biological process	GO:0006810	transport
gene_2678	biological process	GO:0005975	carbohydrate metabolic process
gene_2681	biological process	GO:0006351	transcription, DNA-templated
gene_2682	biological process	GO:0006351	transcription, DNA-templated
gene_2683	biological process	GO:0006351	transcription, DNA-templated
gene_2686	biological process	GO:0006508	proteolysis
gene_2687	biological process	GO:0008152	metabolic process
gene_2688	biological process	GO:0006508	proteolysis
gene_2689	biological process	GO:0006508	proteolysis
gene_2695	biological process	GO:0006355	regulation of transcription, DNA-templated
gene_2697	biological process	GO:0006414	translational elongation
gene_2698	biological process	GO:0006412	translation
gene_2699	biological process	GO:0006412	translation
gene_2701	biological process	GO:0006414	translational elongation
gene_2702	biological process	GO:0006414	translational elongation
gene_2704	biological process	GO:0006979	response to oxidative stress
gene_2704	biological process	GO:0055114	oxidation-reduction process
gene_2705	biological process	GO:0008152	metabolic process
gene_2706	biological process	GO:0005975	carbohydrate metabolic process
gene_2707	biological process	GO:0008152	metabolic process
gene_2712	biological process	GO:0006412	translation
gene_2713	biological process	GO:0006412	translation
gene_2714	biological process	GO:0006412	translation
gene_2715	biological process	GO:0006412	translation
gene_2716	biological process	GO:0006412	translation
gene_2717	biological process	GO:0006412	translation
gene_2718	biological process	GO:0006412	translation
gene_2719	biological process	GO:0006412	translation
gene_2720	biological process	GO:0006412	translation
gene_2721	biological process	GO:0006412	translation
gene_2722	biological process	GO:0006412	translation
gene_2724	biological process	GO:0006412	translation
gene_2725	biological process	GO:0006412	translation
gene_2726	biological process	GO:0006412	translation
gene_2727	biological process	GO:0006412	translation
gene_2728	biological process	GO:0006412	translation
gene_2729	biological process	GO:0006412	translation
gene_2730	biological process	GO:0006412	translation
gene_2731	biological process	GO:0006412	translation
gene_2732	biological process	GO:0006412	translation
gene_2733	biological process	GO:0006412	translation
gene_2734	biological process	GO:0006412	translation
gene_2736	biological process	GO:0043952	protein transport by the Sec complex
gene_2736	biological process	GO:0065002	intracellular protein transmembrane transport
gene_2736	biological process	GO:0006605	protein targeting
gene_2737	biological process	GO:0043952	protein transport by the Sec complex
gene_2737	biological process	GO:0065002	intracellular protein transmembrane transport
gene_2737	biological process	GO:0006605	protein targeting
gene_2738	biological process	GO:0046939	nucleotide phosphorylation
gene_2738	biological process	GO:0044209	AMP salvage
gene_2739	biological process	GO:0006413	translational initiation
gene_2740	biological process	GO:0006412	translation
gene_2741	biological process	GO:0006412	translation
gene_2742	biological process	GO:0006351	transcription, DNA-templated
gene_2746	biological process	GO:0006810	transport
gene_2746	biological process	GO:0008152	metabolic process
gene_2747	biological process	GO:0006810	transport
gene_2747	biological process	GO:0008152	metabolic process
gene_2750	biological process	GO:0031119	tRNA pseudouridine synthesis
gene_2755	biological process	GO:0008152	metabolic process
gene_2756	biological process	GO:1901264	carbohydrate derivative transport
gene_2756	biological process	GO:0015711	organic anion transport
gene_2759	biological process	GO:0055085	transmembrane transport
gene_2759	biological process	GO:0008152	metabolic process
gene_2759	biological process	GO:0008643	carbohydrate transport
gene_2759	biological process	GO:0015794	glycerol-3-phosphate transport
gene_2760	biological process	GO:0055085	transmembrane transport
gene_2760	biological process	GO:0008152	metabolic process
gene_2760	biological process	GO:0008643	carbohydrate transport
gene_2760	biological process	GO:0015794	glycerol-3-phosphate transport
gene_2761	biological process	GO:0006810	transport
gene_2763	biological process	GO:0006810	transport
gene_2764	biological process	GO:0006810	transport
gene_2765	biological process	GO:0008643	carbohydrate transport
gene_2766	biological process	GO:0015711	organic anion transport
gene_2766	biological process	GO:1901264	carbohydrate derivative transport
gene_2767	biological process	GO:0015711	organic anion transport
gene_2767	biological process	GO:1901264	carbohydrate derivative transport
gene_2781	biological process	GO:0008152	metabolic process
gene_2783	biological process	GO:0005980	glycogen catabolic process
gene_2784	biological process	GO:0008152	metabolic process
gene_2788	biological process	GO:0006810	transport
gene_2789	biological process	GO:0015749	monosaccharide transport
gene_2789	biological process	GO:0008152	metabolic process
gene_2790	biological process	GO:0006351	transcription, DNA-templated
gene_2796	biological process	GO:0006812	cation transport
gene_2797	biological process	GO:0006812	cation transport
gene_2798	biological process	GO:0006811	ion transport
gene_2804	biological process	GO:0005975	carbohydrate metabolic process
gene_2804	biological process	GO:0006044	N-acetylglucosamine metabolic process
gene_2805	biological process	GO:0005975	carbohydrate metabolic process
gene_2805	biological process	GO:0006044	N-acetylglucosamine metabolic process
gene_2806	biological process	GO:0006355	regulation of transcription, DNA-templated
gene_2810	biological process	GO:0019358	nicotinate nucleotide salvage
gene_2810	biological process	GO:0009435	NAD biosynthetic process
gene_2811	biological process	GO:0009435	NAD biosynthetic process
gene_2813	biological process	GO:0070588	calcium ion transmembrane transport
gene_2813	biological process	GO:0008152	metabolic process
gene_2821	biological process	GO:0008152	metabolic process
gene_2827	biological process	GO:0015074	DNA integration
gene_2829	biological process	GO:0015074	DNA integration
gene_2830	biological process	GO:0015074	DNA integration
gene_2835	biological process	GO:0008152	metabolic process
gene_2837	biological process	GO:0008152	metabolic process
gene_2840	biological process	GO:0055114	oxidation-reduction process
gene_2841	biological process	GO:0055114	oxidation-reduction process
gene_2843	biological process	GO:0055114	oxidation-reduction process
gene_2845	biological process	GO:0055114	oxidation-reduction process
gene_2846	biological process	GO:0055114	oxidation-reduction process
gene_2848	biological process	GO:0055114	oxidation-reduction process
gene_2856	biological process	GO:0006810	transport
gene_2886	biological process	GO:0006094	gluconeogenesis
gene_2886	biological process	GO:0006096	glycolytic process
gene_2899	biological process	GO:0055085	transmembrane transport
gene_2903	biological process	GO:0009401	phosphoenolpyruvate-dependent sugar phosphotransferase system
gene_2903	biological process	GO:0008152	metabolic process
gene_2903	biological process	GO:0034219	carbohydrate transmembrane transport
gene_2905	biological process	GO:0034219	carbohydrate transmembrane transport
gene_2905	biological process	GO:0009401	phosphoenolpyruvate-dependent sugar phosphotransferase system
gene_2905	biological process	GO:0008152	metabolic process
gene_2908	biological process	GO:0000041	transition metal ion transport
gene_2908	biological process	GO:0070838	divalent metal ion transport
gene_2913	biological process	GO:0009987	cellular process
gene_2915	biological process	GO:0006355	regulation of transcription, DNA-templated
gene_2916	biological process	GO:0006629	lipid metabolic process
gene_2923	biological process	GO:0008152	metabolic process
gene_2925	biological process	GO:0051775	response to redox state
gene_2925	biological process	GO:0045892	negative regulation of transcription, DNA-templated
gene_2926	biological process	GO:0006457	protein folding
gene_2927	biological process	GO:0042026	protein refolding
gene_2974	biological process	GO:0009987	cellular process
gene_2976	biological process	GO:0006355	regulation of transcription, DNA-templated
gene_2976	biological process	GO:0000160	phosphorelay signal transduction system
gene_2979	biological process	GO:0006629	lipid metabolic process
gene_2986	biological process	GO:0006412	translation
gene_2986	biological process	GO:0000027	ribosomal large subunit assembly
gene_2987	biological process	GO:0006412	translation
gene_2988	biological process	GO:0006413	translational initiation
gene_2989	biological process	GO:0006413	translational initiation
gene_2990	biological process	GO:0006435	threonyl-tRNA aminoacylation
gene_2991	biological process	GO:0006435	threonyl-tRNA aminoacylation
gene_2992	biological process	GO:0006418	tRNA aminoacylation for protein translation
gene_2996	biological process	GO:0055114	oxidation-reduction process
gene_2996	biological process	GO:0045892	negative regulation of transcription, DNA-templated
gene_2998	biological process	GO:0006281	DNA repair
gene_2999	biological process	GO:0006260	DNA replication
gene_3001	biological process	GO:0007049	cell cycle
gene_3001	biological process	GO:0008360	regulation of cell shape
gene_3001	biological process	GO:0071555	cell wall organization
gene_3001	biological process	GO:0051301	cell division
gene_3001	biological process	GO:0009252	peptidoglycan biosynthetic process
gene_3002	biological process	GO:0007049	cell cycle
gene_3002	biological process	GO:0008360	regulation of cell shape
gene_3002	biological process	GO:0071555	cell wall organization
gene_3002	biological process	GO:0051301	cell division
gene_3002	biological process	GO:0009252	peptidoglycan biosynthetic process
gene_3008	biological process	GO:0045454	cell redox homeostasis
gene_3008	biological process	GO:0006662	glycerol ether metabolic process
gene_3008	biological process	GO:0055114	oxidation-reduction process
gene_3010	biological process	GO:0032259	methylation
gene_3010	biological process	GO:0008033	tRNA processing
gene_3010	biological process	GO:0009451	RNA modification
gene_3013	biological process	GO:0008152	metabolic process
gene_3014	biological process	GO:1902358	sulfate transmembrane transport
gene_3014	biological process	GO:0008152	metabolic process
gene_3030	biological process	GO:0055114	oxidation-reduction process
gene_3032	biological process	GO:0008152	metabolic process
gene_3033	biological process	GO:0008152	metabolic process
gene_3034	biological process	GO:0008152	metabolic process
gene_3037	biological process	GO:0009264	deoxyribonucleotide catabolic process
gene_3037	biological process	GO:0016052	carbohydrate catabolic process
gene_3037	biological process	GO:0046386	deoxyribose phosphate catabolic process
gene_3038	biological process	GO:0009264	deoxyribonucleotide catabolic process
gene_3038	biological process	GO:0016052	carbohydrate catabolic process
gene_3038	biological process	GO:0046386	deoxyribose phosphate catabolic process
gene_3039	biological process	GO:0009264	deoxyribonucleotide catabolic process
gene_3039	biological process	GO:0006015	5-phosphoribose 1-diphosphate biosynthetic process
gene_3039	biological process	GO:0043094	cellular metabolic compound salvage
gene_3040	biological process	GO:0042278	purine nucleoside metabolic process
gene_3044	biological process	GO:0008152	metabolic process
gene_3055	biological process	GO:0016310	phosphorylation
gene_3055	biological process	GO:0051191	prosthetic group biosynthetic process
gene_3058	biological process	GO:0006084	acetyl-CoA metabolic process
gene_3059	biological process	GO:0006084	acetyl-CoA metabolic process
gene_3060	biological process	GO:0008152	metabolic process
gene_3062	biological process	GO:0055085	transmembrane transport
gene_3064	biological process	GO:0006108	malate metabolic process
gene_3064	biological process	GO:0055114	oxidation-reduction process
gene_3068	biological process	GO:0006810	transport
gene_3068	biological process	GO:0008152	metabolic process
gene_3068	biological process	GO:0046677	response to antibiotic
gene_3070	biological process	GO:0006810	transport
gene_3070	biological process	GO:0008152	metabolic process
gene_3070	biological process	GO:0046677	response to antibiotic
gene_3088	biological process	GO:0055085	transmembrane transport
gene_3089	biological process	GO:0055085	transmembrane transport
gene_3095	biological process	GO:0090501	RNA phosphodiester bond hydrolysis
gene_3096	biological process	GO:0090501	RNA phosphodiester bond hydrolysis
gene_3102	biological process	GO:0006259	DNA metabolic process
gene_3104	biological process	GO:0071897	DNA biosynthetic process
gene_3104	biological process	GO:0006281	DNA repair
gene_3114	biological process	GO:0055114	oxidation-reduction process
gene_3127	biological process	GO:0006355	regulation of transcription, DNA-templated
gene_3140	biological process	GO:0055114	oxidation-reduction process
gene_3141	biological process	GO:0008152	metabolic process
gene_3146	biological process	GO:0008643	carbohydrate transport
gene_3146	biological process	GO:0009987	cellular process
gene_3147	biological process	GO:0005975	carbohydrate metabolic process
gene_3148	biological process	GO:0005975	carbohydrate metabolic process
gene_3149	biological process	GO:0005975	carbohydrate metabolic process
gene_3150	biological process	GO:0055114	oxidation-reduction process
gene_3159	biological process	GO:0008152	metabolic process
gene_3164	biological process	GO:0006313	transposition, DNA-mediated
gene_3165	biological process	GO:0015074	DNA integration
gene_3169	biological process	GO:0006355	regulation of transcription, DNA-templated
gene_3170	biological process	GO:0006281	DNA repair
gene_3173	biological process	GO:0055114	oxidation-reduction process
gene_3173	biological process	GO:0006096	glycolytic process
gene_3183	biological process	GO:0006355	regulation of transcription, DNA-templated
gene_3184	biological process	GO:0008152	metabolic process
gene_3191	biological process	GO:0008152	metabolic process
gene_3197	biological process	GO:0008152	metabolic process
gene_3200	biological process	GO:0034220	ion transmembrane transport
gene_3200	biological process	GO:0006813	potassium ion transport
gene_3202	biological process	GO:0034220	ion transmembrane transport
gene_3202	biological process	GO:0006813	potassium ion transport
gene_3204	biological process	GO:0006355	regulation of transcription, DNA-templated
gene_3205	biological process	GO:0006355	regulation of transcription, DNA-templated
gene_3210	biological process	GO:0071704	organic substance metabolic process
gene_3210	biological process	GO:0044238	primary metabolic process
gene_3210	biological process	GO:0006807	nitrogen compound metabolic process
gene_3210	biological process	GO:0044237	cellular metabolic process
gene_3212	biological process	GO:0006420	arginyl-tRNA aminoacylation
gene_3219	biological process	GO:0006974	cellular response to DNA damage stimulus
gene_3219	biological process	GO:0008152	metabolic process
gene_3220	biological process	GO:0006284	base-excision repair
gene_3228	biological process	GO:0055114	oxidation-reduction process
gene_3229	biological process	GO:0008152	metabolic process
gene_3230	biological process	GO:0009097	isoleucine biosynthetic process
gene_3230	biological process	GO:0009099	valine biosynthetic process
gene_3230	biological process	GO:0009098	leucine biosynthetic process
gene_3233	biological process	GO:0006812	cation transport
gene_3235	biological process	GO:0009228	thiamine biosynthetic process
gene_3235	biological process	GO:0016310	phosphorylation
gene_3236	biological process	GO:0009228	thiamine biosynthetic process
gene_3236	biological process	GO:0016310	phosphorylation
gene_3249	biological process	GO:0006310	DNA recombination
gene_3257	biological process	GO:0032784	regulation of DNA-templated transcription, elongation
gene_3257	biological process	GO:0031564	transcription antitermination
gene_3258	biological process	GO:0006605	protein targeting
gene_3258	biological process	GO:0009306	protein secretion
gene_3258	biological process	GO:0071806	protein transmembrane transport
gene_3261	biological process	GO:0016070	RNA metabolic process
gene_3261	biological process	GO:0032259	methylation
gene_3262	biological process	GO:0090502	RNA phosphodiester bond hydrolysis, endonucleolytic
gene_3262	biological process	GO:0006364	rRNA processing
gene_3263	biological process	GO:0006423	cysteinyl-tRNA aminoacylation
gene_3264	biological process	GO:0006423	cysteinyl-tRNA aminoacylation
gene_3265	biological process	GO:0006424	glutamyl-tRNA aminoacylation
gene_3268	biological process	GO:0006281	DNA repair
gene_3269	biological process	GO:0046080	dUTP metabolic process
gene_3270	biological process	GO:0046080	dUTP metabolic process
gene_3281	biological process	GO:0008152	metabolic process
gene_3282	biological process	GO:0008152	metabolic process
gene_3295	biological process	GO:0006355	regulation of transcription, DNA-templated
gene_3295	biological process	GO:0000160	phosphorelay signal transduction system
gene_3296	biological process	GO:0006468	protein phosphorylation
gene_3296	biological process	GO:0007165	signal transduction
gene_3301	biological process	GO:0008152	metabolic process
gene_3302	biological process	GO:0008152	metabolic process
gene_3304	biological process	GO:0006468	protein phosphorylation
gene_3304	biological process	GO:0007165	signal transduction
gene_3305	biological process	GO:0008152	metabolic process
gene_3307	biological process	GO:0042355	L-fucose catabolic process
gene_3308	biological process	GO:0042355	L-fucose catabolic process
gene_3309	biological process	GO:0008152	metabolic process
gene_3311	biological process	GO:0006355	regulation of transcription, DNA-templated
gene_3312	biological process	GO:0016310	phosphorylation
gene_3320	biological process	GO:0016310	phosphorylation
gene_3324	biological process	GO:0006166	purine ribonucleoside salvage
gene_3325	biological process	GO:0019538	protein metabolic process
gene_3326	biological process	GO:0030163	protein catabolic process
gene_3326	biological process	GO:0006508	proteolysis
gene_3326	biological process	GO:0051301	cell division
gene_3327	biological process	GO:0006457	protein folding
gene_3328	biological process	GO:0002943	tRNA dihydrouridine synthesis
gene_3328	biological process	GO:0055114	oxidation-reduction process
gene_3329	biological process	GO:0006430	lysyl-tRNA aminoacylation
gene_3340	biological process	GO:0006412	translation
gene_3341	biological process	GO:0006412	translation
gene_3342	biological process	GO:0006260	DNA replication
gene_3345	biological process	GO:0003333	amino acid transmembrane transport
gene_3350	biological process	GO:0008152	metabolic process
gene_3351	biological process	GO:0008152	metabolic process
gene_3352	biological process	GO:0006979	response to oxidative stress
gene_3352	biological process	GO:0055114	oxidation-reduction process
gene_3353	biological process	GO:0008152	metabolic process
gene_3356	biological process	GO:0006810	transport
gene_3362	biological process	GO:0071702	organic substance transport
gene_3363	biological process	GO:0006810	transport
gene_3364	biological process	GO:0008643	carbohydrate transport
gene_3365	biological process	GO:0008643	carbohydrate transport
gene_3366	biological process	GO:0006810	transport
gene_3368	biological process	GO:0071702	organic substance transport
gene_3370	biological process	GO:1901264	carbohydrate derivative transport
gene_3370	biological process	GO:0015711	organic anion transport
gene_3389	biological process	GO:0005975	carbohydrate metabolic process
gene_3390	biological process	GO:0006351	transcription, DNA-templated
gene_3391	biological process	GO:0006807	nitrogen compound metabolic process
gene_3392	biological process	GO:0007049	cell cycle
gene_3392	biological process	GO:0008360	regulation of cell shape
gene_3392	biological process	GO:0071555	cell wall organization
gene_3392	biological process	GO:0051301	cell division
gene_3392	biological process	GO:0009252	peptidoglycan biosynthetic process
gene_3393	biological process	GO:0007049	cell cycle
gene_3393	biological process	GO:0008360	regulation of cell shape
gene_3393	biological process	GO:0071555	cell wall organization
gene_3393	biological process	GO:0051301	cell division
gene_3393	biological process	GO:0009252	peptidoglycan biosynthetic process
gene_3400	biological process	GO:0005975	carbohydrate metabolic process
gene_3404	biological process	GO:0005978	glycogen biosynthetic process
gene_3406	biological process	GO:0005977	glycogen metabolic process
gene_3408	biological process	GO:0000160	phosphorelay signal transduction system
gene_3408	biological process	GO:0018106	peptidyl-histidine phosphorylation
gene_3408	biological process	GO:0023014	signal transduction by protein phosphorylation
gene_3409	biological process	GO:0006468	protein phosphorylation
gene_3409	biological process	GO:0007165	signal transduction
gene_3410	biological process	GO:0006355	regulation of transcription, DNA-templated
gene_3410	biological process	GO:0000160	phosphorelay signal transduction system
gene_3411	biological process	GO:0006355	regulation of transcription, DNA-templated
gene_3411	biological process	GO:0000160	phosphorelay signal transduction system
gene_3413	biological process	GO:0055114	oxidation-reduction process
gene_3413	biological process	GO:0006177	GMP biosynthetic process
gene_3414	biological process	GO:0055114	oxidation-reduction process
gene_3414	biological process	GO:0006177	GMP biosynthetic process
gene_3417	biological process	GO:0008152	metabolic process
gene_3419	biological process	GO:0008152	metabolic process
gene_3424	biological process	GO:0006364	rRNA processing
gene_3424	biological process	GO:0032259	methylation
gene_3431	biological process	GO:0003333	amino acid transmembrane transport
gene_3433	biological process	GO:0006541	glutamine metabolic process
gene_3433	biological process	GO:0009236	cobalamin biosynthetic process
gene_3437	biological process	GO:0008652	cellular amino acid biosynthetic process
gene_3438	biological process	GO:0009086	methionine biosynthetic process
gene_3438	biological process	GO:0032259	methylation
gene_3439	biological process	GO:0006555	methionine metabolic process
gene_3449	biological process	GO:0045454	cell redox homeostasis
gene_3449	biological process	GO:0055114	oxidation-reduction process
gene_3450	biological process	GO:0045454	cell redox homeostasis
gene_3450	biological process	GO:0055114	oxidation-reduction process
gene_3452	biological process	GO:0045454	cell redox homeostasis
gene_3452	biological process	GO:0055114	oxidation-reduction process
gene_3454	biological process	GO:0006412	translation
gene_3458	biological process	GO:0005975	carbohydrate metabolic process
gene_3458	biological process	GO:0055114	oxidation-reduction process
gene_3459	biological process	GO:0005975	carbohydrate metabolic process
gene_3459	biological process	GO:0055114	oxidation-reduction process
gene_3460	biological process	GO:0005975	carbohydrate metabolic process
gene_3460	biological process	GO:0055114	oxidation-reduction process
gene_3463	biological process	GO:0034219	carbohydrate transmembrane transport
gene_3463	biological process	GO:0009401	phosphoenolpyruvate-dependent sugar phosphotransferase system
gene_3463	biological process	GO:0008152	metabolic process
gene_3464	biological process	GO:0008643	carbohydrate transport
gene_3467	biological process	GO:0006810	transport
gene_3479	biological process	GO:0008643	carbohydrate transport
gene_3480	biological process	GO:0009401	phosphoenolpyruvate-dependent sugar phosphotransferase system
gene_3481	biological process	GO:0009401	phosphoenolpyruvate-dependent sugar phosphotransferase system
gene_3482	biological process	GO:0009401	phosphoenolpyruvate-dependent sugar phosphotransferase system
gene_3483	biological process	GO:0006810	transport
gene_3491	biological process	GO:0005975	carbohydrate metabolic process
gene_3492	biological process	GO:0005975	carbohydrate metabolic process
gene_3493	biological process	GO:0005975	carbohydrate metabolic process
gene_3494	biological process	GO:0009088	threonine biosynthetic process
gene_3494	biological process	GO:0055114	oxidation-reduction process
gene_3494	biological process	GO:0009089	lysine biosynthetic process via diaminopimelate
gene_3494	biological process	GO:0009097	isoleucine biosynthetic process
gene_3494	biological process	GO:0071266	'de novo' L-methionine biosynthetic process
gene_3494	biological process	GO:0019877	diaminopimelate biosynthetic process
gene_3495	biological process	GO:0008652	cellular amino acid biosynthetic process
gene_3498	biological process	GO:0009067	aspartate family amino acid biosynthetic process
gene_3499	biological process	GO:0008652	cellular amino acid biosynthetic process
gene_3503	biological process	GO:0006865	amino acid transport
gene_3504	biological process	GO:0006865	amino acid transport
gene_3507	biological process	GO:0090305	nucleic acid phosphodiester bond hydrolysis
gene_3508	biological process	GO:0090305	nucleic acid phosphodiester bond hydrolysis
gene_3514	biological process	GO:0008152	metabolic process
gene_3524	biological process	GO:0006810	transport
gene_3534	biological process	GO:0006810	transport
gene_3538	biological process	GO:0006096	glycolytic process
gene_3546	biological process	GO:0006164	purine nucleotide biosynthetic process
gene_3547	biological process	GO:0006164	purine nucleotide biosynthetic process
gene_3548	biological process	GO:0006189	'de novo' IMP biosynthetic process
gene_3549	biological process	GO:0006189	'de novo' IMP biosynthetic process
gene_3550	biological process	GO:0006541	glutamine metabolic process
gene_3550	biological process	GO:0006189	'de novo' IMP biosynthetic process
gene_3551	biological process	GO:0006189	'de novo' IMP biosynthetic process
gene_3552	biological process	GO:0006164	purine nucleotide biosynthetic process
gene_3553	biological process	GO:0009113	purine nucleobase biosynthetic process
gene_3553	biological process	GO:0006541	glutamine metabolic process
gene_3553	biological process	GO:0009116	nucleoside metabolic process
gene_3553	biological process	GO:0006189	'de novo' IMP biosynthetic process
gene_3554	biological process	GO:0009113	purine nucleobase biosynthetic process
gene_3554	biological process	GO:0006541	glutamine metabolic process
gene_3554	biological process	GO:0009116	nucleoside metabolic process
gene_3554	biological process	GO:0006189	'de novo' IMP biosynthetic process
gene_3555	biological process	GO:0006164	purine nucleotide biosynthetic process
gene_3556	biological process	GO:0006164	purine nucleotide biosynthetic process
gene_3557	biological process	GO:0006164	purine nucleotide biosynthetic process
gene_3558	biological process	GO:0006164	purine nucleotide biosynthetic process
gene_3559	biological process	GO:0055086	nucleobase-containing small molecule metabolic process
gene_3568	biological process	GO:0008152	metabolic process
gene_3583	biological process	GO:0006508	proteolysis
gene_3597	biological process	GO:0019521	D-gluconate metabolic process
gene_3597	biological process	GO:0006098	pentose-phosphate shunt
gene_3597	biological process	GO:0055114	oxidation-reduction process
gene_3599	biological process	GO:0019521	D-gluconate metabolic process
gene_3599	biological process	GO:0016310	phosphorylation
gene_3600	biological process	GO:0035429	gluconate transmembrane transport
gene_3628	biological process	GO:0005975	carbohydrate metabolic process
gene_3633	biological process	GO:0008152	metabolic process
gene_3643	biological process	GO:0008152	metabolic process
gene_3644	biological process	GO:0008152	metabolic process
gene_3650	biological process	GO:0002098	tRNA wobble uridine modification
gene_3651	biological process	GO:0006400	tRNA modification
gene_3652	biological process	GO:0006400	tRNA modification
gene_3656	biological process	GO:0051234	establishment of localization
gene_3657	biological process	GO:0051234	establishment of localization
gene_3658	biological process	GO:0090502	RNA phosphodiester bond hydrolysis, endonucleolytic
gene_3658	biological process	GO:0001682	tRNA 5'-leader removal
gene_3659	biological process	GO:0090502	RNA phosphodiester bond hydrolysis, endonucleolytic
gene_3659	biological process	GO:0001682	tRNA 5'-leader removal
gene_3660	biological process	GO:0006260	DNA replication
gene_3663	biological process	GO:0006259	DNA metabolic process
gene_3663	biological process	GO:0034645	cellular macromolecule biosynthetic process
gene_3666	biological process	GO:0006259	DNA metabolic process
gene_3666	biological process	GO:0006974	cellular response to DNA damage stimulus
gene_3667	biological process	GO:0006261	DNA-dependent DNA replication
gene_3667	biological process	GO:0006265	DNA topological change
gene_3668	biological process	GO:0006261	DNA-dependent DNA replication
gene_3668	biological process	GO:0006265	DNA topological change
gene_3669	biological process	GO:0006261	DNA-dependent DNA replication
gene_3669	biological process	GO:0006265	DNA topological change
gene_3672	biological process	GO:0055085	transmembrane transport
gene_3679	biological process	GO:0055114	oxidation-reduction process
gene_3680	biological process	GO:0008152	metabolic process
gene_3691	biological process	GO:0009401	phosphoenolpyruvate-dependent sugar phosphotransferase system
gene_3691	biological process	GO:0034219	carbohydrate transmembrane transport
gene_3710	biological process	GO:0008152	metabolic process
gene_3712	biological process	GO:0008152	metabolic process
gene_3714	biological process	GO:0008152	metabolic process
gene_3715	biological process	GO:0008152	metabolic process
gene_3716	biological process	GO:0046373	L-arabinose metabolic process
gene_3717	biological process	GO:0005975	carbohydrate metabolic process
gene_3720	biological process	GO:0006810	transport
gene_3721	biological process	GO:0006810	transport
gene_3726	biological process	GO:0045490	pectin catabolic process
gene_3728	biological process	GO:0008152	metabolic process
gene_3731	biological process	GO:0008643	carbohydrate transport
gene_3739	biological process	GO:0006004	fucose metabolic process
gene_3741	biological process	GO:0055085	transmembrane transport
gene_3796	biological process	GO:0006518	peptide metabolic process
gene_3798	biological process	GO:0008643	carbohydrate transport
gene_3808	biological process	GO:0044237	cellular metabolic process
gene_3812	biological process	GO:0055114	oxidation-reduction process
gene_3814	biological process	GO:0015672	monovalent inorganic cation transport
gene_3814	biological process	GO:0098655	cation transmembrane transport
gene_3815	biological process	GO:0055085	transmembrane transport
gene_3815	biological process	GO:0006812	cation transport
gene_3816	biological process	GO:0055085	transmembrane transport
gene_3816	biological process	GO:0006812	cation transport
gene_3818	biological process	GO:0006974	cellular response to DNA damage stimulus
gene_3822	biological process	GO:0055114	oxidation-reduction process
gene_3835	biological process	GO:0006281	DNA repair
gene_3835	biological process	GO:0032259	methylation
gene_3857	biological process	GO:0019262	N-acetylneuraminate catabolic process
gene_3857	biological process	GO:0005975	carbohydrate metabolic process
gene_3857	biological process	GO:0006044	N-acetylglucosamine metabolic process
gene_3858	biological process	GO:0005975	carbohydrate metabolic process
gene_3858	biological process	GO:0006044	N-acetylglucosamine metabolic process
gene_3859	biological process	GO:0005975	carbohydrate metabolic process
gene_3859	biological process	GO:0006044	N-acetylglucosamine metabolic process
gene_3862	biological process	GO:0019076	viral release from host cell
gene_3862	biological process	GO:0019069	viral capsid assembly
gene_3863	biological process	GO:0006266	DNA ligation
gene_3863	biological process	GO:0090305	nucleic acid phosphodiester bond hydrolysis
gene_3864	biological process	GO:0046718	viral entry into host cell
gene_3866	biological process	GO:0019048	modulation by virus of host morphology or physiology
gene_3868	biological process	GO:0019076	viral release from host cell
gene_3868	biological process	GO:0008152	metabolic process
gene_3872	biological process	GO:0006457	protein folding
gene_3872	biological process	GO:0046677	response to antibiotic
gene_3872	biological process	GO:0051131	chaperone-mediated protein complex assembly
gene_3872	biological process	GO:0045040	protein import into mitochondrial outer membrane
gene_3872	biological process	GO:0045429	positive regulation of nitric oxide biosynthetic process
gene_3872	biological process	GO:0050790	regulation of catalytic activity
gene_3872	biological process	GO:0009409	response to cold
gene_3872	biological process	GO:0009408	response to heat
gene_3874	biological process	GO:0015074	DNA integration
gene_3875	biological process	GO:0015074	DNA integration
gene_3876	biological process	GO:0006313	transposition, DNA-mediated
gene_3877	biological process	GO:0006313	transposition, DNA-mediated
gene_3883	biological process	GO:0055114	oxidation-reduction process
gene_3886	biological process	GO:0006892	post-Golgi vesicle-mediated transport
gene_3886	biological process	GO:0042026	protein refolding
gene_3886	biological process	GO:0007411	axon guidance
gene_3886	biological process	GO:0045892	negative regulation of transcription, DNA-templated
gene_3886	biological process	GO:0006622	protein targeting to lysosome
gene_3886	biological process	GO:0051726	regulation of cell cycle
gene_3886	biological process	GO:0051085	chaperone mediated protein folding requiring cofactor
gene_3886	biological process	GO:0006986	response to unfolded protein
gene_3886	biological process	GO:0016032	viral process
gene_3886	biological process	GO:0043488	regulation of mRNA stability
gene_3886	biological process	GO:0061684	chaperone-mediated autophagy
gene_3886	biological process	GO:0072318	clathrin coat disassembly
gene_3886	biological process	GO:0048026	positive regulation of mRNA splicing, via spliceosome
gene_3886	biological process	GO:1900034	regulation of cellular response to heat
gene_3886	biological process	GO:0061024	membrane organization
gene_3886	biological process	GO:0046034	ATP metabolic process
gene_3886	biological process	GO:0007269	neurotransmitter secretion
gene_3886	biological process	GO:1902904	negative regulation of fibril organization
gene_3891	biological process	GO:0006414	translational elongation
gene_3891	biological process	GO:0006355	regulation of transcription, DNA-templated
gene_3891	biological process	GO:0071364	cellular response to epidermal growth factor stimulus
gene_3893	biological process	GO:0006414	translational elongation
gene_3893	biological process	GO:0006355	regulation of transcription, DNA-templated
gene_3893	biological process	GO:0071364	cellular response to epidermal growth factor stimulus
gene_3907	biological process	GO:0000184	nuclear-transcribed mRNA catabolic process, nonsense-mediated decay
gene_3907	biological process	GO:0006415	translational termination
gene_3907	biological process	GO:0006413	translational initiation
gene_3907	biological process	GO:0002181	cytoplasmic translation
gene_3907	biological process	GO:0006414	translational elongation
gene_3907	biological process	GO:0019083	viral transcription
gene_3907	biological process	GO:0006614	SRP-dependent cotranslational protein targeting to membrane
gene_3909	biological process	GO:0000184	nuclear-transcribed mRNA catabolic process, nonsense-mediated decay
gene_3909	biological process	GO:0006415	translational termination
gene_3909	biological process	GO:0006413	translational initiation
gene_3909	biological process	GO:0002181	cytoplasmic translation
gene_3909	biological process	GO:0006414	translational elongation
gene_3909	biological process	GO:0019083	viral transcription
gene_3909	biological process	GO:0006614	SRP-dependent cotranslational protein targeting to membrane
gene_3910	biological process	GO:0006412	translation
gene_3910	biological process	GO:0071353	cellular response to interleukin-4
gene_3910	biological process	GO:0000027	ribosomal large subunit assembly
gene_3911	biological process	GO:0006412	translation
gene_3911	biological process	GO:0071353	cellular response to interleukin-4
gene_3911	biological process	GO:0000027	ribosomal large subunit assembly
gene_3913	biological process	GO:0012501	programmed cell death
gene_3913	biological process	GO:0061621	canonical glycolysis
gene_3914	biological process	GO:0000226	microtubule cytoskeleton organization
gene_3914	biological process	GO:0050821	protein stabilization
gene_3914	biological process	GO:0051402	neuron apoptotic process
gene_3914	biological process	GO:0006096	glycolytic process
gene_3914	biological process	GO:0035606	peptidyl-cysteine S-trans-nitrosylation
gene_3914	biological process	GO:0006417	regulation of translation
gene_3914	biological process	GO:0055114	oxidation-reduction process
gene_3915	biological process	GO:0016311	dephosphorylation
gene_3915	biological process	GO:0005975	carbohydrate metabolic process
gene_3916	biological process	GO:0016311	dephosphorylation
gene_3916	biological process	GO:0005975	carbohydrate metabolic process
gene_3918	biological process	GO:0006313	transposition, DNA-mediated
gene_3921	biological process	GO:0006270	DNA replication initiation
gene_3921	biological process	GO:0071897	DNA biosynthetic process
gene_3922	biological process	GO:0006270	DNA replication initiation
gene_3922	biological process	GO:0071897	DNA biosynthetic process
gene_3922	biological process	GO:0055114	oxidation-reduction process
gene_3927	biological process	GO:0000184	nuclear-transcribed mRNA catabolic process, nonsense-mediated decay
gene_3927	biological process	GO:0006415	translational termination
gene_3927	biological process	GO:0006413	translational initiation
gene_3927	biological process	GO:0006414	translational elongation
gene_3927	biological process	GO:0019083	viral transcription
gene_3927	biological process	GO:0006614	SRP-dependent cotranslational protein targeting to membrane
gene_3927	biological process	GO:0042254	ribosome biogenesis
gene_3928	biological process	GO:0043967	histone H4 acetylation
gene_3928	biological process	GO:0016575	histone deacetylation
gene_3928	biological process	GO:0000724	double-strand break repair via homologous recombination
gene_3928	biological process	GO:0008283	cell proliferation
gene_3928	biological process	GO:0006342	chromatin silencing
gene_3928	biological process	GO:0040008	regulation of growth
gene_3928	biological process	GO:0006338	chromatin remodeling
gene_3928	biological process	GO:0043968	histone H2A acetylation
gene_3932	biological process	GO:0009048	dosage compensation by inactivation of X chromosome
gene_3932	biological process	GO:0006446	regulation of translational initiation
gene_3932	biological process	GO:0006950	response to stress
gene_3933	biological process	GO:0007017	microtubule-based process
gene_3933	biological process	GO:0051258	protein polymerization
gene_3933	biological process	GO:0008152	metabolic process
gene_3936	biological process	GO:0006413	translational initiation
gene_3938	biological process	GO:0006096	glycolytic process
gene_3941	biological process	GO:0055114	oxidation-reduction process
gene_3942	biological process	GO:0042254	ribosome biogenesis
gene_3943	biological process	GO:0006313	transposition, DNA-mediated
gene_3943	biological process	GO:0015074	DNA integration
gene_3944	biological process	GO:0015074	DNA integration
gene_3945	biological process	GO:0015074	DNA integration
gene_3947	biological process	GO:0021766	hippocampus development
gene_3947	biological process	GO:0007052	mitotic spindle organization
gene_3947	biological process	GO:0007067	mitotic nuclear division
gene_3947	biological process	GO:0032092	positive regulation of protein binding
gene_3947	biological process	GO:0000056	ribosomal small subunit export from nucleus
gene_3947	biological process	GO:0030521	androgen receptor signaling pathway
gene_3947	biological process	GO:0051301	cell division
gene_3947	biological process	GO:1902570	protein localization to nucleolus
gene_3947	biological process	GO:0035281	pre-miRNA export from nucleus
gene_3947	biological process	GO:0006259	DNA metabolic process
gene_3947	biological process	GO:0075733	intracellular transport of virus
gene_3947	biological process	GO:0044281	small molecule metabolic process
gene_3947	biological process	GO:0071389	cellular response to mineralocorticoid stimulus
gene_3947	biological process	GO:0000060	protein import into nucleus, translocation
gene_3947	biological process	GO:0006611	protein export from nucleus
gene_3947	biological process	GO:0007286	spermatid development
gene_3947	biological process	GO:0007264	small GTPase mediated signal transduction
gene_3947	biological process	GO:0045893	positive regulation of transcription, DNA-templated
gene_3947	biological process	GO:0000055	ribosomal large subunit export from nucleus
gene_3947	biological process	GO:0030036	actin cytoskeleton organization
gene_3947	biological process	GO:0034629	cellular protein complex localization
gene_3947	biological process	GO:0008033	tRNA processing
gene_3948	biological process	GO:0051084	'de novo' posttranslational protein folding
gene_3948	biological process	GO:0044267	cellular protein metabolic process
gene_3948	biological process	GO:0007339	binding of sperm to zona pellucida
gene_3948	biological process	GO:1901998	toxin transport
gene_3948	biological process	GO:0051131	chaperone-mediated protein complex assembly
gene_3954	biological process	GO:0006479	protein methylation
gene_3956	biological process	GO:0000184	nuclear-transcribed mRNA catabolic process, nonsense-mediated decay
gene_3956	biological process	GO:0006415	translational termination
gene_3956	biological process	GO:0006413	translational initiation
gene_3956	biological process	GO:0002181	cytoplasmic translation
gene_3956	biological process	GO:0006414	translational elongation
gene_3956	biological process	GO:0019083	viral transcription
gene_3956	biological process	GO:0006614	SRP-dependent cotranslational protein targeting to membrane
gene_3960	biological process	GO:0045665	negative regulation of neuron differentiation
gene_3960	biological process	GO:0008284	positive regulation of cell proliferation
gene_3960	biological process	GO:0030866	cortical actin cytoskeleton organization
gene_3960	biological process	GO:0017148	negative regulation of translation
gene_3960	biological process	GO:0045740	positive regulation of DNA replication
gene_3960	biological process	GO:0002502	peptide antigen assembly with MHC class I protein complex
gene_3960	biological process	GO:0006611	protein export from nucleus
gene_3960	biological process	GO:0040020	regulation of meiotic nuclear division
gene_3960	biological process	GO:0007050	cell cycle arrest
[truncated: 4,704 more rows]
