# Supplementary material for: Discovery and control of culturable and viable but non-culturable cells of a distinctive Lactobacillus harbinensis strain from spoiled beer
Source: Sci Rep. 2018 Jul 30;8:11446. doi: 10.1038/s41598-018-28949-y (PMC6065415; doi:10.1038/s41598-018-28949-y)
Supplement: Supplementary file 4 — Table S4 [file 41598_2018_28949_MOESM4_ESM.xlsx]

## Sheet: Mar-14.cds.vs.nr
Table S4 NR database based annotation of genes in L. harbinensis strain BM-LH14723
Genes	Subject	identity(%)	alignment length	mismatches	gap	q.start	q.end	s.start	s.end	e-value	bit score	Description
gene_0001	gi|491994696|ref|WP_005711314.1|	26.56	128	94	1	1	384	52	172	1e-07	60.8	branched-chain amino acid ABC transporter ATP-binding protein [Lactobacillus rhamnosus]
gene_0001	gi|491988146|ref|WP_005707347.1|	26.56	128	94	1	1	384	52	172	1e-07	60.8	ABC family transporter [Lactobacillus rhamnosus]
gene_0002	gi|497695947|ref|WP_010010131.1|	25.91	220	144	5	1	603	1	208	2e-07	61.2	hypothetical protein [Lactobacillus coryniformis]
gene_0004	gi|81428819|ref|YP_395819.1|	57.63	708	300	1	70	2193	5	707	0	825	phosphoglycerol transferase [Lactobacillus sakei subsp. sakei 23K]
gene_0004	gi|490390559|ref|WP_004270014.1|	58.85	695	285	2	112	2193	3	692	0	823	alkaline phosphatase [Lactobacillus curvatus]
gene_0005	gi|497706154|ref|WP_010020338.1|	53.85	182	84	0	13	558	18	199	4e-51	205	glycopeptide antibiotics resistance protein [Lactobacillus farciminis]
gene_0005	gi|489744520|ref|WP_003648552.1|	50.26	191	95	1	1	573	11	200	5e-50	202	glycopeptide antibiotics resistance protein [Lactobacillus gasseri]
gene_0006	gi|489783521|ref|WP_003687412.1|	74.14	348	90	0	1	1044	1	348	3e-148	530	tagatose-bisphosphate aldolase [Lactobacillus mali]
gene_0006	gi|498434432|ref|WP_010740121.1|	69.86	345	104	1	10	1044	2	344	2e-135	487	tagatose 1,6-diphosphate aldolase [Enterococcus malodoratus]
gene_0007	gi|498177830|ref|WP_010491986.1|	24.06	345	248	9	1	993	1	339	4e-17	94.7	hypothetical protein [Lactobacillus zeae]
gene_0007	gi|258509239|ref|YP_003171990.1|	23.84	344	244	8	1	978	1	339	8e-17	93.6	hypothetical protein LGG_02244 [Lactobacillus rhamnosus GG]
gene_0008	gi|116333075|ref|YP_794602.1|	49.83	297	149	0	112	1002	1	297	2e-77	295	ABC-type multidrug transport system, ATPase component [Lactobacillus brevis ATCC 367]
gene_0008	gi|339638989|emb|CCC18195.1|	46	300	160	3	112	1005	1	297	4e-69	267	ABC transporter, ATP-binding protein [Lactobacillus pentosus IG1]
gene_0009	gi|498177834|ref|WP_010491990.1|	53.77	106	47	1	19	330	9	114	3e-22	109	GntR family transcriptional regulator [Lactobacillus zeae]
gene_0009	gi|385836064|ref|YP_005873839.1|	50.89	112	53	1	19	348	9	120	1e-21	107	bacterial regulatory s, gntR family protein [Lactobacillus rhamnosus ATCC 8530]
gene_0011	gi|377809378|ref|YP_005004599.1|	82.33	300	50	1	891	1	20	319	1e-137	494	glucose-6-phosphate isomerase [Pediococcus claussenii ATCC BAA-344]
gene_0011	gi|498309957|ref|WP_010624113.1|	81.14	297	56	0	891	1	20	316	3e-137	493	glucose-6-phosphate isomerase [Lactobacillus versmoldensis]
gene_0012	gi|116494625|ref|YP_806359.1|	80.04	446	89	0	1	1338	1	446	0	729	glucose-6-phosphate isomerase [Lactobacillus casei ATCC 334]
gene_0012	gi|385822964|ref|YP_005859306.1|	79.82	446	90	0	1	1338	1	446	0	727	glucose-6-phosphate isomerase [Lactobacillus casei BD-II]
gene_0015	gi|254555929|ref|YP_003062346.1|	58.95	95	39	0	754	1038	23	117	6e-15	87.4	hypothetical protein JDM1_0762 [Lactobacillus plantarum JDM1]
gene_0015	gi|448820485|ref|YP_007413647.1|	58.95	95	39	0	754	1038	23	117	1e-14	86.3	Phage protein [Lactobacillus plantarum ZJ316]
gene_0016	gi|489697299|ref|WP_003601454.1|	63.32	319	117	0	7	963	4	322	4e-104	383	glycosyltransferase [Lactobacillus casei]
gene_0016	gi|498179409|ref|WP_010493565.1|	63.34	311	114	0	19	951	5	315	4e-104	383	glycosyltransferase [Lactobacillus zeae]
gene_0018	gi|492000425|ref|WP_005715159.1|	65.05	206	72	1	1	618	508	712	3e-55	220	hypothetical protein [Lactobacillus rhamnosus]
gene_0018	gi|491996071|ref|WP_005712562.1|	65.05	206	72	1	1	618	516	720	3e-55	220	4-amino-4-deoxy-L-arabinose transferase [Lactobacillus rhamnosus]
gene_0019	gi|489700411|ref|WP_003604548.1|	64.29	42	15	0	128	3	457	498	5e-07	58.9	mannosyltransferase family protein [Lactobacillus casei]
gene_0019	gi|489693689|ref|WP_003597864.1|	64.29	42	15	0	128	3	457	498	5e-07	58.9	PMT family 4-amino-4-deoxy-L-arabinose transferase related glycosyltransferase [Lactobacillus casei]
gene_0020	gi|258507691|ref|YP_003170442.1|	78.09	251	55	0	55	807	9	259	6e-107	393	4-amino-4-deoxy-L-arabinose transferase [Lactobacillus rhamnosus GG]
gene_0020	gi|258507691|ref|YP_003170442.1|	74.73	91	23	0	1246	1518	398	488	1e-33	150	4-amino-4-deoxy-L-arabinose transferase [Lactobacillus rhamnosus GG]
gene_0020	gi|491996071|ref|WP_005712562.1|	77.69	251	56	0	55	807	9	259	8e-107	393	4-amino-4-deoxy-L-arabinose transferase [Lactobacillus rhamnosus]
gene_0020	gi|491996071|ref|WP_005712562.1|	74.73	91	23	0	1246	1518	409	499	1e-33	150	4-amino-4-deoxy-L-arabinose transferase [Lactobacillus rhamnosus]
gene_0021	gi|498179411|ref|WP_010493567.1|	60.16	128	50	1	22	402	5	132	8e-31	137	membrane protein [Lactobacillus zeae]
gene_0021	gi|491943428|ref|WP_005684089.1|	56.82	132	56	1	10	402	1	132	1e-30	137	membrane protein [Lactobacillus rhamnosus]
gene_0022	gi|489700414|ref|WP_003604551.1|	65.04	226	79	0	1	678	1	226	3e-76	290	two component system response regulator [Lactobacillus casei]
gene_0022	gi|116494259|ref|YP_805993.1|	65.04	226	79	0	1	678	1	226	4e-76	289	DNA-binding response regulator [Lactobacillus casei ATCC 334]
gene_0023	gi|489700414|ref|WP_003604551.1|	74.19	62	16	0	219	34	165	226	1e-17	94	two component system response regulator [Lactobacillus casei]
gene_0023	gi|489758917|ref|WP_003662870.1|	74.19	62	16	0	219	34	165	226	1e-17	94	transcriptional regulator [Lactobacillus paracasei]
gene_0024	gi|489689310|ref|WP_003593508.1|	58.12	425	178	0	1	1275	1	425	4e-134	483	signal transduction histidine kinase [Lactobacillus casei]
gene_0024	gi|498179417|ref|WP_010493573.1|	59.53	425	172	1	1	1275	1	424	4e-134	483	signal transduction histidine kinase [Lactobacillus zeae]
gene_0025	gi|479206386|ref|YP_007834676.1|	60.78	153	60	0	37	495	5	157	7e-50	201	Cytosine/adenosine deaminases [Megamonas hypermegale ART12/1]
gene_0025	gi|489774685|ref|WP_003678582.1|	60.53	152	60	0	40	495	9	160	2e-48	196	Putative guanine deaminase [Lactobacillus coryniformis]
gene_0026	gi|81428764|ref|YP_395764.1|	38.32	107	66	1	1	321	1	106	5e-16	88.6	hypothetical protein LSA1154 [Lactobacillus sakei subsp. sakei 23K]
gene_0026	gi|490385902|ref|WP_004265400.1|	39.25	107	65	1	1	321	1	106	3e-15	86.3	hypothetical protein [Lactobacillus curvatus]
gene_0029	gi|81428819|ref|YP_395819.1|	57.63	708	300	1	15434	17557	5	707	0	825	phosphoglycerol transferase [Lactobacillus sakei subsp. sakei 23K]
gene_0029	gi|490390559|ref|WP_004270014.1|	58.85	695	285	2	15476	17557	3	692	0	823	alkaline phosphatase [Lactobacillus curvatus]
gene_0030	gi|81428757|ref|YP_395757.1|	76.58	602	141	0	9777	11582	22	623	0	930	multidrug ABC exporter, ATP-binding and membrane-spanning/permease subunits [Lactobacillus sakei subsp. sakei 23K]
gene_0030	gi|81428757|ref|YP_395757.1|	29.42	588	396	7	7979	9685	37	618	3e-57	233	multidrug ABC exporter, ATP-binding and membrane-spanning/permease subunits [Lactobacillus sakei subsp. sakei 23K]
gene_0030	gi|489670391|ref|WP_003574652.1|	74.88	605	152	0	9774	11588	24	628	0	927	lipid A export ATP-binding/permease protein [Lactobacillus casei]
gene_0030	gi|489670391|ref|WP_003574652.1|	30.49	587	390	6	7979	9685	40	621	1e-56	231	lipid A export ATP-binding/permease protein [Lactobacillus casei]
gene_0032	gi|496000659|ref|WP_008725238.1|	78.5	386	83	0	64	1221	60	445	2e-178	630	conserved hypothetical protein [Clostridiales bacterium 1_7_47FAA]
gene_0032	gi|488637742|ref|WP_002574400.1|	77.95	390	86	0	52	1221	57	446	5e-178	629	methyl-galactoside ABC transporter substrate-binding protein [Clostridium bolteae]
gene_0033	gi|496000659|ref|WP_008725238.1|	78.5	386	83	0	1251	94	60	445	2e-178	630	conserved hypothetical protein [Clostridiales bacterium 1_7_47FAA]
gene_0033	gi|488637742|ref|WP_002574400.1|	77.95	390	86	0	1263	94	57	446	5e-178	629	methyl-galactoside ABC transporter substrate-binding protein [Clostridium bolteae]
gene_0034	gi|489242245|ref|WP_003150456.1|	80.59	237	46	0	1	711	8	244	6e-109	398	D-ribose transporter ATP binding protein [Atopobium rimae]
gene_0034	gi|489242245|ref|WP_003150456.1|	25.52	239	170	4	7	699	263	496	5e-17	93.2	D-ribose transporter ATP binding protein [Atopobium rimae]
gene_0034	gi|490160237|ref|WP_004058902.1|	79.75	237	48	0	1	711	8	244	1e-105	387	methyl-galactoside transport system ATP-binding protein [Eubacterium plexicaudatum]
gene_0034	gi|490160237|ref|WP_004058902.1|	25.73	241	171	4	1	699	261	496	6e-19	99.8	methyl-galactoside transport system ATP-binding protein [Eubacterium plexicaudatum]
gene_0035	gi|493772447|ref|WP_006720965.1|	78.72	47	10	0	189	49	198	244	6e-18	81.6	D-ribose transporter ATP binding protein [Collinsella stercoris]
gene_0035	gi|493772447|ref|WP_006720965.1|	82.35	17	3	0	53	3	243	259	6e-18	33.9	D-ribose transporter ATP binding protein [Collinsella stercoris]
gene_0035	gi|491803691|ref|WP_005609027.1|	78.72	47	10	0	189	49	215	261	2e-17	81.3	D-ribose transporter ATP binding protein [Ruminococcus lactaris]
gene_0035	gi|491803691|ref|WP_005609027.1|	76.47	17	4	0	53	3	260	276	2e-17	32.3	D-ribose transporter ATP binding protein [Ruminococcus lactaris]
gene_0036	gi|491489977|ref|WP_005347714.1|	82.69	260	45	0	1	780	243	502	3e-112	409	D-ribose transporter ATP binding protein [Eubacterium hallii]
gene_0036	gi|491489977|ref|WP_005347714.1|	25.1	243	173	3	58	759	9	239	6e-17	93.2	D-ribose transporter ATP binding protein [Eubacterium hallii]
gene_0036	gi|488637743|ref|WP_002574401.1|	82.69	260	45	0	1	780	243	502	5e-112	409	methyl-galactoside ABC transporter ATP-binding protein [Clostridium bolteae]
gene_0036	gi|488637743|ref|WP_002574401.1|	25	236	175	4	58	759	9	239	4e-16	90.5	methyl-galactoside ABC transporter ATP-binding protein [Clostridium bolteae]
gene_0037	gi|493472632|ref|WP_006427669.1|	95.08	61	3	0	341	159	464	524	1e-23	114	D-ribose transporter ATP binding protein [Dorea longicatena]
gene_0037	gi|489962966|ref|WP_003866273.1|	95.08	61	3	0	341	159	442	502	2e-23	113	D-ribose transporter ATP binding protein [[Eubacterium] biforme]
gene_0038	gi|490749748|ref|WP_004612056.1|	72.39	547	151	0	7	1647	8	554	0	725	galactoside ABC transporter permease [Clostridium nexile]
gene_0038	gi|490160238|ref|WP_004058903.1|	71.88	544	153	0	16	1647	8	551	0	719	methyl-galactoside transport system permease [Eubacterium plexicaudatum]
gene_0040	gi|490160240|ref|WP_004058905.1|	41.49	511	299	0	1	1533	19	529	6e-105	387	hypothetical protein [Eubacterium plexicaudatum]
gene_0040	gi|496544629|ref|WP_009250704.1|	41.96	510	296	0	1	1530	19	528	2e-104	385	chemotaxis protein CheY [Lachnospiraceae bacterium 3_1_57FAA_CT1]
gene_0041	gi|489674502|ref|WP_003578745.1|	37.56	205	126	2	1	609	15	219	1e-26	124	phosphoglycerate mutase family protein [Lactobacillus casei]
gene_0041	gi|489757225|ref|WP_003661194.1|	36.59	205	128	2	1	609	15	219	3e-26	123	phosphoglycerate mutase [Lactobacillus paracasei]
gene_0042	gi|489670389|ref|WP_003574650.1|	35.03	197	127	2	1	588	17	212	9e-26	121	TetR family transcriptional regulator [Lactobacillus casei]
gene_0042	gi|491997574|ref|WP_005713351.1|	33.66	202	131	2	1	597	25	225	9e-26	121	TetR family transcriptional regulator [Lactobacillus rhamnosus]
gene_0043	gi|498174761|ref|WP_010488917.1|	66.42	399	134	0	1197	1	75	473	5e-130	469	multidrug ABC transporter ATP-binding protein [Lactobacillus zeae]
gene_0043	gi|489700786|ref|WP_003604923.1|	65.41	399	138	0	1197	1	72	470	1e-129	468	ATPase component of an ABC superfamily multidrug/protein/lipid transporter [Lactobacillus casei]
gene_0044	gi|489660596|ref|WP_003564924.1|	66.55	574	192	0	1	1722	1	574	0	706	multidrug ABC transporter ATP-binding protein [Lactobacillus casei]
gene_0044	gi|116494645|ref|YP_806379.1|	66.72	574	191	0	1	1722	1	574	0	706	multidrug ABC transporter ATPase/permease [Lactobacillus casei ATCC 334]
gene_0045	gi|81428757|ref|YP_395757.1|	76.53	605	142	0	7	1821	19	623	0	934	multidrug ABC exporter, ATP-binding and membrane-spanning/permease subunits [Lactobacillus sakei subsp. sakei 23K]
gene_0045	gi|489670391|ref|WP_003574652.1|	74.84	608	153	0	4	1827	21	628	0	931	lipid A export ATP-binding/permease protein [Lactobacillus casei]
gene_0046	gi|498174760|ref|WP_010488916.1|	79.08	306	64	0	981	64	323	628	2e-137	493	multidrug ABC transporter ATP-binding protein [Lactobacillus zeae]
gene_0046	gi|489683494|ref|WP_003587716.1|	79.08	306	64	0	981	64	306	611	3e-137	493	lipid A export ATP-binding/permease protein [Lactobacillus casei]
gene_0047	gi|489674508|ref|WP_003578751.1|	44.29	289	161	1	1	867	1	288	1e-66	258	glyoxalase family protein [Lactobacillus casei]
gene_0047	gi|489665658|ref|WP_003569947.1|	44.64	289	160	1	1	867	1	288	2e-66	257	glyoxalase family protein [Lactobacillus casei]
gene_0048	gi|81428756|ref|YP_395756.1|	54.4	250	111	3	1	741	85	333	5e-66	256	hypothetical protein LSA1147 [Lactobacillus sakei subsp. sakei 23K]
gene_0048	gi|490390535|ref|WP_004269990.1|	51.39	251	118	4	1	741	85	334	5e-61	239	beta-lactamase [Lactobacillus curvatus]
gene_0049	gi|81428756|ref|YP_395756.1|	60.26	78	31	0	252	19	256	333	6e-20	101	hypothetical protein LSA1147 [Lactobacillus sakei subsp. sakei 23K]
gene_0049	gi|497239548|ref|WP_009553805.1|	52.81	89	36	2	267	19	258	346	9e-19	97.8	Beta-lactamase family protein [Lactobacillus saerimneri]
gene_0050	gi|498185355|ref|WP_010499511.1|	59.46	222	89	1	696	34	223	444	8e-73	278	UDP-N-acetylmuramyl peptide synthase [Lactobacillus acidipiscis]
gene_0050	gi|494197471|ref|WP_007123529.1|	59.73	221	89	1	696	34	222	440	4e-72	276	UDP-N-acetylmuramyl peptide synthase [Lactobacillus antri]
gene_0051	gi|377809401|ref|YP_005004622.1|	62.78	446	165	1	1	1335	1	446	4e-156	556	mur ligase middle domain protein [Pediococcus claussenii ATCC BAA-344]
gene_0051	gi|498174753|ref|WP_010488909.1|	63.21	443	162	1	4	1329	4	446	6e-156	556	UDP-N-acetylmuramyl peptide synthase [Lactobacillus zeae]
gene_0052	gi|496116610|ref|WP_008841117.1|	78.07	187	41	0	22	582	1	187	5e-81	305	thymidine kinase [Pediococcus lolii]
gene_0052	gi|489762602|ref|WP_003666540.1|	76.72	189	44	0	22	588	1	189	6e-81	305	thymidine kinase [Lactobacillus reuteri]
gene_0054	gi|498309757|ref|WP_010623913.1|	76.82	358	83	0	1	1074	1	358	8e-150	535	peptide chain release factor 1 [Lactobacillus versmoldensis]
gene_0054	gi|497705996|ref|WP_010020180.1|	75.14	358	89	0	1	1074	1	358	2e-147	527	peptide chain release factor 1 [Lactobacillus farciminis]
gene_0055	gi|498309757|ref|WP_010623913.1|	86.21	116	16	0	375	28	243	358	5e-52	208	peptide chain release factor 1 [Lactobacillus versmoldensis]
gene_0055	gi|489774867|ref|WP_003678763.1|	85.47	117	17	0	375	25	243	359	1e-51	206	Peptide chain release factor 1 (RF-1) [Lactobacillus coryniformis]
gene_0056	gi|334882100|emb|CCB83056.1|	50.77	260	126	3	67	840	25	283	3e-59	234	putative protoporphyrinogen oxidase [Lactobacillus pentosus MP-10]
gene_0056	gi|489735135|ref|WP_003639230.1|	51.54	260	124	3	67	840	25	283	2e-58	231	S-adenosyl-L-methionine-dependent N(5)-glutamine methyltransferase, release factor-specific [Lactobacillus pentosus]
gene_0057	gi|81428744|ref|YP_395744.1|	65.24	328	113	1	10	990	9	336	1e-118	431	Sua5 family translation factor [Lactobacillus sakei subsp. sakei 23K]
gene_0057	gi|490390571|ref|WP_004270026.1|	64.94	328	114	1	10	990	9	336	1e-118	431	translation factor Sua5 [Lactobacillus curvatus]
gene_0058	gi|489774861|ref|WP_003678757.1|	70.79	404	118	0	25	1236	6	409	9e-165	585	Serine hydroxymethyltransferase (SHMT) [Lactobacillus coryniformis]
gene_0058	gi|497699475|ref|WP_010013659.1|	70.79	404	118	0	25	1236	6	409	9e-165	585	serine hydroxymethyltransferase [Lactobacillus coryniformis]
gene_0059	gi|489757214|ref|WP_003661183.1|	85.29	68	10	0	204	1	6	73	1e-25	120	uracil phosphoribosyltransferase [Lactobacillus paracasei]
gene_0059	gi|116494655|ref|YP_806389.1|	90.32	62	6	0	186	1	3	64	3e-25	119	uracil phosphoribosyltransferase [Lactobacillus casei ATCC 334]
gene_0060	gi|258508170|ref|YP_003170921.1|	90.95	199	18	0	1	597	11	209	1e-98	363	uracil phosphoribosyltransferase [Lactobacillus rhamnosus GG]
gene_0060	gi|498174745|ref|WP_010488901.1|	91.46	199	17	0	1	597	11	209	1e-98	363	uracil phosphoribosyltransferase [Lactobacillus zeae]
gene_0061	gi|490390517|ref|WP_004269972.1|	94.34	53	3	0	282	124	157	209	7e-21	104	uracil phosphoribosyltransferase [Lactobacillus curvatus]
gene_0061	gi|498174745|ref|WP_010488901.1|	94.34	53	3	0	282	124	157	209	2e-20	103	uracil phosphoribosyltransferase [Lactobacillus zeae]
gene_0062	gi|497705992|ref|WP_010020176.1|	65.25	236	82	0	1	708	1	236	1e-77	294	F0F1 ATP synthase subunit A [Lactobacillus farciminis]
gene_0062	gi|498309753|ref|WP_010623909.1|	65.25	236	82	0	1	708	1	236	3e-77	293	F0F1 ATP synthase subunit A [Lactobacillus versmoldensis]
gene_0063	gi|489709445|ref|WP_003613582.1|	73.08	52	14	0	55	210	23	74	2e-13	79.7	F0F1 ATP synthase subunit C [Lactobacillus delbrueckii]
gene_0063	gi|494203335|ref|WP_007126388.1|	76.92	52	12	0	55	210	19	70	2e-13	79.7	F0F1 ATP synthase subunit C [Lactobacillus ultunensis]
gene_0064	gi|493973802|ref|WP_006916895.1|	51.05	143	70	0	70	498	23	165	3e-10	69.3	F0F1 ATP synthase subunit B [Lactobacillus coleohominis]
gene_0064	gi|497705990|ref|WP_010020174.1|	48.28	145	75	0	70	504	25	169	2e-09	67	F0F1 ATP synthase subunit B [Lactobacillus farciminis]
gene_0065	gi|497699477|ref|WP_010013661.1|	43.75	176	99	0	10	537	3	178	3e-32	142	F0F1 ATP synthase subunit delta [Lactobacillus coryniformis]
gene_0065	gi|489774854|ref|WP_003678750.1|	43.75	176	99	0	10	537	3	178	3e-32	142	F0F1 ATP synthase subunit delta [Lactobacillus coryniformis]
gene_0066	gi|498174736|ref|WP_010488892.1|	85.69	503	72	0	1	1509	1	503	0	837	F0F1 ATP synthase subunit alpha [Lactobacillus zeae]
gene_0066	gi|116494660|ref|YP_806394.1|	85.29	503	74	0	1	1509	1	503	0	835	F0F1 ATP synthase subunit alpha [Lactobacillus casei ATCC 334]
gene_0067	gi|258508177|ref|YP_003170928.1|	69.01	313	94	5	1	930	1	307	8e-113	412	F0F1 ATP synthase subunit gamma [Lactobacillus rhamnosus GG]
gene_0067	gi|491945391|ref|WP_005684905.1|	68.69	313	95	5	1	930	1	307	2e-112	410	F0F1 ATP synthase subunit gamma [Lactobacillus rhamnosus]
gene_0068	gi|495747244|ref|WP_008471823.1|	83.44	465	77	0	1	1395	1	465	0	719	ATP synthase F1, beta subunit [Lactobacillus hominis]
gene_0068	gi|491032480|ref|WP_004894166.1|	83.87	465	75	0	1	1395	1	465	0	719	F0F1 ATP synthase subunit beta [Lactobacillus johnsonii]
gene_0069	gi|116494663|ref|YP_806397.1|	67.39	138	45	0	10	423	3	140	2e-38	162	F0F1 ATP synthase subunit epsilon [Lactobacillus casei ATCC 334]
gene_0069	gi|489774847|ref|WP_003678743.1|	71.21	132	38	0	25	420	7	138	6e-38	161	F0F1 ATP synthase subunit epsilon [Lactobacillus coryniformis]
gene_0071	gi|489697890|ref|WP_003602039.1|	47.54	61	32	0	16	198	7	67	3e-07	59.7	hypothetical protein [Lactobacillus casei]
gene_0071	gi|116494664|ref|YP_806398.1|	47.54	61	32	0	16	198	7	67	3e-07	59.7	hypothetical protein LSEI_1168 [Lactobacillus casei ATCC 334]
gene_0073	gi|498174726|ref|WP_010488882.1|	89.8	49	5	0	147	1	1	49	5e-16	88.6	rod shape-determining protein MreB [Lactobacillus zeae]
gene_0073	gi|347525794|ref|YP_004832542.1|	87.76	49	6	0	147	1	1	49	5e-16	88.6	rod shape-determining protein MreB [Lactobacillus ruminis ATCC 27782]
gene_0074	gi|490391879|ref|WP_004270933.1|	73.09	327	88	0	1	981	1	327	2e-125	454	rod shape-determining protein MreB [Lactobacillus curvatus]
gene_0074	gi|498174726|ref|WP_010488882.1|	73.07	323	87	0	1	969	1	323	1e-121	441	rod shape-determining protein MreB [Lactobacillus zeae]
gene_0076	gi|315038016|ref|YP_004031584.1|	64.58	96	34	0	1	288	1	96	1e-33	147	hypothetical protein LA2_04080 [Lactobacillus amylovorus GRL 1112]
gene_0076	gi|498309741|ref|WP_010623897.1|	66.67	93	31	0	1	279	1	93	1e-33	147	hypothetical protein [Lactobacillus versmoldensis]
gene_0078	gi|489774840|ref|WP_003678736.1|	68.53	394	124	0	19	1200	7	400	1e-142	511	cell division protein FtsW [Lactobacillus coryniformis]
gene_0078	gi|497699491|ref|WP_010013675.1|	68.27	394	125	0	19	1200	7	400	2e-142	511	cell division protein FtsW [Lactobacillus coryniformis]
gene_0079	gi|184155572|ref|YP_001843912.1|	79.47	263	52	1	13	795	1	263	1e-111	407	ABC transporter ATP-binding protein [Lactobacillus fermentum IFO 3956]
gene_0079	gi|489811211|ref|WP_003715065.1|	77.74	265	57	1	13	801	1	265	4e-111	406	iron ABC transporter ATP-binding protein [Lactobacillus oris]
gene_0080	gi|498448884|ref|WP_010754422.1|	44.68	282	149	3	825	1	87	368	4e-61	240	FeS assembly protein SufD [Enterococcus asini]
gene_0080	gi|490392336|ref|WP_004271204.1|	41.9	327	156	3	879	1	42	368	1e-60	238	Fe-S cluster assembly protein SufD [Lactobacillus curvatus]
gene_0081	gi|490392336|ref|WP_004271204.1|	46.83	410	184	3	70	1197	23	432	3e-90	337	Fe-S cluster assembly protein SufD [Lactobacillus curvatus]
gene_0081	gi|81428721|ref|YP_395721.1|	46.23	411	187	5	73	1203	24	434	4e-89	333	iron/sulfur ABC transporter [Lactobacillus sakei subsp. sakei 23K]
gene_0082	gi|490392334|ref|WP_004271203.1|	65.75	400	137	0	25	1224	9	408	9e-141	505	cysteine desulfurase [Lactobacillus curvatus]
gene_0082	gi|488310280|ref|WP_002379665.1|	64.84	384	135	0	73	1224	24	407	1e-139	501	cysteine desulfurase [Enterococcus faecalis]
gene_0083	gi|498464409|ref|WP_010769795.1|	63.19	144	53	2	1	432	1	140	3e-42	175	NifU family SUF system FeS assembly protein [Enterococcus phoeniculicola]
gene_0083	gi|489794846|ref|WP_003698737.1|	62.77	137	50	3	25	432	9	143	1e-41	174	FeS assembly scaffold SufA [Lactobacillus ruminis]
gene_0084	gi|81428718|ref|YP_395718.1|	86.87	457	60	0	70	1440	11	467	0	796	iron/sulfur ABC transporter [Lactobacillus sakei subsp. sakei 23K]
gene_0084	gi|490392332|ref|WP_004271201.1|	86	457	64	0	70	1440	5	461	0	793	Fe-S cluster assembly protein SufB [Lactobacillus curvatus]
gene_0088	gi|490392001|ref|WP_004271014.1|	56.25	48	21	0	144	1	157	204	2e-08	63.5	hypothetical protein [Lactobacillus curvatus]
gene_0088	gi|81428445|ref|YP_395445.1|	54.17	48	22	0	144	1	157	204	7e-08	61.6	hypothetical protein LSA0832 [Lactobacillus sakei subsp. sakei 23K]
gene_0089	gi|490392001|ref|WP_004271014.1|	41.82	318	184	2	1	951	18	322	2e-60	238	hypothetical protein [Lactobacillus curvatus]
gene_0089	gi|497695572|ref|WP_010009756.1|	41.19	318	186	3	1	951	19	321	9e-60	236	membrane protein [Lactobacillus coryniformis]
gene_0090	gi|496938055|ref|WP_009414211.1|	44.16	77	43	1	46	276	36	111	2e-11	73.6	acetyltransferase, GNAT family [Capnocytophaga sp. oral taxon 326]
gene_0090	gi|488755519|ref|WP_002678783.1|	44.16	77	43	1	46	276	36	111	2e-11	73.6	GCN5 family acetyltransferase [Capnocytophaga sputigena]
gene_0091	gi|496938055|ref|WP_009414211.1|	44.16	77	43	1	297	67	36	111	2e-11	73.6	acetyltransferase, GNAT family [Capnocytophaga sp. oral taxon 326]
gene_0091	gi|488755519|ref|WP_002678783.1|	44.16	77	43	1	297	67	36	111	2e-11	73.6	GCN5 family acetyltransferase [Capnocytophaga sputigena]
gene_0092	gi|494604684|ref|WP_007362932.1|	79.07	43	9	0	129	1	85	127	5e-11	72	polyphosphate:nucleotide phosphotransferase, PPK2 family [Opitutaceae bacterium TAV1]
gene_0092	gi|497199211|ref|WP_009513473.1|	79.07	43	9	0	129	1	85	127	5e-11	72	polyphosphate:nucleotide phosphotransferase, PPK2 family [Opitutaceae bacterium TAV5]
gene_0093	gi|498174979|ref|WP_010489135.1|	59.45	291	118	0	1	873	1	291	7e-98	362	polyphosphate:AMP phosphotransferase [Lactobacillus zeae]
gene_0093	gi|489683376|ref|WP_003587598.1|	59.11	291	119	0	1	873	1	291	2e-97	361	PPK2 family polyphosphate:nucleotide phosphotransferase [Lactobacillus casei]
gene_0095	gi|490392014|ref|WP_004271024.1|	26.29	251	179	7	1	735	34	278	8e-12	76.3	XRE family transcriptional regulator [Lactobacillus curvatus]
gene_0095	gi|489813839|ref|WP_003717682.1|	24	250	188	4	1	744	34	279	4e-10	70.5	transcriptional regulator [Lactobacillus vaginalis]
gene_0096	gi|258508203|ref|YP_003170954.1|	75.31	162	40	0	1	486	1	162	2e-61	239	universal stress protein family [Lactobacillus rhamnosus GG]
gene_0096	gi|497699535|ref|WP_010013719.1|	76.92	156	36	0	1	468	1	156	4e-61	238	universal stress protein UspA [Lactobacillus coryniformis]
gene_0097	gi|489774416|ref|WP_003678314.1|	87.88	33	4	0	105	7	1	33	2e-07	60.5	Universal stress family protein [Lactobacillus coryniformis]
gene_0097	gi|497699535|ref|WP_010013719.1|	87.88	33	4	0	105	7	1	33	2e-07	60.5	universal stress protein UspA [Lactobacillus coryniformis]
gene_0099	gi|406026818|ref|YP_006725650.1|	72	425	119	1	1	1275	1	424	5e-163	579	recombination factor [Lactobacillus buchneri CD034]
gene_0099	gi|472406541|ref|YP_007653646.1|	73.29	423	113	1	7	1275	13	434	9e-163	578	uncharacterized AAA domain-containing protein YrvN [Lactobacillus brevis KB290]
gene_0100	gi|81428452|ref|YP_395452.1|	50	146	73	2	7	444	4	146	2e-31	139	hypothetical protein LSA0841 [Lactobacillus sakei subsp. sakei 23K]
gene_0100	gi|490391524|ref|WP_004270688.1|	46.94	147	77	3	7	444	4	146	1e-27	127	hypothetical protein [Lactobacillus curvatus]
gene_0101	gi|495744859|ref|WP_008469438.1|	80.56	144	28	0	1	432	60	203	2e-53	212	30S ribosomal protein S4 [Lactobacillus hominis]
gene_0101	gi|498174573|ref|WP_010488729.1|	75.69	144	35	0	1	432	60	203	3e-52	209	30S ribosomal protein S4 [Lactobacillus zeae]
gene_0103	gi|490149603|ref|WP_004049025.1|	76.47	51	12	0	153	1	43	93	6e-15	85.1	GAF domain-containing protein [Lactobacillus murinus]
gene_0103	gi|498306516|ref|WP_010620672.1|	74.51	51	13	0	153	1	48	98	8e-15	84.7	sensory histidine kinase [Lactobacillus malefermentans]
gene_0104	gi|191638249|ref|YP_001987415.1|	62.75	153	53	1	16	462	7	159	3e-49	199	GAF domain-containing protein [Lactobacillus casei BL23]
gene_0104	gi|116494738|ref|YP_806472.1|	62.75	153	53	1	16	462	7	159	3e-49	199	GAF domain-containing protein [Lactobacillus casei ATCC 334]
gene_0105	gi|489776866|ref|WP_003680758.1|	42.05	88	51	0	267	4	280	367	3e-12	76.3	Septation ring formation regulator, EzrA family protein [Lactobacillus coryniformis]
gene_0105	gi|497695561|ref|WP_010009745.1|	42.05	88	51	0	267	4	293	380	3e-12	76.3	selenide, water dikinase [Lactobacillus coryniformis]
gene_0106	gi|489776866|ref|WP_003680758.1|	39.41	543	329	0	76	1704	10	552	4e-108	397	Septation ring formation regulator, EzrA family protein [Lactobacillus coryniformis]
gene_0106	gi|497695561|ref|WP_010009745.1|	39.41	543	329	0	76	1704	23	565	4e-108	397	selenide, water dikinase [Lactobacillus coryniformis]
gene_0107	gi|492001631|ref|WP_005715786.1|	74.21	380	98	0	1	1140	1	380	1e-160	571	Cysteine desulfurase [Lactobacillus rhamnosus]
gene_0107	gi|258508253|ref|YP_003171004.1|	73.95	380	99	0	1	1140	1	380	2e-160	571	class V aminotransferase [Lactobacillus rhamnosus GG]
gene_0108	gi|498174552|ref|WP_010488708.1|	73.15	406	109	1	1	1218	1	405	7e-159	565	thiamine biosynthesis protein ThiI [Lactobacillus zeae]
gene_0108	gi|258539465|ref|YP_003173964.1|	72.91	406	110	1	1	1218	1	405	2e-158	564	thiamine biosynthesis protein ThiI [Lactobacillus rhamnosus Lc 705]
gene_0109	gi|81428458|ref|YP_395458.1|	59.12	137	56	0	1	411	72	208	8e-39	164	redox-sensing transcriptional repressor Rex [Lactobacillus sakei subsp. sakei 23K]
gene_0109	gi|498526264|ref|WP_010825869.1|	51.02	147	72	0	1	441	4	150	1e-37	160	redox-sensing transcriptional repressor rex 2 [Enterococcus faecalis]
gene_0110	gi|498174549|ref|WP_010488705.1|	81.11	270	50	1	807	1	252	521	2e-132	477	valyl-tRNA synthase [Lactobacillus zeae]
gene_0110	gi|409360|gb|AAA57558.1|	80	270	53	1	807	1	273	542	2e-130	470	valyl-tRNA synthetase [Lactobacillus casei]
gene_0111	gi|498174549|ref|WP_010488705.1|	71.38	884	251	4	10	2655	1	880	0	1284	valyl-tRNA synthase [Lactobacillus zeae]
gene_0111	gi|492001623|ref|WP_005715781.1|	71.27	884	252	4	10	2655	1	880	0	1281	Valyl-tRNA synthetase [Lactobacillus rhamnosus]
gene_0113	gi|498174548|ref|WP_010488704.1|	41.61	435	248	6	1	1287	1	425	7e-72	276	folylpolyglutamate synthase [Lactobacillus zeae]
gene_0113	gi|489775723|ref|WP_003679617.1|	42.23	431	242	5	4	1275	5	430	3e-70	271	folylpolyglutamate synthase [Lactobacillus coryniformis]
gene_0114	gi|489775721|ref|WP_003679615.1|	43.24	185	104	1	13	564	5	189	2e-24	117	haloacid dehalogenase [Lactobacillus coryniformis]
gene_0114	gi|490391510|ref|WP_004270678.1|	39.68	189	113	1	1	564	1	189	5e-23	112	haloacid dehalogenase [Lactobacillus curvatus]
gene_0116	gi|489775720|ref|WP_003679614.1|	44.23	208	116	0	34	657	13	220	2e-46	190	hypothetical protein [Lactobacillus coryniformis]
gene_0116	gi|491367243|ref|WP_005225154.1|	43.11	225	125	1	7	672	1	225	6e-46	189	hypothetical protein [Enterococcus casseliflavus]
gene_0117	gi|489775716|ref|WP_003679610.1|	80.84	334	62	1	1	996	1	334	1e-148	531	rod shape-determining protein Mbl [Lactobacillus coryniformis]
gene_0117	gi|489783143|ref|WP_003687034.1|	81.44	334	60	1	1	996	1	334	4e-148	529	rod shape-determining protein Mbl [Lactobacillus mali]
gene_0119	gi|491953778|ref|WP_005689126.1|	50.58	257	127	0	1	771	21	277	6e-71	269	rod shape-determining protein MreC [Lactobacillus rhamnosus]
gene_0119	gi|491953778|ref|WP_005689126.1|	57.89	19	8	0	798	854	272	290	6e-71	25.8	rod shape-determining protein MreC [Lactobacillus rhamnosus]
gene_0119	gi|258508261|ref|YP_003171012.1|	50.58	257	127	0	1	771	1	257	6e-71	269	rod shape-determining protein MreC [Lactobacillus rhamnosus GG]
gene_0119	gi|258508261|ref|YP_003171012.1|	57.89	19	8	0	798	854	252	270	6e-71	25.8	rod shape-determining protein MreC [Lactobacillus rhamnosus GG]
gene_0120	gi|490391509|ref|WP_004270677.1|	33.67	98	65	0	76	369	79	176	2e-06	56.6	cell shape-determining protein [Lactobacillus curvatus]
gene_0121	gi|81428466|ref|YP_395466.1|	42.23	206	119	0	1	618	17	222	3e-44	183	septum site-determining protein [Lactobacillus sakei subsp. sakei 23K]
gene_0121	gi|490391529|ref|WP_004270692.1|	41.75	206	120	0	1	618	17	222	3e-42	176	septum formation inhibitor MinC, C-terminal domain protein [Lactobacillus curvatus]
gene_0123	gi|490391506|ref|WP_004270675.1|	59.17	240	98	0	52	771	22	261	6e-79	299	septum site-determining protein MinD [Lactobacillus curvatus]
gene_0123	gi|116333855|ref|YP_795382.1|	57.89	247	100	2	52	780	22	268	1e-78	298	septum formation inhibitor-activating ATPase [Lactobacillus brevis ATCC 367]
gene_0125	gi|448821814|ref|YP_007414976.1|	68.25	211	67	0	13	645	3	213	6e-74	281	Glutamine/histidine ABC transporter, permease protein [Lactobacillus plantarum ZJ316]
gene_0125	gi|254557101|ref|YP_003063518.1|	68.25	211	67	0	13	645	3	213	6e-74	281	glutamine ABC transporter, permease protein [Lactobacillus plantarum JDM1]
gene_0126	gi|489735082|ref|WP_003639177.1|	56.04	207	91	0	37	657	1	207	4e-61	239	Amino acid ABC transporter, ATP-binding protein [Lactobacillus pentosus]
gene_0126	gi|254557100|ref|YP_003063517.1|	56.04	207	91	0	37	657	1	207	5e-61	239	glutamine ABC transporter, ATP-binding protein [Lactobacillus plantarum JDM1]
gene_0127	gi|498174525|ref|WP_010488681.1|	57.96	245	103	1	79	813	23	266	3e-76	290	amino acid ABC transporter substrate-binding protein [Lactobacillus zeae]
gene_0127	gi|489674697|ref|WP_003578940.1|	57.14	245	105	1	79	813	23	266	7e-76	289	substrate-binding component of an ABC superfamily amino acid transporter [Lactobacillus casei]
gene_0131	gi|497695549|ref|WP_010009733.1|	64.08	142	51	0	1	426	1	142	8e-49	197	cell division protein MraZ [Lactobacillus coryniformis]
gene_0131	gi|490391555|ref|WP_004270711.1|	60.56	142	56	0	1	426	1	142	1e-48	196	cell division protein MraZ [Lactobacillus curvatus]
gene_0133	gi|489808842|ref|WP_003712703.1|	59.87	314	124	2	4	939	5	317	3e-86	323	16S rRNA methyltransferase [Lactobacillus oris]
gene_0133	gi|494195953|ref|WP_007122873.1|	59.42	313	125	2	7	939	6	317	3e-85	320	16S rRNA methyltransferase [Lactobacillus antri]
gene_0135	gi|81428358|ref|YP_395358.1|	42.39	92	53	0	118	393	35	126	1e-13	80.5	cell division protein FtsL [Lactobacillus sakei subsp. sakei 23K]
gene_0135	gi|116629843|ref|YP_815015.1|	44.44	90	50	0	118	387	30	119	7e-13	78.2	protein required for the initiation of cell division [Lactobacillus gasseri ATCC 33323]
gene_0137	gi|258508275|ref|YP_003171026.1|	60.22	357	142	2	1074	4	154	502	6e-118	429	cell division protein FtsI [Lactobacillus rhamnosus GG]
gene_0137	gi|258539489|ref|YP_003173988.1|	60.22	357	142	2	1074	4	154	502	6e-118	429	cell division protein FtsI [Lactobacillus rhamnosus Lc 705]
gene_0138	gi|489686363|ref|WP_003590580.1|	55.04	714	318	7	22	2154	7	707	0	745	peptidoglycan synthetase [Lactobacillus casei]
gene_0138	gi|191638272|ref|YP_001987438.1|	55.04	714	318	7	22	2154	7	707	0	744	bifunctional dimerisation/transpeptidase penicillin-binding 2B [Lactobacillus casei BL23]
gene_0139	gi|495744879|ref|WP_008469458.1|	63.18	296	109	0	4	891	23	318	4e-96	356	Phospho-N-acetylmuramoyl-pentapeptide-transferas e [Lactobacillus hominis]
gene_0139	gi|489744568|ref|WP_003648599.1|	64.19	296	106	0	4	891	23	318	1e-94	352	phospho-N-acetylmuramoyl-pentapeptide-transferase [Lactobacillus gasseri]
gene_0140	gi|489773585|ref|WP_003677485.1|	61.84	456	174	1	10	1377	4	458	1e-150	538	UDP-N-acetylmuramoyl-L-alanyl-D-glutamate synthetase [Lactobacillus coryniformis]
gene_0140	gi|489734984|ref|WP_003639079.1|	60.18	452	180	1	1	1356	1	451	2e-143	514	UDP-N-acetylmuramoylalanine--D-glutamate ligase [Lactobacillus pentosus]
gene_0141	gi|497705935|ref|WP_010020119.1|	63.32	229	84	1	687	1	4	231	2e-81	306	UDP-diphospho-muramoylpentapeptide beta-N- acetylglucosaminyltransferase [Lactobacillus farciminis]
gene_0141	gi|489773587|ref|WP_003677487.1|	62.88	229	85	1	687	1	1	227	2e-80	303	Undecaprenyl-PP-MurNAc-pentapeptide-UDPGlcNAc GlcNAc transferase [Lactobacillus coryniformis]
gene_0142	gi|497705935|ref|WP_010020119.1|	60.55	365	142	3	1	1089	6	368	5e-123	446	UDP-diphospho-muramoylpentapeptide beta-N- acetylglucosaminyltransferase [Lactobacillus farciminis]
gene_0142	gi|489773587|ref|WP_003677487.1|	59.5	363	147	1	1	1089	3	363	1e-120	438	Undecaprenyl-PP-MurNAc-pentapeptide-UDPGlcNAc GlcNAc transferase [Lactobacillus coryniformis]
gene_0144	gi|489773588|ref|WP_003677488.1|	36.17	282	177	4	13	849	8	286	4e-45	187	cell division protein FtsQ [Lactobacillus coryniformis]
gene_0144	gi|498174503|ref|WP_010488659.1|	35.31	286	185	4	19	876	8	285	2e-44	184	cell division protein FtsQ [Lactobacillus zeae]
gene_0145	gi|81428364|ref|YP_395364.1|	58.11	456	191	1	1	1368	1	436	2e-132	478	cell division protein, FtsA [Lactobacillus sakei subsp. sakei 23K]
gene_0145	gi|490391545|ref|WP_004270703.1|	57.24	456	195	2	1	1368	1	438	1e-131	475	cell division protein FtsA [Lactobacillus curvatus]
gene_0146	gi|81428365|ref|YP_395365.1|	93.18	44	3	0	134	3	223	266	3e-13	79.3	cell division protein FtsZ [Lactobacillus sakei subsp. sakei 23K]
gene_0146	gi|490391539|ref|WP_004270698.1|	93.18	44	3	0	134	3	223	266	3e-13	79.3	cell division protein FtsZ [Lactobacillus curvatus]
gene_0147	gi|498174500|ref|WP_010488656.1|	67.19	445	141	5	1	1320	1	420	9e-131	472	cell division protein FtsZ [Lactobacillus zeae]
gene_0147	gi|489773592|ref|WP_003677492.1|	64.25	456	145	4	1	1314	1	431	8e-130	469	cell division protein FtsZ [Lactobacillus coryniformis]
gene_0148	gi|491032564|ref|WP_004894250.1|	51.77	141	65	2	1	414	1	141	3e-33	145	cell division protein SepF [Lactobacillus johnsonii]
gene_0148	gi|42518901|ref|NP_964831.1|	51.77	141	65	2	1	414	1	141	4e-33	145	hypothetical protein LJ0976 [Lactobacillus johnsonii NCC 533]
gene_0149	gi|495744889|ref|WP_008469468.1|	51.95	77	37	0	22	252	1	77	1e-14	84	Putative uncharacterized protein ylmG [Lactobacillus hominis]
gene_0149	gi|268319700|ref|YP_003293356.1|	43.01	93	53	1	19	297	2	91	2e-14	83.6	hypothetical protein FI9785_1228 [Lactobacillus johnsonii FI9785]
gene_0150	gi|497699567|ref|WP_010013751.1|	65.71	105	36	0	315	1	1	105	1e-34	150	RNA-binding protein [Lactobacillus coryniformis]
gene_0150	gi|489773596|ref|WP_003677496.1|	65.71	105	36	0	315	1	1	105	1e-34	150	RNA-binding protein [Lactobacillus coryniformis]
gene_0151	gi|489773596|ref|WP_003677496.1|	61.92	260	99	0	1	780	1	260	1e-94	351	RNA-binding protein [Lactobacillus coryniformis]
gene_0151	gi|490391536|ref|WP_004270696.1|	60.08	258	103	0	7	780	5	262	7e-90	335	RNA-binding protein [Lactobacillus curvatus]
gene_0152	gi|81428369|ref|YP_395369.1|	66.67	162	54	0	1	486	6	167	1e-56	225	cell-division initiation protein (septum placement) [Lactobacillus sakei subsp. sakei 23K]
gene_0152	gi|490391538|ref|WP_004270697.1|	67.28	162	53	0	1	486	6	167	1e-56	225	arabinan synthesis protein [Lactobacillus curvatus]
gene_0155	gi|498174490|ref|WP_010488646.1|	68.72	927	290	0	1	2781	1	927	0	1263	isoleucyl-tRNA synthetase [Lactobacillus zeae]
gene_0155	gi|492001588|ref|WP_005715762.1|	68.18	927	295	0	1	2781	1	927	0	1254	Isoleucyl-tRNA synthetase [Lactobacillus rhamnosus]
gene_0156	gi|116334042|ref|YP_795569.1|	59.38	64	26	0	1	192	1	64	3e-15	86.3	cold shock protein [Lactobacillus brevis ATCC 367]
gene_0156	gi|498308263|ref|WP_010622419.1|	58.57	70	29	0	4	213	1	70	3e-14	82.8	cold-shock protein [Lactobacillus suebicus]
gene_0157	gi|492001581|ref|WP_005715758.1|	81.82	121	22	0	417	55	266	386	2e-48	196	Tellurite resistance protein [Lactobacillus rhamnosus]
gene_0157	gi|489674725|ref|WP_003578968.1|	79.84	124	25	0	417	46	273	396	2e-48	196	tellurite resistance protein [Lactobacillus casei]
gene_0158	gi|490392206|ref|WP_004271134.1|	72.14	384	107	2	1	1152	11	391	1e-149	535	tellurite resistance protein TelA [Lactobacillus curvatus]
gene_0158	gi|81428386|ref|YP_395386.1|	70.36	388	115	1	1	1164	11	396	7e-148	529	hypothetical protein LSA0772 [Lactobacillus sakei subsp. sakei 23K]
gene_0159	gi|81428387|ref|YP_395387.1|	49.44	178	90	0	121	654	39	216	6e-40	169	hypothetical protein LSA0773 [Lactobacillus sakei subsp. sakei 23K]
gene_0159	gi|490392200|ref|WP_004271132.1|	42.18	211	122	0	28	660	8	218	8e-40	169	5-bromo-4-chloroindolyl phosphate hydrolysis family protein [Lactobacillus curvatus]
gene_0161	gi|490392196|ref|WP_004271128.1|	57.38	122	52	1	43	408	59	179	3e-29	132	ADP-ribose pyrophosphatase [Lactobacillus curvatus]
gene_0161	gi|81428388|ref|YP_395388.1|	51.47	136	66	1	1	408	45	179	5e-29	131	ADP-ribose phosphorylase [Lactobacillus sakei subsp. sakei 23K]
gene_0163	gi|490392199|ref|WP_004271131.1|	59.36	219	89	0	1	657	9	227	1e-61	241	5'-methylthioadenosine/S-adenosylhomocysteine nucleosidase [Lactobacillus curvatus]
gene_0163	gi|492001575|ref|WP_005715754.1|	58.99	217	89	0	1	651	10	226	3e-60	236	5'-methylthioadenosine nucleosidase / S-adenosylhomocysteine nucleosidase [Lactobacillus rhamnosus]
gene_0164	gi|489773606|ref|WP_003677506.1|	65.78	377	129	0	16	1146	5	381	3e-135	487	cysteine desulfurase [Lactobacillus coryniformis]
gene_0164	gi|489813003|ref|WP_003716848.1|	64.46	363	129	0	13	1101	4	366	9e-135	485	cysteine desulfurase [Lactobacillus vaginalis]
gene_0165	gi|496130989|ref|WP_008855496.1|	45.61	114	62	0	7	348	1	114	2e-23	113	cysteine desulfurase [Lactobacillus kisonensis]
gene_0165	gi|377809547|ref|YP_005004768.1|	43.64	110	62	0	7	336	1	110	5e-23	112	hypothetical protein PECL_819 [Pediococcus claussenii ATCC BAA-344]
gene_0166	gi|491989601|ref|WP_005708340.1|	76.18	361	86	0	1	1083	12	372	9e-155	551	tRNA-specific 2-thiouridylase MnmA [Lactobacillus rhamnosus]
gene_0166	gi|492001565|ref|WP_005715747.1|	76.18	361	86	0	1	1083	17	377	2e-154	550	tRNA (5-methylaminomethyl-2-thiouridylate)-methyltransferase [Lactobacillus rhamnosus]
gene_0167	gi|497695523|ref|WP_010009707.1|	57.56	205	87	1	1	615	16	219	1e-62	244	phosphoglycerate mutase [Lactobacillus coryniformis]
gene_0167	gi|489773611|ref|WP_003677511.1|	57.56	205	87	1	1	615	16	219	5e-62	242	Phosphoglycerate mutase family protein [Lactobacillus coryniformis]
gene_0168	gi|489773613|ref|WP_003677513.1|	35.24	210	136	1	55	684	10	217	1e-20	105	hypothetical protein [Lactobacillus coryniformis]
gene_0168	gi|334882302|emb|CCB83297.1|	34.72	216	135	3	52	681	5	218	1e-18	98.6	putative uncharacterized protein lp_2169 [Lactobacillus pentosus MP-10]
gene_0171	gi|489754325|ref|WP_003658316.1|	52.2	818	370	10	28	2418	26	839	0	749	hypothetical protein [Lactobacillus paracasei]
gene_0171	gi|191638299|ref|YP_001987465.1|	52.08	818	371	10	28	2418	5	818	0	748	exodeoxyribonuclease V subunit alpha [Lactobacillus casei BL23]
gene_0173	gi|492001558|ref|WP_005715743.1|	75.93	162	39	0	1	486	29	190	2e-71	272	Acetyltransferase [Lactobacillus rhamnosus]
gene_0173	gi|491992857|ref|WP_005710099.1|	75.93	162	39	0	1	486	29	190	2e-71	272	GNAT family acetyltransferase [Lactobacillus rhamnosus]
gene_0174	gi|81428419|ref|YP_395419.1|	70.89	213	62	0	1	639	191	403	2e-95	353	GNAT family acetyltransferase [Lactobacillus sakei subsp. sakei 23K]
gene_0174	gi|498174461|ref|WP_010488617.1|	74.77	214	53	1	1	639	192	405	3e-95	352	GNAT family acetyltransferase [Lactobacillus zeae]
gene_0176	gi|81428703|ref|YP_395703.1|	44.83	319	176	3	1	957	11	319	2e-68	264	hypothetical protein LSA1093 [Lactobacillus sakei subsp. sakei 23K]
gene_0176	gi|489773617|ref|WP_003677517.1|	42.77	311	178	3	1	933	11	315	2e-64	251	DeoR family transcriptional regulator [Lactobacillus coryniformis]
gene_0177	gi|258508306|ref|YP_003171057.1|	59.62	52	21	0	290	135	507	558	3e-10	69.7	metallo-beta-lactamase superfamily protein [Lactobacillus rhamnosus GG]
gene_0177	gi|491953862|ref|WP_005689176.1|	59.62	52	21	0	290	135	507	558	3e-10	69.7	ribonuclease J [Lactobacillus rhamnosus]
gene_0178	gi|81428702|ref|YP_395702.1|	78.93	560	118	0	1	1680	1	560	0	875	metallo-beta-lactamase hydrolase [Lactobacillus sakei subsp. sakei 23K]
gene_0178	gi|490391034|ref|WP_004270489.1|	79.11	560	117	0	1	1680	1	560	0	872	ribonuclease J [Lactobacillus curvatus]
gene_0179	gi|42518918|ref|NP_964848.1|	78.26	46	10	0	156	19	25	70	7e-13	78.2	hypothetical protein LJ0992 [Lactobacillus johnsonii NCC 533]
gene_0179	gi|495744910|ref|WP_008469489.1|	78.26	46	10	0	156	19	25	70	7e-13	78.2	UPF0356 protein FI9785_1212 [Lactobacillus hominis]
gene_0180	gi|495744910|ref|WP_008469489.1|	75.71	70	17	0	1	210	1	70	1e-22	110	UPF0356 protein FI9785_1212 [Lactobacillus hominis]
gene_0180	gi|42518918|ref|NP_964848.1|	72.86	70	19	0	1	210	1	70	8e-22	107	hypothetical protein LJ0992 [Lactobacillus johnsonii NCC 533]
gene_0181	gi|491989645|ref|WP_005708384.1|	31.39	137	94	4	73	483	29	155	3e-11	72.8	hypothetical protein [Lactobacillus rhamnosus]
gene_0181	gi|491946950|ref|WP_005685617.1|	30.66	137	95	4	73	483	23	149	9e-11	71.2	hypothetical protein [Lactobacillus rhamnosus]
gene_0182	gi|81428699|ref|YP_395699.1|	66.31	558	188	0	7	1680	18	575	0	691	multidrug ABC exporter, ATP-binding and membrane-spanning/permease subunits [Lactobacillus sakei subsp. sakei 23K]
gene_0182	gi|490391029|ref|WP_004270484.1|	65.77	558	191	0	7	1680	18	575	0	682	multidrug ABC transporter ATP-binding protein [Lactobacillus curvatus]
gene_0183	gi|490391045|ref|WP_004270500.1|	65.58	581	199	2	1	1740	10	588	0	723	ABC transporter [Lactobacillus curvatus]
gene_0183	gi|81428698|ref|YP_395698.1|	65.1	576	200	2	1	1725	5	578	0	716	multidrug ABC exporter, ATP-binding and membrane-spanning/permease subunits [Lactobacillus sakei subsp. sakei 23K]
gene_0184	gi|490391045|ref|WP_004270500.1|	75.51	49	12	0	162	16	540	588	9e-13	77.8	ABC transporter [Lactobacillus curvatus]
gene_0184	gi|352517150|ref|YP_004886467.1|	80	45	9	0	162	28	540	584	6e-12	75.1	putative ABC transporter permease/ATP-binding protein [Tetragenococcus halophilus NBRC 12172]
gene_0185	gi|315038072|ref|YP_004031640.1|	70.49	183	54	0	31	579	1	183	1e-69	267	peptide deformylase [Lactobacillus amylovorus GRL 1112]
gene_0185	gi|325956526|ref|YP_004291938.1|	69.95	183	55	0	31	579	1	183	8e-69	264	peptide deformylase [Lactobacillus acidophilus 30SC]
gene_0186	gi|491995968|ref|WP_005712459.1|	68.49	879	274	2	1	2628	1	877	0	1117	haloacid dehalogenase [Lactobacillus rhamnosus]
gene_0186	gi|491999282|ref|WP_005714517.1|	69.44	864	264	1	37	2628	15	876	0	1116	haloacid dehalogenase [Lactobacillus rhamnosus]
gene_0188	gi|490391599|ref|WP_004270741.1|	56.34	71	31	0	1	213	28	98	2e-10	70.5	hypothetical protein [Lactobacillus curvatus]
gene_0188	gi|81428691|ref|YP_395691.1|	54.93	71	32	0	1	213	21	91	7e-10	68.2	hypothetical protein LSA1081 [Lactobacillus sakei subsp. sakei 23K]
gene_0189	gi|116334006|ref|YP_795533.1|	52.7	241	113	1	67	786	19	259	4e-62	243	fructose-1 6-bisphosphatase [Lactobacillus brevis ATCC 367]
gene_0189	gi|472407084|ref|YP_007654189.1|	52.7	241	113	1	67	786	23	263	5e-62	243	Inositol-1-monophosphatase [Lactobacillus brevis KB290]
gene_0190	gi|494196045|ref|WP_007122917.1|	88.37	43	5	0	129	1	11	53	2e-13	79.7	GTP-binding protein [Lactobacillus antri]
gene_0190	gi|496116829|ref|WP_008841336.1|	84.09	44	7	0	132	1	3	46	8e-12	74.7	GTP-binding protein TypA/BipA [Pediococcus lolii]
gene_0191	gi|498174433|ref|WP_010488589.1|	83.78	598	97	0	1	1794	1	598	0	988	GTP-binding protein [Lactobacillus zeae]
gene_0191	gi|258508322|ref|YP_003171073.1|	83.61	598	98	0	1	1794	1	598	0	987	GTP-binding protein TypA [Lactobacillus rhamnosus GG]
gene_0192	gi|81428689|ref|YP_395689.1|	81.5	254	47	0	762	1	304	557	6e-118	428	GTP-binding protein TypA [Lactobacillus sakei subsp. sakei 23K]
gene_0192	gi|490391604|ref|WP_004270745.1|	81.5	254	47	0	762	1	304	557	6e-118	428	GTP-binding protein [Lactobacillus curvatus]
gene_0193	gi|81428687|ref|YP_395687.1|	51.05	380	185	2	37	1173	5	383	7e-95	353	integral membrane cell division protein, FtsW [Lactobacillus sakei subsp. sakei 23K]
gene_0193	gi|116629815|ref|YP_814987.1|	52.21	385	178	6	37	1173	1	380	1e-91	342	cell division membrane protein [Lactobacillus gasseri ATCC 33323]
gene_0194	gi|489794771|ref|WP_003698662.1|	42.17	83	48	0	82	330	8	90	5e-12	75.5	hypothetical protein [Lactobacillus ruminis]
gene_0194	gi|489790423|ref|WP_003694314.1|	42.17	83	48	0	82	330	11	93	5e-12	75.5	hypothetical protein [Lactobacillus ruminis]
gene_0195	gi|498059512|ref|WP_010373668.1|	55.81	172	75	1	1	513	13	184	4e-49	198	rRNA methyltransferase [Weissella cibaria]
gene_0195	gi|339639104|emb|CCC18326.1|	61.54	169	63	2	1	501	13	181	5e-48	194	putative methyltransferase [Lactobacillus pentosus IG1]
gene_0196	gi|489773635|ref|WP_003677535.1|	66.67	108	36	0	324	1	4	111	5e-33	145	Phosphopantetheine adenylyltransferase [Lactobacillus coryniformis]
gene_0196	gi|497695501|ref|WP_010009685.1|	66.67	108	36	0	324	1	4	111	5e-33	145	phosphopantetheine adenylyltransferase [Lactobacillus coryniformis]
gene_0197	gi|489773635|ref|WP_003677535.1|	63.92	158	57	0	7	480	4	161	2e-48	196	Phosphopantetheine adenylyltransferase [Lactobacillus coryniformis]
gene_0197	gi|497695501|ref|WP_010009685.1|	63.92	158	57	0	7	480	4	161	4e-48	195	phosphopantetheine adenylyltransferase [Lactobacillus coryniformis]
gene_0198	gi|489778191|ref|WP_003682082.1|	55.86	324	143	2	97	1068	27	348	1e-90	338	peptidase [Lactobacillus fermentum]
gene_0198	gi|489773636|ref|WP_003677536.1|	52.48	322	153	1	97	1062	5	325	1e-90	338	putative lipoprotein [Lactobacillus coryniformis]
gene_0201	gi|472407077|ref|YP_007654182.1|	38.01	221	136	4	13	672	19	232	1e-27	128	ComE operon protein 1 [Lactobacillus brevis KB290]
gene_0201	gi|116333999|ref|YP_795526.1|	38.01	221	136	4	13	672	17	230	1e-27	128	DNA uptake protein related DNA-binding protein [Lactobacillus brevis ATCC 367]
gene_0203	gi|495739140|ref|WP_008463719.1|	34.62	598	387	11	181	1962	123	704	2e-73	282	Competence protein ComEC [Lactobacillus equicursoris]
gene_0203	gi|497244266|ref|WP_009558483.1|	34.28	598	389	11	181	1962	152	733	9e-73	280	Competence protein ComEC [Lactobacillus sp. 66c]
gene_0204	gi|494196063|ref|WP_007122926.1|	43.47	329	186	0	7	993	1	329	3e-69	267	DNA polymerase III subunit delta [Lactobacillus antri]
gene_0204	gi|148543878|ref|YP_001271248.1|	42.55	329	189	0	7	993	1	329	7e-68	263	DNA polymerase III subunit delta [Lactobacillus reuteri DSM 20016]
gene_0205	gi|497699240|ref|WP_010013424.1|	63.1	84	31	0	1	252	1	84	2e-19	99.8	30S ribosomal protein S20 [Lactobacillus coryniformis]
gene_0205	gi|497695492|ref|WP_010009676.1|	63.1	84	31	0	1	252	1	84	2e-19	99.8	30S ribosomal protein S20 [Lactobacillus coryniformis]
gene_0206	gi|489852112|ref|WP_003755788.1|	62.69	67	25	0	201	1	1	67	1e-13	80.9	30S ribosomal protein S20 [Listeria grayi]
gene_0206	gi|489818173|ref|WP_003721988.1|	64.18	67	24	0	201	1	18	84	2e-13	80.1	30S ribosomal protein S20 [Listeria monocytogenes]
gene_0208	gi|81428676|ref|YP_395676.1|	79.78	89	18	0	13	279	1	89	4e-35	152	30S ribosomal protein S15 [Lactobacillus sakei subsp. sakei 23K]
gene_0208	gi|498456367|ref|WP_010761818.1|	79.78	89	18	0	13	279	1	89	7e-34	147	30S ribosomal protein S15 [Enterococcus haemoperoxidus]
gene_0210	gi|497699243|ref|WP_010013427.1|	67.65	238	77	0	714	1	191	428	5e-87	325	Zn-dependent hydrolase [Lactobacillus coryniformis]
gene_0210	gi|490699072|ref|WP_004562571.1|	67.23	238	78	0	714	1	191	428	1e-86	324	Zn-dependent hydrolase [Lactobacillus coryniformis]
gene_0211	gi|497699243|ref|WP_010013427.1|	68.67	549	172	0	34	1680	5	553	0	761	Zn-dependent hydrolase [Lactobacillus coryniformis]
gene_0211	gi|490699072|ref|WP_004562571.1|	68.49	549	173	0	34	1680	5	553	0	759	Zn-dependent hydrolase [Lactobacillus coryniformis]
gene_0212	gi|472407070|ref|YP_007654175.1|	26.69	281	204	3	10	846	35	308	6e-16	90.1	conserved hypothetical protein [Lactobacillus brevis KB290]
gene_0212	gi|116333992|ref|YP_795519.1|	26.69	281	204	3	10	846	33	306	6e-16	90.1	TPR repeat-containing protein [Lactobacillus brevis ATCC 367]
gene_0213	gi|489753197|ref|WP_003657194.1|	78.79	33	7	0	99	1	1	33	5e-08	62	elongation factor Tu [Lactobacillus gasseri]
gene_0213	gi|472407069|ref|YP_007654174.1|	83.87	31	5	0	93	1	15	45	7e-08	61.6	Elongation factor Tu [Lactobacillus brevis KB290]
gene_0214	gi|498174398|ref|WP_010488554.1|	93.43	396	26	0	1	1188	1	396	0	710	elongation factor Tu [Lactobacillus zeae]
gene_0214	gi|258508337|ref|YP_003171088.1|	93.18	396	27	0	1	1188	1	396	0	710	elongation factor Tu [Lactobacillus rhamnosus GG]
gene_0215	gi|498174398|ref|WP_010488554.1|	92.16	204	16	0	936	325	193	396	1e-104	385	elongation factor Tu [Lactobacillus zeae]
gene_0215	gi|258508337|ref|YP_003171088.1|	92.16	204	16	0	936	325	193	396	2e-104	384	elongation factor Tu [Lactobacillus rhamnosus GG]
gene_0216	gi|490392173|ref|WP_004271115.1|	70.66	426	125	0	1	1278	1	426	3e-160	570	trigger factor [Lactobacillus curvatus]
gene_0216	gi|301066386|ref|YP_003788409.1|	69.01	426	132	0	1	1278	1	426	4e-157	560	FKBP-type peptidylprolyl isomerase [Lactobacillus casei str. Zhang]
gene_0217	gi|495486454|ref|WP_008211139.1|	74.24	66	17	0	234	37	362	427	7e-19	98.2	trigger factor [Lactobacillus parafarraginis]
gene_0217	gi|489657070|ref|WP_003561437.1|	71.21	66	19	0	234	37	362	427	2e-18	96.7	trigger factor [Lactobacillus buchneri]
gene_0218	gi|498174374|ref|WP_010488530.1|	81.67	371	68	0	1	1113	41	411	8e-170	602	ATP-dependent protease [Lactobacillus zeae]
gene_0218	gi|191638334|ref|YP_001987500.1|	80.59	371	72	0	1	1113	41	411	2e-168	597	ATP-dependent protease ATP-binding protein ClpX [Lactobacillus casei BL23]
gene_0219	gi|498308215|ref|WP_010622371.1|	67.74	155	50	0	1	465	39	193	8e-57	224	GTP-binding protein YsxC [Lactobacillus suebicus]
gene_0219	gi|489807852|ref|WP_003711715.1|	68.18	154	49	0	1	462	39	192	8e-55	217	GTP-binding protein YsxC [Lactobacillus oris]
gene_0223	gi|497699251|ref|WP_010013435.1|	64.25	456	155	2	82	1425	25	480	2e-165	587	ABC transporter permease [Lactobacillus coryniformis]
gene_0223	gi|490699089|ref|WP_004562587.1|	64.25	456	155	2	82	1425	33	488	6e-165	586	ABC transporter, permease protein [Lactobacillus coryniformis]
gene_0224	gi|490699090|ref|WP_004562588.1|	76.88	199	46	0	1	597	44	242	2e-80	303	Glutamine ABC transporter ATP-binding component [Lactobacillus coryniformis]
gene_0224	gi|497695480|ref|WP_010009664.1|	76.88	199	46	0	1	597	48	246	2e-80	303	ABC transporter ATP-binding protein [Lactobacillus coryniformis]
gene_0225	gi|490392359|ref|WP_004271216.1|	72.79	577	157	2	1	1731	22	592	0	847	excinuclease ABC subunit C [Lactobacillus curvatus]
gene_0225	gi|81428665|ref|YP_395665.1|	72.27	577	160	2	1	1731	22	592	0	845	excinuclease ABC subunit C [Lactobacillus sakei subsp. sakei 23K]
gene_0227	gi|498179510|ref|WP_010493666.1|	66.23	151	51	0	10	462	5	155	2e-53	213	flavoprotein [Lactobacillus zeae]
gene_0227	gi|489700455|ref|WP_003604592.1|	66.01	153	52	0	10	468	5	157	2e-53	212	ribonucleotide reduction protein NrdI [Lactobacillus casei]
gene_0228	gi|498429801|ref|WP_010735579.1|	73.83	149	39	0	447	1	1	149	3e-42	176	GTPase obg [Enterococcus mundtii]
gene_0228	gi|498445487|ref|WP_010751071.1|	75.17	149	37	0	447	1	1	149	7e-42	174	GTPase obg [Enterococcus villorum]
gene_0229	gi|489690205|ref|WP_003594400.1|	73.08	52	14	0	156	1	226	277	2e-15	86.7	GTP-binding protein [Lactobacillus casei]
gene_0229	gi|489665939|ref|WP_003570227.1|	73.08	52	14	0	156	1	226	277	2e-15	86.7	GTP-binding protein [Lactobacillus casei]
gene_0230	gi|492001458|ref|WP_005715677.1|	65.44	434	150	2	1	1302	1	428	2e-137	494	GTP-binding protein Obg [Lactobacillus rhamnosus]
gene_0230	gi|258539566|ref|YP_003174065.1|	65.44	434	150	2	1	1302	1	428	2e-137	494	GTPase ObgE [Lactobacillus rhamnosus Lc 705]
gene_0231	gi|406026631|ref|YP_006725463.1|	64.1	39	14	0	165	49	395	433	8e-07	58.2	GTPase ObgE [Lactobacillus buchneri CD034]
gene_0231	gi|496131066|ref|WP_008855573.1|	64.1	39	14	0	165	49	396	434	8e-07	58.2	GTPase CgtA [Lactobacillus kisonensis]
gene_0232	gi|497245701|ref|WP_009559918.1|	67.27	55	18	0	168	4	543	597	2e-15	87	Putative uncharacterized protein [Lactobacillus pasteurii]
gene_0232	gi|491993552|ref|WP_005710623.1|	70.91	55	16	0	168	4	565	619	4e-15	85.5	acyltransferase [Lactobacillus rhamnosus]
gene_0233	gi|498174341|ref|WP_010488497.1|	53.04	624	285	5	1	1848	35	654	1e-168	598	acyltransferase [Lactobacillus zeae]
gene_0233	gi|258539567|ref|YP_003174066.1|	52.4	624	289	5	1	1848	35	654	7e-167	593	acyltransferase [Lactobacillus rhamnosus Lc 705]
gene_0234	gi|494196102|ref|WP_007122943.1|	70.28	286	85	0	1	858	24	309	9e-114	415	ribonuclease Z [Lactobacillus antri]
gene_0234	gi|489807868|ref|WP_003711731.1|	69.23	286	88	0	1	858	24	309	3e-111	406	ribonuclease Z [Lactobacillus oris]
gene_0236	gi|58337248|ref|YP_193833.1|	54.02	261	120	0	22	804	4	264	1e-64	251	oxidoreductase [Lactobacillus acidophilus NCFM]
gene_0236	gi|497245699|ref|WP_009559916.1|	52.87	261	123	0	22	804	4	264	1e-64	251	Short-chain dehydrogenase/reductase family oxidoreductase [Lactobacillus pasteurii]
gene_0237	gi|414084113|ref|YP_006992821.1|	35.16	128	83	1	1	384	1	120	4e-10	68.9	hypothetical protein BN424_2065 [Carnobacterium maltaromaticum LMA28]
gene_0237	gi|328957583|ref|YP_004374969.1|	33.59	128	84	2	1	381	1	127	5e-09	65.5	hypothetical protein CAR_c12610 [Carnobacterium sp. 17-4]
gene_0238	gi|490390930|ref|WP_004270385.1|	69.63	876	266	2	1	2628	1	858	0	1179	ATP-dependent Clp protease ATP-binding protein [Lactobacillus curvatus]
gene_0238	gi|497699985|ref|WP_010014169.1|	69.66	880	267	2	1	2640	1	862	0	1162	ATP-dependent Clp protease ATP-binding protein [Lactobacillus coryniformis]
gene_0239	gi|116494844|ref|YP_806578.1|	82.35	34	6	0	1	102	22	55	6e-09	65.1	50S ribosomal protein L32 [Lactobacillus casei ATCC 334]
gene_0239	gi|491954268|ref|WP_005689253.1|	82.35	34	6	0	1	102	8	41	8e-09	64.7	50S ribosomal protein L32 [Lactobacillus rhamnosus]
gene_0240	gi|489686435|ref|WP_003590652.1|	33.33	153	101	1	10	465	14	166	1e-15	87.4	hypothetical protein [Lactobacillus casei]
gene_0240	gi|489670744|ref|WP_003575004.1|	32.68	153	102	1	10	465	14	166	4e-15	85.5	hypothetical protein [Lactobacillus casei]
gene_0241	gi|498174317|ref|WP_010488473.1|	66.54	508	170	2	46	1569	12	516	0	691	2', 3'-cyclic nucleotide 2'-phosphodiesterase [Lactobacillus zeae]
gene_0241	gi|385835225|ref|YP_005872999.1|	65.16	508	177	2	46	1569	12	516	0	687	calcineurin-like phosphoesterase family protein [Lactobacillus rhamnosus ATCC 8530]
gene_0242	gi|81428647|ref|YP_395647.1|	38.68	287	167	4	1	834	5	291	9e-31	139	lipoprotein precursor [Lactobacillus sakei subsp. sakei 23K]
gene_0242	gi|385835226|ref|YP_005873000.1|	35.14	276	170	6	34	834	15	286	7e-22	109	hypothetical protein LRHK_1364 [Lactobacillus rhamnosus ATCC 8530]
gene_0243	gi|380034112|ref|YP_004891103.1|	33.05	233	145	6	4	669	4	232	2e-16	92.4	GntR family transcriptional regulator [Lactobacillus plantarum WCFS1]
gene_0243	gi|254558069|ref|YP_003064486.1|	33.05	233	145	6	4	669	4	232	2e-16	92.4	transcription regulator [Lactobacillus plantarum JDM1]
gene_0246	gi|258508368|ref|YP_003171119.1|	53.13	1101	513	9	1	3294	24	1092	0	1045	DNA polymerase III subunit alpha [Lactobacillus rhamnosus GG]
gene_0246	gi|492001434|ref|WP_005715661.1|	53.13	1101	513	9	1	3294	24	1092	0	1045	DNA polymerase III alpha subunit [Lactobacillus rhamnosus]
gene_0247	gi|489774914|ref|WP_003678810.1|	80.08	241	48	0	723	1	1	241	3e-111	406	6-phosphofructokinase [Lactobacillus coryniformis]
gene_0247	gi|490390931|ref|WP_004270386.1|	80.5	241	47	0	723	1	1	241	2e-109	400	6-phosphofructokinase [Lactobacillus curvatus]
gene_0248	gi|489774914|ref|WP_003678810.1|	77.12	319	73	0	1	957	1	319	3e-144	516	6-phosphofructokinase [Lactobacillus coryniformis]
gene_0248	gi|498309597|ref|WP_010623753.1|	77.04	318	73	0	1	954	1	318	2e-142	510	6-phosphofructokinase [Lactobacillus versmoldensis]
gene_0249	gi|81428643|ref|YP_395643.1|	90.91	33	3	0	101	3	1	33	4e-08	62.4	pyruvate kinase [Lactobacillus sakei subsp. sakei 23K]
gene_0249	gi|489698043|ref|WP_003602191.1|	90.91	33	3	0	101	3	1	33	5e-08	62	pyruvate kinase [Lactobacillus casei]
gene_0250	gi|81428643|ref|YP_395643.1|	81.51	292	54	1	876	1	10	286	3e-132	476	pyruvate kinase [Lactobacillus sakei subsp. sakei 23K]
gene_0250	gi|490390956|ref|WP_004270411.1|	81.51	292	54	1	876	1	10	286	4e-132	476	pyruvate kinase [Lactobacillus curvatus]
gene_0251	gi|498309596|ref|WP_010623752.1|	78.12	585	128	1	4	1758	20	589	0	873	pyruvate kinase [Lactobacillus versmoldensis]
gene_0251	gi|490390956|ref|WP_004270411.1|	78.74	588	122	3	4	1758	20	586	0	871	pyruvate kinase [Lactobacillus curvatus]
gene_0252	gi|490390937|ref|WP_004270392.1|	76.67	150	35	0	16	465	2	151	5e-45	184	membrane protein [Lactobacillus curvatus]
gene_0252	gi|81428642|ref|YP_395642.1|	74.84	155	39	0	1	465	1	155	3e-44	182	hypothetical protein LSA1031 [Lactobacillus sakei subsp. sakei 23K]
gene_0254	gi|491948572|ref|WP_005686456.1|	53.33	285	133	0	43	897	5	289	2e-74	284	S1 RNA-binding protein [Lactobacillus rhamnosus]
gene_0254	gi|492001430|ref|WP_005715658.1|	53.33	285	133	0	43	897	5	289	6e-74	283	S1 RNA binding domain-containing protein [Lactobacillus rhamnosus]
gene_0255	gi|492001427|ref|WP_005715656.1|	54.14	290	131	3	19	882	4	292	4e-79	300	Tyrosine recombinase XerD [Lactobacillus rhamnosus]
gene_0255	gi|258508373|ref|YP_003171124.1|	53.79	290	132	3	19	882	4	292	2e-78	298	tyrosine recombinase XerD [Lactobacillus rhamnosus GG]
gene_0256	gi|490390953|ref|WP_004270408.1|	62.61	115	43	1	1	345	1	114	2e-33	146	ribT protein [Lactobacillus curvatus]
gene_0256	gi|81428638|ref|YP_395638.1|	56.3	119	52	1	1	357	1	118	8e-33	144	hypothetical protein LSA1027 [Lactobacillus sakei subsp. sakei 23K]
gene_0257	gi|490390949|ref|WP_004270404.1|	44.08	245	135	3	7	735	2	242	2e-47	194	segregation and condensation protein A [Lactobacillus curvatus]
gene_0257	gi|498309297|ref|WP_010623453.1|	42.98	242	135	4	16	732	4	240	6e-47	192	hypothetical protein [Lactobacillus versmoldensis]
gene_0258	gi|498174295|ref|WP_010488451.1|	58.18	165	69	1	64	558	17	180	1e-42	177	segregation and condensation protein B [Lactobacillus zeae]
gene_0258	gi|491993529|ref|WP_005710600.1|	57.58	165	70	1	64	558	17	180	2e-42	177	segregation and condensation protein B [Lactobacillus rhamnosus]
gene_0259	gi|498174295|ref|WP_010488451.1|	63.04	46	17	1	273	136	136	180	2e-06	57	segregation and condensation protein B [Lactobacillus zeae]
gene_0259	gi|489774898|ref|WP_003678794.1|	53.7	54	21	1	273	124	138	191	3e-06	56.2	segregation and condensation protein B [Lactobacillus coryniformis]
gene_0260	gi|490390945|ref|WP_004270400.1|	63.64	242	87	1	7	729	2	243	4e-82	309	ribosomal large subunit pseudouridine synthase B [Lactobacillus curvatus]
gene_0260	gi|81428635|ref|YP_395635.1|	63.64	242	87	1	7	729	2	243	1e-81	308	pseudouridylate synthase [Lactobacillus sakei subsp. sakei 23K]
gene_0261	gi|258508378|ref|YP_003171129.1|	43.78	185	101	2	1	546	7	190	3e-29	132	membrane protein [Lactobacillus rhamnosus GG]
gene_0261	gi|489700964|ref|WP_003605101.1|	45.41	185	97	3	1	543	7	189	2e-28	130	riboflavin ECF transporter substrate-specific component [Lactobacillus casei]
gene_0263	gi|497695801|ref|WP_010009985.1|	59.09	66	27	0	43	240	2	67	8e-17	91.3	ferredoxin [Lactobacillus coryniformis]
gene_0263	gi|491798652|ref|WP_005605715.1|	54.55	66	30	0	43	240	11	76	2e-14	83.2	ferredoxin [Granulicatella adiacens]
gene_0264	gi|497699660|ref|WP_010013844.1|	30.56	288	183	7	10	822	6	289	3e-21	107	hypothetical protein [Lactobacillus coryniformis]
gene_0264	gi|497695799|ref|WP_010009983.1|	30.56	288	183	7	10	822	6	289	3e-21	107	hypothetical protein [Lactobacillus coryniformis]
gene_0265	gi|494794882|ref|WP_007530290.1|	53.66	41	19	0	123	1	562	602	3e-06	56.2	putative DNA helicase [Rhizobium mesoamericanum]
gene_0265	gi|498481563|ref|WP_010784593.1|	63.41	41	15	0	123	1	260	300	4e-06	55.8	RecQ family ATP-dependent DNA helicase [Enterococcus faecalis]
gene_0266	gi|490390946|ref|WP_004270401.1|	44.12	451	249	6	13	1356	7	452	1e-83	316	ATP-dependent DNA helicase RecQ [Lactobacillus curvatus]
gene_0266	gi|81428631|ref|YP_395631.1|	43.49	453	253	6	13	1362	7	454	9e-82	310	ATP-dependent DNA helicase RecQ [Lactobacillus sakei subsp. sakei 23K]
gene_0268	gi|492001415|ref|WP_005715649.1|	63.27	49	18	0	598	744	165	213	8e-08	62.8	hypothetical protein [Lactobacillus rhamnosus]
gene_0268	gi|491993521|ref|WP_005710592.1|	63.27	49	18	0	598	744	165	213	8e-08	62.8	peptidase M23B [Lactobacillus rhamnosus]
gene_0269	gi|498174281|ref|WP_010488437.1|	65.61	221	76	0	1	663	1	221	8e-73	278	cytidylate kinase [Lactobacillus zeae]
gene_0269	gi|258508383|ref|YP_003171134.1|	66.36	220	74	0	1	660	1	220	4e-72	276	cytidylate kinase [Lactobacillus rhamnosus GG]
gene_0270	gi|191638372|ref|YP_001987538.1|	63.95	441	157	5	19	1335	4	425	3e-138	497	30S ribosomal protein S1 [Lactobacillus casei BL23]
gene_0270	gi|116494865|ref|YP_806599.1|	63.95	441	157	5	19	1335	4	425	3e-138	497	30S ribosomal protein S1 [Lactobacillus casei ATCC 334]
gene_0271	gi|490390934|ref|WP_004270389.1|	71.48	277	78	1	828	1	42	318	5e-110	402	GTP-binding protein Der [Lactobacillus curvatus]
gene_0271	gi|490390934|ref|WP_004270389.1|	36.13	119	76	1	420	64	7	122	1e-11	75.9	GTP-binding protein Der [Lactobacillus curvatus]
gene_0271	gi|81428627|ref|YP_395627.1|	71.12	277	79	1	828	1	42	318	1e-109	401	GTP-binding protein EngA [Lactobacillus sakei subsp. sakei 23K]
gene_0271	gi|81428627|ref|YP_395627.1|	36.13	119	76	1	420	64	7	122	2e-11	75.5	GTP-binding protein EngA [Lactobacillus sakei subsp. sakei 23K]
gene_0272	gi|81428627|ref|YP_395627.1|	71.33	436	124	1	1	1305	1	436	2e-179	634	GTP-binding protein EngA [Lactobacillus sakei subsp. sakei 23K]
gene_0272	gi|490390934|ref|WP_004270389.1|	71.56	436	123	1	1	1305	1	436	2e-179	634	GTP-binding protein Der [Lactobacillus curvatus]
gene_0273	gi|498455964|ref|WP_010761417.1|	87.8	41	5	0	125	3	1	41	9e-11	71.2	DNA-binding protein HU [Enterococcus haemoperoxidus]
gene_0273	gi|494192581|ref|WP_007121623.1|	85.37	41	6	0	125	3	1	41	1e-10	70.9	transcriptional regulator [Lactobacillus gastricus]
gene_0274	gi|494192581|ref|WP_007121623.1|	89.41	85	9	0	1	255	7	91	5e-35	151	transcriptional regulator [Lactobacillus gastricus]
gene_0274	gi|184155358|ref|YP_001843698.1|	89.41	85	9	0	1	255	7	91	2e-34	150	DNA-binding protein [Lactobacillus fermentum IFO 3956]
gene_0275	gi|489694461|ref|WP_003598630.1|	51.8	388	187	0	40	1203	19	406	4e-87	327	tetratricopeptide repeat-containing protein [Lactobacillus casei]
gene_0275	gi|116494868|ref|YP_806602.1|	51.55	388	188	0	40	1203	19	406	1e-86	326	hypothetical protein LSEI_1382 [Lactobacillus casei ATCC 334]
gene_0276	gi|81428616|ref|YP_395616.1|	65.28	288	100	1	7	870	4	289	2e-100	371	hypothetical protein LSA1005 [Lactobacillus sakei subsp. sakei 23K]
gene_0276	gi|490390851|ref|WP_004270306.1|	68.59	277	87	1	25	855	10	284	1e-96	358	membrane protein [Lactobacillus curvatus]
gene_0277	gi|489775836|ref|WP_003679730.1|	55.26	380	167	2	1	1131	20	399	5e-104	383	CCA-adding enzyme [Lactobacillus coryniformis]
gene_0277	gi|497699643|ref|WP_010013827.1|	55.26	380	167	2	1	1131	20	399	5e-104	383	tRNA CCA-pyrophosphorylase [Lactobacillus coryniformis]
gene_0278	gi|90961684|ref|YP_535600.1|	50.74	611	293	5	1	1809	29	635	8e-150	536	ABC transporter ATP-binding protein [Lactobacillus salivarius UCC118]
gene_0278	gi|489799895|ref|WP_003703784.1|	50.57	611	294	5	1	1809	29	635	1e-149	536	ABC transporter ATP-binding protein [Lactobacillus salivarius]
gene_0279	gi|498174253|ref|WP_010488409.1|	72.37	304	84	0	19	930	1	304	1e-129	468	thymidylate synthase [Lactobacillus zeae]
gene_0279	gi|489756975|ref|WP_003660947.1|	71.8	305	86	0	16	930	12	316	4e-129	466	thymidylate synthase [Lactobacillus paracasei]
gene_0280	gi|472406929|ref|YP_007654034.1|	46.06	165	87	3	4	492	20	182	3e-25	119	Dihydrofolate reductase [Lactobacillus brevis KB290]
gene_0280	gi|116333432|ref|YP_794959.1|	46.06	165	87	3	4	492	1	163	3e-25	119	dihydrofolate reductase [Lactobacillus brevis ATCC 367]
gene_0281	gi|492001393|ref|WP_005715635.1|	54.51	277	126	0	7	837	4	280	3e-74	283	Hypothetical protein DUF194, DegV family [Lactobacillus rhamnosus]
gene_0281	gi|258508395|ref|YP_003171146.1|	54.51	277	126	0	7	837	4	280	3e-74	283	DegV family protein [Lactobacillus rhamnosus GG]
gene_0282	gi|492001393|ref|WP_005715635.1|	51.36	257	125	0	771	1	11	267	6e-63	246	Hypothetical protein DUF194, DegV family [Lactobacillus rhamnosus]
gene_0282	gi|258508395|ref|YP_003171146.1|	51.36	257	125	0	771	1	11	267	6e-63	246	DegV family protein [Lactobacillus rhamnosus GG]
gene_0283	gi|491993502|ref|WP_005710573.1|	45.45	242	132	2	142	867	49	285	3e-56	224	lipase/acylhydrolase [Lactobacillus rhamnosus]
gene_0283	gi|491998357|ref|WP_005713864.1|	45.45	242	132	2	142	867	45	281	3e-56	224	lipase/acylhydrolase [Lactobacillus rhamnosus]
gene_0284	gi|258508397|ref|YP_003171148.1|	44.97	189	102	1	85	645	23	211	3e-41	173	hypothetical protein LGG_01402 [Lactobacillus rhamnosus GG]
gene_0284	gi|491948489|ref|WP_005686403.1|	44.44	189	103	1	85	645	23	211	5e-41	172	hypothetical protein [Lactobacillus rhamnosus]
gene_0285	gi|42519029|ref|NP_964959.1|	65.22	69	24	0	13	219	4	72	1e-13	80.9	hypothetical protein LJ1103 [Lactobacillus johnsonii NCC 533]
gene_0285	gi|489744699|ref|WP_003648730.1|	68.12	69	22	0	13	219	4	72	1e-13	80.9	hypothetical protein [Lactobacillus gasseri]
gene_0286	gi|489775846|ref|WP_003679740.1|	51.57	415	201	0	214	1458	60	474	2e-116	425	Carboxy-terminal processing proteinase [Lactobacillus coryniformis]
gene_0286	gi|497695773|ref|WP_010009957.1|	51.57	415	201	0	214	1458	63	477	3e-116	424	peptidase S41 [Lactobacillus coryniformis]
gene_0288	gi|489775846|ref|WP_003679740.1|	56.85	292	126	0	876	1	60	351	6e-90	336	Carboxy-terminal processing proteinase [Lactobacillus coryniformis]
gene_0288	gi|497695773|ref|WP_010009957.1|	56.85	292	126	0	876	1	63	354	6e-90	336	peptidase S41 [Lactobacillus coryniformis]
gene_0289	gi|497699623|ref|WP_010013807.1|	59.57	282	114	0	13	858	1	282	7e-89	332	ribosome biogenesis GTPase A [Lactobacillus coryniformis]
gene_0289	gi|497695769|ref|WP_010009953.1|	59.57	282	114	0	13	858	1	282	2e-88	331	ribosome biogenesis GTPase A [Lactobacillus coryniformis]
gene_0290	gi|81428604|ref|YP_395604.1|	65.52	203	70	0	115	723	51	253	1e-68	265	ribonuclease HII (RNase HII) [Lactobacillus sakei subsp. sakei 23K]
gene_0290	gi|490390835|ref|WP_004270290.1|	63.55	203	74	0	115	723	51	253	4e-66	256	ribonuclease HII [Lactobacillus curvatus]
gene_0291	gi|494192557|ref|WP_007121610.1|	54.79	188	85	0	64	627	94	281	6e-34	149	DNA processing protein DprA [Lactobacillus gastricus]
gene_0291	gi|148544009|ref|YP_001271379.1|	53.48	187	87	0	67	627	97	283	9e-33	145	DNA protecting protein DprA [Lactobacillus reuteri DSM 20016]
gene_0292	gi|492001366|ref|WP_005715619.1|	78.12	690	149	2	7	2070	4	693	0	1110	DNA topoisomerase I [Lactobacillus rhamnosus]
gene_0292	gi|81428600|ref|YP_395600.1|	77.28	691	154	1	7	2070	4	694	0	1109	DNA topoisomerase I [Lactobacillus sakei subsp. sakei 23K]
gene_0293	gi|490390853|ref|WP_004270308.1|	77.67	412	92	0	22	1257	7	418	9e-174	615	tRNA (uracil-5-)-methyltransferase [Lactobacillus curvatus]
gene_0293	gi|205830471|sp|Q38WZ1.2|TRMFO_LACSS	77.67	412	92	0	22	1257	7	418	3e-173	613	RecName: Full=Methylenetetrahydrofolate--tRNA-(uracil-5-)-methyltransferase TrmFO; AltName: Full=Folate-dependent tRNA (uracil-5-)-methyltransferase; AltName: Full=Folate-dependent tRNA(M-5-U54)-methyltransferase
gene_0294	gi|490390857|ref|WP_004270312.1|	56.44	303	131	2	1	906	1	301	1e-92	345	tyrosine recombinase XerC [Lactobacillus curvatus]
gene_0294	gi|81428597|ref|YP_395597.1|	56.44	303	131	2	1	906	1	301	3e-91	340	site-specific DNA-tyrosine recombinase, XerC [Lactobacillus sakei subsp. sakei 23K]
gene_0295	gi|493396407|ref|WP_006352522.1|	77.42	31	7	0	186	94	274	304	9e-06	54.7	tyrosine recombinase XerC [Lactobacillus amylolyticus]
gene_0296	gi|497705684|ref|WP_010019868.1|	77.98	168	37	0	1	504	7	174	8e-63	244	ATP-dependent protease [Lactobacillus farciminis]
gene_0296	gi|489754223|ref|WP_003658214.1|	79.76	168	34	0	1	504	9	176	1e-61	240	ATP-dependent protease [Lactobacillus paracasei]
gene_0297	gi|81428595|ref|YP_395595.1|	69.42	327	95	2	966	1	7	333	3e-113	413	ATP-dependent protease ATP-binding subunit HslU [Lactobacillus sakei subsp. sakei 23K]
gene_0297	gi|490390847|ref|WP_004270302.1|	67.58	327	101	1	966	1	4	330	6e-112	409	ATP-dependent protease [Lactobacillus curvatus]
gene_0298	gi|81428595|ref|YP_395595.1|	72.49	469	124	2	1	1392	7	475	5e-180	636	ATP-dependent protease ATP-binding subunit HslU [Lactobacillus sakei subsp. sakei 23K]
gene_0298	gi|490390847|ref|WP_004270302.1|	70.58	469	133	1	1	1392	4	472	6e-178	629	ATP-dependent protease [Lactobacillus curvatus]
gene_0299	gi|258539625|ref|YP_003174124.1|	54.11	292	132	1	1	870	1	292	8e-86	322	galactose mutarotase-like enzyme [Lactobacillus rhamnosus Lc 705]
gene_0299	gi|191638403|ref|YP_001987569.1|	54.45	292	131	1	1	870	1	292	8e-86	322	galactose mutarotase related enzyme [Lactobacillus casei BL23]
gene_0300	gi|81428588|ref|YP_395588.1|	59.51	205	83	0	10	624	2	206	2e-50	204	hypothetical protein LSA0977 [Lactobacillus sakei subsp. sakei 23K]
gene_0300	gi|490390845|ref|WP_004270300.1|	58.82	204	84	0	10	621	2	205	5e-49	199	membrane protein [Lactobacillus curvatus]
gene_0301	gi|490390839|ref|WP_004270294.1|	77.36	645	146	1	1	1935	28	670	0	963	DNA topoisomerase IV subunit B [Lactobacillus curvatus]
gene_0301	gi|81428587|ref|YP_395587.1|	79.58	622	127	0	1	1866	28	649	0	961	DNA topoisomerase IV subunit B [Lactobacillus sakei subsp. sakei 23K]
gene_0302	gi|498174200|ref|WP_010488356.1|	64.86	811	285	2	19	2451	5	813	0	1024	DNA topoisomerase IV subunit A [Lactobacillus zeae]
gene_0302	gi|258539628|ref|YP_003174127.1|	64.65	809	286	1	19	2445	5	812	0	1020	DNA topoisomerase IV subunit A [Lactobacillus rhamnosus Lc 705]
gene_0304	gi|498174199|ref|WP_010488355.1|	77.17	254	58	0	762	1	1	254	2e-113	414	formate acetyltransferase [Lactobacillus zeae]
gene_0304	gi|258508416|ref|YP_003171167.1|	76.38	254	60	0	762	1	1	254	9e-112	408	formate acetyltransferase [Lactobacillus rhamnosus GG]
gene_0305	gi|498174199|ref|WP_010488355.1|	90.05	382	38	0	1146	1	334	715	0	721	formate acetyltransferase [Lactobacillus zeae]
gene_0305	gi|258508416|ref|YP_003171167.1|	89.53	382	40	0	1146	1	334	715	0	719	formate acetyltransferase [Lactobacillus rhamnosus GG]
gene_0306	gi|498174199|ref|WP_010488355.1|	85.92	753	106	0	1	2259	1	753	0	1345	formate acetyltransferase [Lactobacillus zeae]
gene_0306	gi|258508416|ref|YP_003171167.1|	85.39	753	110	0	1	2259	1	753	0	1338	formate acetyltransferase [Lactobacillus rhamnosus GG]
gene_0307	gi|490392341|ref|WP_004271207.1|	72.97	222	60	0	1	666	46	267	3e-97	359	formate C-acetyltransferase [Lactobacillus curvatus]
gene_0307	gi|81428584|ref|YP_395584.1|	72.97	222	60	0	1	666	46	267	5e-97	358	formate C-acetyltransferase activating protein [Lactobacillus sakei subsp. sakei 23K]
gene_0308	gi|488910409|ref|WP_002821484.1|	70.55	455	134	0	5174	6538	5	459	0	670	cytochrome bd-type quinol oxidase, subunit 1 [Oenococcus oeni]
gene_0308	gi|116491793|ref|YP_811337.1|	70.33	455	135	0	5174	6538	5	459	0	669	cytochrome bd-type quinol oxidase, subunit 1 [Oenococcus oeni PSU-1]
gene_0309	gi|489739684|ref|WP_003643764.1|	59.1	335	137	1	1005	1	12	345	2e-99	367	hypothetical protein [Lactobacillus plantarum]
gene_0309	gi|489737838|ref|WP_003641933.1|	59.1	335	137	1	1005	1	12	345	2e-99	367	hypothetical protein [Lactobacillus plantarum]
gene_0310	gi|489739684|ref|WP_003643764.1|	60.2	397	158	1	7	1197	2	397	8e-123	446	hypothetical protein [Lactobacillus plantarum]
gene_0310	gi|489737838|ref|WP_003641933.1|	60.2	397	158	1	7	1197	2	397	8e-123	446	hypothetical protein [Lactobacillus plantarum]
gene_0311	gi|498180050|ref|WP_010494206.1|	46.6	309	162	2	10	927	6	314	1e-74	285	LysR family transcriptional regulator [Lactobacillus acidipiscis]
gene_0311	gi|498174197|ref|WP_010488353.1|	46.1	308	164	2	10	927	6	313	7e-72	276	LysR family transcriptional regulator [Lactobacillus zeae]
gene_0312	gi|495747217|ref|WP_008471796.1|	82	50	9	0	18	167	1	50	2e-11	73.6	Probable manganese-dependent inorganic pyrophosphatase [Lactobacillus hominis]
gene_0312	gi|493972855|ref|WP_006915969.1|	78	50	11	0	18	167	1	50	1e-10	70.9	pyrophosphatase [Lactobacillus coleohominis]
gene_0313	gi|116629644|ref|YP_814816.1|	66.67	309	103	0	1	927	1	309	7e-109	399	putative manganese-dependent inorganic pyrophosphatase [Lactobacillus gasseri ATCC 33323]
gene_0313	gi|495747217|ref|WP_008471796.1|	66.67	309	103	0	1	927	1	309	1e-108	398	Probable manganese-dependent inorganic pyrophosphatase [Lactobacillus hominis]
gene_0314	gi|258540759|ref|YP_003175258.1|	40.95	105	62	1	13	327	2	104	1e-10	70.9	hypothetical protein LC705_02568 [Lactobacillus rhamnosus Lc 705]
gene_0314	gi|258509555|ref|YP_003172306.1|	40.95	105	62	1	13	327	2	104	1e-10	70.5	hypothetical protein LGG_02560 [Lactobacillus rhamnosus GG]
gene_0315	gi|495749562|ref|WP_008474141.1|	68.25	63	20	0	425	237	247	309	5e-17	92	Probable manganese-dependent inorganic pyrophosphatase [Lactobacillus gigeriorum]
gene_0315	gi|325956847|ref|YP_004292259.1|	66.67	63	21	0	425	237	247	309	1e-16	90.9	putative manganese-dependent inorganic pyrophosphatase [Lactobacillus acidophilus 30SC]
gene_0317	gi|408500532|ref|YP_006864451.1|	65.73	391	134	0	7	1179	1	391	5e-140	503	NADH dehydrogenase, FAD-containing subunit [Bifidobacterium asteroides PRL2011]
gene_0317	gi|495020626|ref|WP_007746417.1|	61.79	390	149	1	7	1176	1	389	8e-128	462	pyridine nucleotide-disulfide oxidoreductase [Oenococcus kitaharae]
gene_0318	gi|488910409|ref|WP_002821484.1|	70.58	452	133	0	1	1356	8	459	0	667	cytochrome bd-type quinol oxidase, subunit 1 [Oenococcus oeni]
gene_0318	gi|116491793|ref|YP_811337.1|	70.35	452	134	0	1	1356	8	459	0	666	cytochrome bd-type quinol oxidase, subunit 1 [Oenococcus oeni PSU-1]
gene_0319	gi|408500534|ref|YP_006864453.1|	72.59	332	91	0	1	996	1	332	4e-107	393	cydB, cytochrome d ubiquinol oxidase, subunit II [Bifidobacterium asteroides PRL2011]
gene_0319	gi|495020630|ref|WP_007746421.1|	61.76	340	130	1	1	1020	1	339	3e-89	333	cytochrome C oxidase assembly protein [Oenococcus kitaharae]
gene_0320	gi|380032046|ref|YP_004889037.1|	53.82	524	238	4	4	1563	56	575	4e-148	530	cytochrome D ABC transporter, ATP-binding and permease protein [Lactobacillus plantarum WCFS1]
gene_0320	gi|254556096|ref|YP_003062513.1|	53.82	524	238	4	4	1563	56	575	4e-148	530	cytochrome D ABC transporter, ATP-binding and permease protein [Lactobacillus plantarum JDM1]
gene_0321	gi|408500536|ref|YP_006864455.1|	62.5	560	210	0	7	1686	37	596	8e-178	629	cydC, cytochrome D ABC transporter ATP-binding and permease components [Bifidobacterium asteroides PRL2011]
gene_0321	gi|497696657|ref|WP_010010841.1|	53.75	560	257	4	7	1680	21	574	2e-134	485	cysteine ABC transporter ATP-binding protein [Lactobacillus coryniformis]
gene_0322	gi|408500538|ref|YP_006864457.1|	45.77	284	151	3	136	978	33	315	2e-56	224	polyprenyl synthetase [Bifidobacterium asteroides PRL2011]
gene_0322	gi|495020637|ref|WP_007746428.1|	40.3	268	149	4	151	921	40	306	4e-45	187	Heptaprenyl diphosphate synthase component II [Oenococcus kitaharae]
gene_0323	gi|495020638|ref|WP_007746429.1|	55.37	298	133	1	25	918	6	301	8e-63	246	1,4-dihydroxy-2-naphthoate prenyltransferase [Oenococcus kitaharae]
gene_0323	gi|491997234|ref|WP_005713158.1|	51.95	308	148	1	4	927	27	332	1e-60	239	1,4-dihydroxy-2-naphthoate prenyltransferase [Lactobacillus rhamnosus]
gene_0324	gi|498177828|ref|WP_010491984.1|	50.57	348	172	3	55	1098	9	349	1e-81	309	LytR family transcriptional regulator [Lactobacillus zeae]
gene_0324	gi|489699018|ref|WP_003603158.1|	52.32	323	154	3	130	1098	35	350	9e-81	306	cell envelope-related transcriptional attenuator [Lactobacillus casei]
gene_0325	gi|498433325|ref|WP_010739020.1|	69.58	480	146	1	7859	9298	4	481	0	732	hypothetical protein [Enterococcus malodoratus]
gene_0325	gi|498476308|ref|WP_010780629.1|	67.56	484	157	1	7859	9310	4	485	0	717	hypothetical protein [Enterococcus gilvus]
gene_0327	gi|116334346|ref|YP_795873.1|	38.66	238	121	6	1	639	1	236	2e-31	140	hypothetical protein LVIS_1776 [Lactobacillus brevis ATCC 367]
gene_0327	gi|498305323|ref|WP_010619479.1|	32.29	288	157	7	1	750	1	287	5e-30	136	hypothetical protein [Lactobacillus malefermentans]
gene_0329	gi|489735012|ref|WP_003639107.1|	59.46	111	45	0	1	333	1	111	1e-32	143	mutT/nudix family protein [Lactobacillus pentosus]
gene_0329	gi|334882350|emb|CCB83351.1|	59.46	111	45	0	1	333	1	111	1e-32	143	MutT/NUDIX family protein [Lactobacillus pentosus MP-10]
gene_0331	gi|479138853|ref|YP_007770285.1|	33.71	89	59	0	25	291	5	93	2e-07	60.1	hypothetical protein CC1_21770 [Coprococcus catus GD/7]
gene_0332	gi|498464215|ref|WP_010769602.1|	54.29	70	32	0	7	216	37	106	6e-13	78.6	hypothetical protein [Enterococcus phoeniculicola]
gene_0332	gi|495694755|ref|WP_008419334.1|	50	72	36	0	1	216	154	225	9e-13	77.8	inorganic pyrophosphatase [Clostridium sp. Maddingley MBC34-26]
gene_0334	gi|498306124|ref|WP_010620280.1|	23.91	389	218	11	88	1020	95	479	1e-21	109	hypothetical protein [Lactobacillus malefermentans]
gene_0334	gi|497708719|ref|WP_010022903.1|	23.01	352	211	8	88	963	96	446	8e-17	93.6	hypothetical protein [Lactobacillus fructivorans]
gene_0335	gi|490988291|ref|WP_004850024.1|	56.72	67	29	0	288	88	199	265	3e-13	79.7	hypothetical protein [Coprococcus eutactus]
gene_0335	gi|81429036|ref|YP_396036.1|	55.38	65	29	0	288	94	198	262	1e-12	77.4	haloacid dehalogenase [Lactobacillus sakei subsp. sakei 23K]
gene_0336	gi|490988291|ref|WP_004850024.1|	51.32	265	129	0	1	795	1	265	5e-74	283	hypothetical protein [Coprococcus eutactus]
gene_0336	gi|116493598|ref|YP_805332.1|	51.13	266	130	0	1	798	1	266	5e-73	279	HAD superfamily hydrolase [Lactobacillus casei ATCC 334]
gene_0337	gi|490152324|ref|WP_004051006.1|	65.45	220	75	1	1	657	4	223	4e-77	292	hypothetical protein [Lactobacillus murinus]
gene_0337	gi|498266786|ref|WP_010580942.1|	65.75	219	74	1	1	654	23	241	5e-77	292	deoxyguanosine kinase [Lactobacillus vini]
gene_0338	gi|341580531|ref|YP_004761511.1|	53.73	268	124	1	37	840	14	280	4e-79	300	hypothetical protein pIL4_24 [Lactococcus lactis subsp. lactis]
gene_0338	gi|489223718|ref|WP_003132138.1|	53.73	268	124	1	37	840	28	294	5e-79	299	aldo/keto reductase [Lactococcus lactis]
gene_0339	gi|489735377|ref|WP_003639472.1|	49.73	185	93	1	1	555	4	187	5e-46	188	ADP-ribose pyrophosphatase [Lactobacillus pentosus]
gene_0339	gi|489738461|ref|WP_003642556.1|	52.84	176	83	1	25	552	14	188	6e-46	188	NUDIX hydrolase [Lactobacillus plantarum]
gene_0340	gi|498433325|ref|WP_010739020.1|	69.58	480	146	1	7	1446	4	481	0	732	hypothetical protein [Enterococcus malodoratus]
gene_0340	gi|498476308|ref|WP_010780629.1|	67.56	484	157	1	7	1458	4	485	0	717	hypothetical protein [Enterococcus gilvus]
gene_0341	gi|406026496|ref|YP_006725328.1|	87.5	40	5	0	125	6	380	419	5e-11	72	MFS family major facilitator transporter [Lactobacillus buchneri CD034]
gene_0341	gi|496131569|ref|WP_008856076.1|	87.5	40	5	0	125	6	383	422	5e-11	72	MFS transporter permease [Lactobacillus kisonensis]
gene_0342	gi|498175770|ref|WP_010489926.1|	70.59	476	140	0	19	1446	6	481	1e-163	582	MFS transporter permease [Lactobacillus zeae]
gene_0342	gi|489648543|ref|WP_003552967.1|	69.5	482	145	2	10	1449	10	491	1e-160	572	MFS transporter permease [Lactobacillus brevis]
gene_0343	gi|489692972|ref|WP_003597150.1|	84.62	39	6	0	117	1	5	43	5e-09	65.5	EmrB/QacA family drug resistance transporter [Lactobacillus casei]
gene_0343	gi|489688550|ref|WP_003592754.1|	84.62	39	6	0	117	1	5	43	5e-09	65.5	EmrB/QacA family drug resistance transporter [Lactobacillus casei]
gene_0345	gi|507132514|gb|EOR24867.1|	29.81	369	255	6	94	1188	7	366	3e-33	148	hypothetical protein A499_06740 [Bacillus nealsonii AAU1]
gene_0345	gi|491943697|ref|WP_005684212.1|	30.47	407	275	13	1	1197	1	384	2e-31	142	ABC transporter permease [Lactobacillus rhamnosus]
gene_0346	gi|498216100|ref|WP_010530256.1|	29.98	457	317	8	103	1464	7	448	4e-47	195	hypothetical protein [Lentibacillus sp. Grbi]
gene_0346	gi|507132514|gb|EOR24867.1|	27.58	504	353	13	103	1578	7	487	7e-47	194	hypothetical protein A499_06740 [Bacillus nealsonii AAU1]
gene_0347	gi|491992162|ref|WP_005709704.1|	74.22	128	33	0	10	393	132	259	1e-48	197	ABC transporter [Lactobacillus rhamnosus]
gene_0347	gi|491999137|ref|WP_005714457.1|	74.22	128	33	0	10	393	131	258	1e-48	197	ABC transporter [Lactobacillus rhamnosus]
gene_0348	gi|385834508|ref|YP_005872282.1|	60.63	127	50	0	10	390	5	131	3e-37	159	ABC transporter family protein [Lactobacillus rhamnosus ATCC 8530]
gene_0348	gi|258538761|ref|YP_003173260.1|	60.63	127	50	0	10	390	6	132	3e-37	159	ABC transporter ATPase [Lactobacillus rhamnosus Lc 705]
gene_0349	gi|491993418|ref|WP_005710489.1|	74.68	154	38	1	474	16	134	287	3e-57	225	hypothetical protein [Lactobacillus rhamnosus]
gene_0349	gi|258508443|ref|YP_003171194.1|	74.68	154	38	1	474	16	134	287	3e-57	225	DegV family protein [Lactobacillus rhamnosus GG]
gene_0350	gi|258508443|ref|YP_003171194.1|	70.38	287	84	1	1	858	1	287	1e-101	375	DegV family protein [Lactobacillus rhamnosus GG]
gene_0350	gi|491993418|ref|WP_005710489.1|	70.03	287	85	1	1	858	1	287	5e-101	372	hypothetical protein [Lactobacillus rhamnosus]
gene_0351	gi|498310083|ref|WP_010624239.1|	62.34	385	144	3	1155	4	26	408	6e-130	469	nucleotide pyrophosphatase () [Lactobacillus versmoldensis]
gene_0351	gi|489810446|ref|WP_003714302.1|	62.02	387	142	4	1149	4	27	408	8e-127	459	type I phosphodiesterase/nucleotide pyrophosphatase [Lactobacillus oris]
gene_0352	gi|498310083|ref|WP_010624239.1|	59.91	429	171	4	25	1308	5	430	1e-137	495	nucleotide pyrophosphatase () [Lactobacillus versmoldensis]
gene_0352	gi|489810446|ref|WP_003714302.1|	60.37	434	167	5	22	1308	3	430	2e-137	494	type I phosphodiesterase/nucleotide pyrophosphatase [Lactobacillus oris]
gene_0353	gi|497698290|ref|WP_010012474.1|	41.08	297	171	5	109	987	33	324	3e-50	204	peptidase [Lactobacillus coryniformis]
gene_0353	gi|489774959|ref|WP_003678855.1|	40.74	297	172	5	109	987	19	310	5e-49	200	Beta-lactamase family protein [Lactobacillus coryniformis]
gene_0354	gi|493634106|ref|WP_006585955.1|	31.88	138	67	3	175	507	293	429	1e-14	75.1	gametolysin [Lactobacillus jensenii]
gene_0354	gi|493634106|ref|WP_006585955.1|	100	10	0	0	531	560	423	432	1e-14	30	gametolysin [Lactobacillus jensenii]
gene_0354	gi|493634106|ref|WP_006585955.1|	35.04	117	58	4	211	507	401	516	3e-11	65.1	gametolysin [Lactobacillus jensenii]
gene_0354	gi|493634106|ref|WP_006585955.1|	100	9	0	0	531	557	510	518	3e-11	28.5	gametolysin [Lactobacillus jensenii]
gene_0354	gi|493634106|ref|WP_006585955.1|	35.19	108	61	3	211	507	488	594	2e-09	67.4	gametolysin [Lactobacillus jensenii]
gene_0354	gi|495745508|ref|WP_008470087.1|	32.77	119	61	4	208	507	451	568	2e-11	64.3	Lysozyme [Lactobacillus hominis]
gene_0354	gi|495745508|ref|WP_008470087.1|	100	10	0	0	531	560	562	571	2e-11	30	Lysozyme [Lactobacillus hominis]
gene_0356	gi|493616017|ref|WP_006568260.1|	36.31	179	114	0	537	1	40	218	6e-29	132	ABC transporter [Anaerostipes caccae]
gene_0356	gi|496596817|ref|WP_009290130.1|	35.75	179	115	0	537	1	4	182	1e-28	130	ABC transporter [Anaerostipes sp. 3_2_56FAA]
gene_0357	gi|493616017|ref|WP_006568260.1|	30.45	266	176	2	1	771	40	305	2e-33	147	ABC transporter [Anaerostipes caccae]
gene_0357	gi|496596817|ref|WP_009290130.1|	30.08	266	177	2	1	771	4	269	5e-33	146	ABC transporter [Anaerostipes sp. 3_2_56FAA]
gene_0359	gi|497695755|ref|WP_010009939.1|	58.54	574	232	6	1791	3494	1	568	0	643	fibronectin-binding protein A [Lactobacillus coryniformis]
gene_0359	gi|497699607|ref|WP_010013791.1|	58.54	574	232	6	1791	3494	1	568	0	642	fibronectin-binding protein A [Lactobacillus coryniformis]
gene_0363	gi|81428766|ref|YP_395766.1|	35.42	192	124	0	43	618	9	200	2e-32	143	hypothetical protein LSA1156 [Lactobacillus sakei subsp. sakei 23K]
gene_0363	gi|116334031|ref|YP_795558.1|	40.54	185	110	1	67	621	19	202	1e-31	141	hypothetical protein LVIS_1429 [Lactobacillus brevis ATCC 367]
gene_0364	gi|81428571|ref|YP_395571.1|	67.54	114	37	0	342	1	1	114	3e-38	164	fibronectin/fibrinogene-binding protein [Lactobacillus sakei subsp. sakei 23K]
gene_0364	gi|490390971|ref|WP_004270426.1|	65.79	114	39	0	342	1	1	114	1e-37	162	fibronectin-binding protein A [Lactobacillus curvatus]
gene_0365	gi|497695755|ref|WP_010009939.1|	58.54	574	232	6	1	1704	1	568	0	643	fibronectin-binding protein A [Lactobacillus coryniformis]
gene_0365	gi|497699607|ref|WP_010013791.1|	58.54	574	232	6	1	1704	1	568	0	642	fibronectin-binding protein A [Lactobacillus coryniformis]
gene_0369	gi|81428566|ref|YP_395566.1|	43.64	1054	578	7	1	3114	12	1059	0	844	carbamoyl-phosphate synthase, catalytic subunit [Lactobacillus sakei subsp. sakei 23K]
gene_0369	gi|81428566|ref|YP_395566.1|	23.98	417	287	12	1633	2793	10	424	2e-11	77.8	carbamoyl-phosphate synthase, catalytic subunit [Lactobacillus sakei subsp. sakei 23K]
gene_0369	gi|490390963|ref|WP_004270418.1|	43.4	1053	581	6	1	3114	12	1059	0	840	carbamoyl phosphate synthase large subunit [Lactobacillus curvatus]
gene_0369	gi|490390963|ref|WP_004270418.1|	24.74	388	265	9	1633	2715	10	397	1e-13	85.1	carbamoyl phosphate synthase large subunit [Lactobacillus curvatus]
gene_0370	gi|490390978|ref|WP_004270433.1|	54.29	350	160	0	1	1050	1	350	9e-99	365	carbamoyl phosphate synthase small subunit [Lactobacillus curvatus]
gene_0370	gi|81428565|ref|YP_395565.1|	53.14	350	164	0	1	1050	1	350	3e-97	360	carbamoyl phosphate synthase small subunit [Lactobacillus sakei subsp. sakei 23K]
gene_0371	gi|493635667|ref|WP_006587487.1|	71.3	115	33	1	587	243	309	419	9e-39	164	uracil transporter [Lactobacillus jensenii]
gene_0371	gi|493635283|ref|WP_006587111.1|	71.3	115	33	1	587	243	349	459	9e-39	164	uracil transporter [Lactobacillus jensenii]
gene_0372	gi|497238338|ref|WP_009552600.1|	75.18	423	105	1	22	1290	3	421	1e-165	588	Uracil transport protein [Lactobacillus saerimneri]
gene_0372	gi|493635283|ref|WP_006587111.1|	72.9	428	116	1	7	1290	36	459	4e-164	583	uracil transporter [Lactobacillus jensenii]
gene_0374	gi|90961804|ref|YP_535720.1|	71.68	173	48	1	13	528	3	175	4e-63	245	bifunctional pyrimidine regulatory protein PyrR/uracil phosphoribosyltransferase [Lactobacillus salivarius UCC118]
gene_0374	gi|489796265|ref|WP_003700156.1|	71.68	173	48	1	13	528	6	178	4e-63	245	uracil phosphoribosyltransferase [Lactobacillus salivarius]
gene_0375	gi|490139475|ref|WP_004039829.1|	54.21	190	87	0	1	570	1	190	4e-41	172	hypothetical protein [Lactobacillus sp. ASF360]
gene_0375	gi|492020764|ref|WP_005720624.1|	52.63	190	90	0	1	570	1	190	2e-40	170	esterase [Lactobacillus crispatus]
gene_0378	gi|489678678|ref|WP_003582909.1|	45.29	223	120	1	22	684	2	224	2e-44	184	ATP-binding component of an ABC superfamily transporter [Lactobacillus casei]
gene_0378	gi|495018873|ref|WP_007744846.1|	44.05	227	125	1	10	684	1	227	2e-43	181	ABC transporter [Oenococcus kitaharae]
gene_0384	gi|489813305|ref|WP_003717149.1|	63.93	305	110	2	1	915	1	302	4e-98	363	RNA pseudouridine synthase [Lactobacillus vaginalis]
gene_0384	gi|498174129|ref|WP_010488285.1|	65.29	291	101	1	22	894	4	292	2e-97	360	RNA pseudouridine synthase [Lactobacillus zeae]
gene_0385	gi|497695741|ref|WP_010009925.1|	57.97	138	56	2	1	408	6	143	3e-38	162	signal peptidase II [Lactobacillus coryniformis]
gene_0385	gi|497699120|ref|WP_010013304.1|	57.97	138	56	2	1	408	6	143	6e-38	161	signal peptidase II [Lactobacillus coryniformis]
gene_0386	gi|489698163|ref|WP_003602310.1|	71.04	556	161	0	7	1674	2	557	0	721	formate--tetrahydrofolate ligase [Lactobacillus casei]
gene_0386	gi|409997317|ref|YP_006751718.1|	71.04	556	161	0	7	1674	5	560	0	721	formate--tetrahydrofolate ligase [Lactobacillus casei W56]
gene_0387	gi|489800473|ref|WP_003704360.1|	31.78	107	73	1	79	399	2	106	2e-07	60.5	hypothetical protein [Lactobacillus salivarius]
gene_0387	gi|489796285|ref|WP_003700176.1|	30.84	107	74	1	79	399	2	106	8e-07	58.2	hypothetical protein [Lactobacillus salivarius]
gene_0388	gi|491991884|ref|WP_005709548.1|	39.82	113	67	1	1	336	1	113	4e-10	68.9	ribonuclease HI [Lactobacillus rhamnosus]
gene_0388	gi|491993390|ref|WP_005710461.1|	39.82	113	67	1	1	336	1	113	7e-10	68.2	ribonuclease HI [Lactobacillus rhamnosus]
gene_0390	gi|498175590|ref|WP_010489746.1|	66.16	198	67	0	4	597	3	200	2e-63	246	nitroreductase [Lactobacillus zeae]
gene_0390	gi|491993388|ref|WP_005710459.1|	62.94	197	73	0	1	591	1	197	3e-60	236	nitroreductase [Lactobacillus rhamnosus]
gene_0391	gi|497245902|ref|WP_009560119.1|	49.12	285	145	0	1	855	1	285	7e-77	292	DegV family protein [Lactobacillus pasteurii]
gene_0391	gi|495736651|ref|WP_008461230.1|	49.82	285	143	0	1	855	1	285	3e-76	290	DegV family protein [Lactobacillus equicursoris]
gene_0392	gi|347534021|ref|YP_004840691.1|	45.87	109	59	1	16	342	4	110	1e-20	103	hypothetical protein LSA_03030 [Lactobacillus sanfranciscensis TMW 1.1304]
gene_0392	gi|498305264|ref|WP_010619420.1|	46.36	110	59	1	16	345	2	109	2e-20	103	hypothetical protein [Lactobacillus malefermentans]
gene_0393	gi|258508475|ref|YP_003171226.1|	44.78	67	37	0	34	234	6	72	1e-06	57.8	hypothetical protein LGG_01480 [Lactobacillus rhamnosus GG]
gene_0393	gi|258539687|ref|YP_003174186.1|	44.78	67	37	0	34	234	6	72	1e-06	57.4	hypothetical protein LC705_01496 [Lactobacillus rhamnosus Lc 705]
gene_0394	gi|490391111|ref|WP_004270566.1|	63.41	369	135	1	4	1110	7	374	2e-136	491	RNA methyltransferase [Lactobacillus curvatus]
gene_0394	gi|81428532|ref|YP_395532.1|	63.78	370	133	2	4	1110	7	375	7e-135	486	adenine-specific DNA methyltransferase [Lactobacillus sakei subsp. sakei 23K]
gene_0395	gi|490391105|ref|WP_004270560.1|	53.64	110	49	2	67	390	7	115	4e-21	107	cell division protein GpsB [Lactobacillus curvatus]
gene_0395	gi|498265857|ref|WP_010580013.1|	55.66	106	47	1	64	381	3	105	6e-21	106	cell division protein GpsB [Lactobacillus vini]
gene_0396	gi|490391108|ref|WP_004270563.1|	56.5	177	77	0	1	531	13	189	4e-55	218	hypothetical protein [Lactobacillus curvatus]
gene_0396	gi|493634926|ref|WP_006586759.1|	55.38	186	82	2	1	555	4	188	6e-55	218	hypothetical protein [Lactobacillus jensenii]
gene_0397	gi|492013729|ref|WP_005717403.1|	66.47	173	56	1	28	540	27	199	5e-61	238	Recombination protein RecU [Lactobacillus rhamnosus]
gene_0397	gi|491998397|ref|WP_005713904.1|	66.47	173	56	1	28	540	27	199	7e-61	238	recombinase RecU [Lactobacillus rhamnosus]
gene_0399	gi|81428528|ref|YP_395528.1|	55.18	656	284	4	28	1965	13	668	0	691	bifunctional glycosyltransferase/transpeptidase penicillin-binding protein 1A [Lactobacillus sakei subsp. sakei 23K]
gene_0399	gi|498309372|ref|WP_010623528.1|	57.71	629	263	3	58	1935	15	643	0	691	penicillin-binding protein 1A [Lactobacillus versmoldensis]
gene_0400	gi|472407966|ref|YP_007655071.1|	49.15	704	345	6	13	2085	16	718	0	656	uncharacterized glycosyl hydrolase ML0392 [Lactobacillus brevis KB290]
gene_0400	gi|498460644|ref|WP_010766055.1|	46.07	712	358	8	1	2058	1	700	3e-171	608	hypothetical protein [Enterococcus moraviensis]
gene_0402	gi|251798453|ref|YP_003013184.1|	38.08	260	160	1	370	1146	213	472	3e-40	171	pyruvate kinase [Paenibacillus sp. JDR-2]
gene_0402	gi|334339934|ref|YP_004544914.1|	36.78	261	164	1	367	1146	211	471	1e-39	169	pyruvate kinase [Desulfotomaculum ruminis DSM 2154]
gene_0403	gi|489677574|ref|WP_003581809.1|	78.28	419	91	1	1	1257	15	431	1e-150	538	putative D-glycerate transporter [Lactobacillus casei]
gene_0403	gi|497764004|ref|WP_010078188.1|	76.19	420	100	1	1	1260	16	433	2e-145	521	gluconate:proton symporter [Lactobacillus mali]
gene_0404	gi|489677572|ref|WP_003581807.1|	73.77	61	16	0	185	3	1	61	3e-18	96.3	glycerate kinase [Lactobacillus casei]
gene_0404	gi|496131647|ref|WP_008856154.1|	73.77	61	16	0	185	3	1	61	3e-18	95.9	glycerate kinase [Lactobacillus kisonensis]
gene_0405	gi|496131647|ref|WP_008856154.1|	70.03	357	107	0	4	1074	20	376	3e-130	470	glycerate kinase [Lactobacillus kisonensis]
gene_0405	gi|489677572|ref|WP_003581807.1|	70.03	357	107	0	4	1074	20	376	1e-129	468	glycerate kinase [Lactobacillus casei]
gene_0406	gi|496131647|ref|WP_008856154.1|	70.5	339	100	0	1170	154	38	376	8e-123	446	glycerate kinase [Lactobacillus kisonensis]
gene_0406	gi|489677572|ref|WP_003581807.1|	70.5	339	100	0	1170	154	38	376	3e-122	444	glycerate kinase [Lactobacillus casei]
gene_0407	gi|495161392|ref|WP_007886191.1|	52.69	427	201	1	10	1287	7	433	8e-137	492	alpha-L-fucosidase [Roseburia inulinivorans]
gene_0407	gi|494867856|ref|WP_007593953.1|	52.69	427	201	1	10	1287	7	433	1e-136	492	hypothetical protein [Clostridiales bacterium OBRC5-5]
gene_0408	gi|116495778|ref|YP_807512.1|	52.22	90	43	1	1	270	1	89	1e-18	97.1	acetyltransferase [Lactobacillus casei ATCC 334]
gene_0408	gi|191639269|ref|YP_001988435.1|	52.22	90	43	1	1	270	1	89	2e-18	96.7	acetyltransferase [Lactobacillus casei BL23]
gene_0409	gi|495747296|ref|WP_008471875.1|	81.91	188	34	0	627	64	51	238	4e-84	315	UPF0082 protein LBGG_00571 [Lactobacillus hominis]
gene_0409	gi|116629905|ref|YP_815077.1|	82.45	188	33	0	627	64	51	238	4e-84	315	hypothetical protein LGAS_1276 [Lactobacillus gasseri ATCC 33323]
gene_0410	gi|116629905|ref|YP_815077.1|	82.8	186	32	0	1	558	53	238	1e-83	313	hypothetical protein LGAS_1276 [Lactobacillus gasseri ATCC 33323]
gene_0410	gi|42518829|ref|NP_964759.1|	82.26	186	33	0	1	558	53	238	2e-83	312	hypothetical protein LJ0904 [Lactobacillus johnsonii NCC 533]
gene_0411	gi|489744808|ref|WP_003648838.1|	42.11	209	121	0	1	627	4	212	1e-44	184	endonuclease III [Lactobacillus gasseri]
gene_0411	gi|116629638|ref|YP_814810.1|	42.11	209	121	0	1	627	4	212	4e-44	182	endonuclease III-like protein [Lactobacillus gasseri ATCC 33323]
gene_0412	gi|498318564|ref|WP_010632720.1|	59.63	431	174	3	10	1302	6	430	7e-131	473	D-serine dehydratase [Sporolactobacillus vineae]
gene_0412	gi|377808905|ref|YP_005004126.1|	58.69	426	176	1	13	1290	6	429	3e-130	471	D-serine ammonia-lyase [Pediococcus claussenii ATCC BAA-344]
gene_0413	gi|497697297|ref|WP_010011481.1|	30.32	221	154	3	4	666	25	241	3e-11	74.3	methylase [Lactobacillus coryniformis]
gene_0413	gi|497699794|ref|WP_010013978.1|	29.86	221	155	3	4	666	25	241	1e-10	72.4	methylase [Lactobacillus coryniformis]
gene_0415	gi|497706249|ref|WP_010020433.1|	62.21	598	226	1	1	1794	7	603	0	732	glucosamine--fructose-6-phosphate aminotransferase [Lactobacillus farciminis]
gene_0415	gi|498308724|ref|WP_010622880.1|	61.59	591	225	1	28	1794	16	606	0	730	glucosamine--fructose-6-phosphate aminotransferase [Lactobacillus suebicus]
gene_0417	gi|498173480|ref|WP_010487636.1|	45.04	373	205	1	19	1137	9	380	1e-77	296	acetylornithine deacetylase [Lactobacillus zeae]
gene_0417	gi|385835668|ref|YP_005873442.1|	45.68	370	201	1	28	1137	30	398	1e-77	296	peptidase, ArgE/DapE family protein [Lactobacillus rhamnosus ATCC 8530]
gene_0418	gi|258539231|ref|YP_003173730.1|	75	424	106	3	1	1272	33	450	3e-174	617	phosphoglucosamine mutase [Lactobacillus rhamnosus Lc 705]
gene_0418	gi|491944748|ref|WP_005684583.1|	75	424	106	3	1	1272	33	450	3e-174	617	phosphoglucosamine mutase [Lactobacillus rhamnosus]
gene_0419	gi|498175105|ref|WP_010489261.1|	55.64	266	116	2	810	19	22	287	2e-63	247	hypothetical protein [Lactobacillus zeae]
gene_0419	gi|491987210|ref|WP_005706745.1|	53.93	267	121	2	810	16	22	288	4e-62	243	YbbR family protein, partial [Lactobacillus rhamnosus]
gene_0420	gi|498175105|ref|WP_010489261.1|	50.96	314	152	4	19	954	3	314	2e-68	265	hypothetical protein [Lactobacillus zeae]
gene_0420	gi|491987210|ref|WP_005706745.1|	48.73	314	159	3	19	954	3	314	2e-66	258	YbbR family protein, partial [Lactobacillus rhamnosus]
gene_0422	gi|116494520|ref|YP_806254.1|	67.15	277	91	1	1	831	1	272	1e-101	374	hypothetical protein LSEI_1016 [Lactobacillus casei ATCC 334]
gene_0422	gi|495747308|ref|WP_008471887.1|	65.57	273	93	1	1	816	1	273	2e-101	374	Putative uncharacterized protein ybbP [Lactobacillus hominis]
gene_0424	gi|448820395|ref|YP_007413557.1|	45.36	194	101	4	28	594	24	212	1e-41	174	Hypothetical membrane protein, DUF1361 family [Lactobacillus plantarum ZJ316]
gene_0424	gi|501145944|ref|YP_007986282.1|	44.85	194	102	4	28	594	16	204	2e-41	173	Integral membrane protein [Lactobacillus plantarum subsp. plantarum P-8]
gene_0425	gi|498305265|ref|WP_010619421.1|	69.3	355	109	0	1	1065	1	355	6e-148	529	spermidine/putrescine ABC transporter substrate-binding protein [Lactobacillus malefermentans]
gene_0425	gi|489773997|ref|WP_003677896.1|	69.86	355	107	0	1	1065	1	355	4e-147	526	spermidine/putrescine ABC transporter substrate-binding protein [Lactobacillus coryniformis]
gene_0427	gi|490385811|ref|WP_004265309.1|	73.39	248	66	0	64	807	21	268	4e-74	283	spermidine/purescine ABC transporter permease [Lactobacillus curvatus]
gene_0427	gi|81428972|ref|YP_395972.1|	71.03	252	73	0	64	819	23	274	5e-74	283	spermidine/putrescine ABC transporter transmembrane protein [Lactobacillus sakei subsp. sakei 23K]
gene_0428	gi|339637798|emb|CCC16773.1|	75.46	269	65	2	16	819	10	275	5e-98	362	spermidine/putrescine ABC transporter, permease protein [Lactobacillus pentosus IG1]
gene_0428	gi|254555451|ref|YP_003061868.1|	75.09	269	66	2	16	819	10	275	8e-98	362	spermidine/putrescine ABC transporter permease [Lactobacillus plantarum JDM1]
gene_0429	gi|116494510|ref|YP_806244.1|	73.76	362	95	0	1	1086	1	362	1e-146	525	spermidine/putrescine ABC transporter ATPase [Lactobacillus casei ATCC 334]
gene_0429	gi|191637948|ref|YP_001987114.1|	74.3	358	92	0	13	1086	8	365	3e-146	523	spermidine/putrescine import ATP-binding protein potA [Lactobacillus casei BL23]
gene_0430	gi|116494510|ref|YP_806244.1|	74.5	298	76	0	894	1	1	298	3e-117	427	spermidine/putrescine ABC transporter ATPase [Lactobacillus casei ATCC 334]
gene_0430	gi|191637948|ref|YP_001987114.1|	75.17	294	73	0	882	1	8	301	6e-117	426	spermidine/putrescine import ATP-binding protein potA [Lactobacillus casei BL23]
gene_0431	gi|489218999|ref|WP_003127476.1|	61.67	180	67	1	1	534	1	180	5e-56	221	Cro/Cl family transcriptional regulator [Enterococcus gallinarum]
gene_0431	gi|498460152|ref|WP_010765569.1|	59.44	180	71	1	1	534	1	180	1e-54	216	cro/CI family transcriptional regulator [Enterococcus moraviensis]
gene_0432	gi|490385867|ref|WP_004265365.1|	40.84	311	163	4	1	870	1	306	1e-42	179	alcohol dehydrogenase [Lactobacillus curvatus]
gene_0432	gi|81428975|ref|YP_395975.1|	39.42	312	169	4	1	876	1	308	8e-42	176	zinc-containing alcohol dehydrogenase (oxidoreductase) [Lactobacillus sakei subsp. sakei 23K]
gene_0433	gi|498175125|ref|WP_010489281.1|	47.51	684	347	6	67	2082	21	695	1e-155	555	sodium:proton antiporter [Lactobacillus zeae]
gene_0433	gi|116494508|ref|YP_806242.1|	47	683	351	7	67	2082	21	694	4e-154	551	NhaP-type Na+/H+ and K+/H+ antiporter [Lactobacillus casei ATCC 334]
gene_0434	gi|491995337|ref|WP_005711868.1|	64.81	287	101	0	43	903	16	302	9e-99	365	UDP-N-acetylenolpyruvoylglucosamine reductase [Lactobacillus rhamnosus]
gene_0434	gi|489686086|ref|WP_003590305.1|	63.73	295	107	0	34	918	7	301	1e-98	365	UDP-N-acetylenolpyruvoylglucosamine reductase [Lactobacillus casei]
gene_0435	gi|498175128|ref|WP_010489284.1|	68.65	252	79	0	10	765	1	252	1e-101	374	exodeoxyribonuclease III [Lactobacillus zeae]
gene_0435	gi|258539213|ref|YP_003173712.1|	69.2	250	77	0	10	759	1	250	2e-100	370	exodeoxyribonuclease III [Lactobacillus rhamnosus Lc 705]
gene_0436	gi|380031792|ref|YP_004888783.1|	66.48	176	59	0	1	528	1	176	3e-61	239	DNA-directed DNA polymerase III subunit epsilon [Lactobacillus plantarum WCFS1]
gene_0436	gi|489741752|ref|WP_003645814.1|	66.48	176	59	0	1	528	1	176	8e-61	237	DNA-directed DNA polymerase III epsilon subunit [Lactobacillus plantarum]
gene_0437	gi|347534241|ref|YP_004840911.1|	63.41	41	15	0	171	49	132	172	6e-07	58.5	hypothetical protein LSA_05400 [Lactobacillus sanfranciscensis TMW 1.1304]
gene_0437	gi|488922975|ref|WP_002834050.1|	63.41	41	15	0	171	49	125	165	4e-06	55.8	exonuclease family protein [Pediococcus pentosaceus]
gene_0438	gi|380031790|ref|YP_004888781.1|	65.1	149	52	0	4	450	1	149	2e-49	199	ATP/GTP hydrolase [Lactobacillus plantarum WCFS1]
gene_0438	gi|489733793|ref|WP_003637889.1|	64.43	149	53	0	4	450	1	149	2e-49	199	ATP/GTP hydrolase [Lactobacillus pentosus]
gene_0439	gi|498306436|ref|WP_010620592.1|	88.66	97	11	0	369	79	226	322	4e-41	172	phosphotransacetylase [Lactobacillus malefermentans]
gene_0439	gi|489656553|ref|WP_003560920.1|	86.46	96	13	0	369	82	229	324	8e-41	171	phosphotransacetylase [Lactobacillus buchneri]
gene_0440	gi|81428954|ref|YP_395954.1|	75.77	326	77	1	4	975	1	326	8e-133	478	phosphotransacetylase [Lactobacillus sakei subsp. sakei 23K]
gene_0440	gi|498447495|ref|WP_010753046.1|	75.38	325	80	0	4	978	1	325	2e-132	477	phosphate acetyltransferase [Enterococcus asini]
gene_0441	gi|498175139|ref|WP_010489295.1|	78.92	223	47	0	1	669	1	223	3e-100	369	uracil-DNA glycosylase [Lactobacillus zeae]
gene_0441	gi|489686082|ref|WP_003590301.1|	75.88	228	55	0	1	684	1	228	3e-98	362	family 1 uracil-DNA glycosylase [Lactobacillus casei]
gene_0442	gi|489689759|ref|WP_003593955.1|	56.03	282	124	0	1	846	1	282	6e-76	289	HAD superfamily hydrolase [Lactobacillus casei]
gene_0442	gi|81428956|ref|YP_395956.1|	56.38	282	122	1	1	843	1	282	1e-75	288	haloacid dehalogenase [Lactobacillus sakei subsp. sakei 23K]
gene_0444	gi|490385707|ref|WP_004265205.1|	34	150	96	2	55	495	4	152	2e-17	94	hypothetical protein [Lactobacillus curvatus]
gene_0444	gi|81428957|ref|YP_395957.1|	31.06	161	108	2	58	531	5	164	1e-16	91.3	hypothetical protein LSA1346 [Lactobacillus sakei subsp. sakei 23K]
gene_0445	gi|490385703|ref|WP_004265201.1|	57.14	70	30	1	249	40	116	184	3e-13	79.3	GNAT family acetyltransferase [Lactobacillus curvatus]
gene_0445	gi|497697506|ref|WP_010011690.1|	49.32	73	37	1	249	31	101	172	6e-12	75.1	GNAT family acetyltransferase [Lactobacillus coryniformis]
gene_0446	gi|490385703|ref|WP_004265201.1|	53.76	186	86	2	10	567	1	184	2e-44	183	GNAT family acetyltransferase [Lactobacillus curvatus]
gene_0446	gi|81428960|ref|YP_395960.1|	52.15	186	89	2	10	567	1	184	7e-43	178	GNAT family acetyltransferase [Lactobacillus sakei subsp. sakei 23K]
gene_0447	gi|498310047|ref|WP_010624203.1|	58.68	755	305	3	9165	6922	3	756	0	909	exoribonuclease R [Lactobacillus versmoldensis]
gene_0447	gi|497706288|ref|WP_010020472.1|	59.27	744	298	2	9165	6949	3	745	0	897	exoribonuclease R [Lactobacillus farciminis]
gene_0448	gi|498175147|ref|WP_010489303.1|	48.94	94	48	0	363	82	260	353	1e-16	90.5	ABC transporter ATP-binding protein [Lactobacillus zeae]
gene_0448	gi|191637934|ref|YP_001987100.1|	48.94	94	48	0	363	82	266	359	2e-16	89.7	sugar ABC transporter ATPase [Lactobacillus casei BL23]
gene_0449	gi|409996793|ref|YP_006751194.1|	75.83	302	73	0	1	906	1	302	4e-114	416	lactose transport system permease protein lacF [Lactobacillus casei W56]
gene_0449	gi|489753981|ref|WP_003657973.1|	77.1	297	68	0	16	906	1	297	1e-113	414	ABC transporter permease [Lactobacillus paracasei]
gene_0450	gi|498175151|ref|WP_010489307.1|	80.23	258	51	0	1	774	16	273	3e-115	419	sugar ABC transporter permease [Lactobacillus zeae]
gene_0450	gi|258507947|ref|YP_003170698.1|	80.23	258	51	0	1	774	16	273	3e-115	419	sugar ABC transporter permease [Lactobacillus rhamnosus GG]
gene_0452	gi|258507946|ref|YP_003170697.1|	71.39	395	113	0	115	1299	43	437	8e-156	555	sugar ABC transporter substrate-binding protein [Lactobacillus rhamnosus GG]
gene_0452	gi|258539198|ref|YP_003173697.1|	71.65	395	112	0	115	1299	43	437	8e-156	555	sugar ABC transporterperiplasmic component [Lactobacillus rhamnosus Lc 705]
gene_0453	gi|498175154|ref|WP_010489310.1|	79.49	39	8	0	117	1	131	169	4e-09	65.9	metallo-beta-lactamase [Lactobacillus zeae]
gene_0453	gi|492010595|ref|WP_005715984.1|	76.92	39	9	0	117	1	131	169	5e-09	65.5	hypothetical protein [Lactobacillus rhamnosus]
gene_0454	gi|258507944|ref|YP_003170695.1|	55.75	409	179	5	1	1221	1	406	6e-113	413	metallo-beta-lactamase superfamily hydrolase [Lactobacillus rhamnosus GG]
gene_0454	gi|491944680|ref|WP_005684548.1|	55.5	409	180	5	1	1221	1	406	1e-112	412	metallo-beta-lactamase [Lactobacillus rhamnosus]
gene_0455	gi|492000296|ref|WP_005715091.1|	27.91	215	145	5	274	888	401	600	1e-12	80.5	hypothetical protein [Lactobacillus rhamnosus]
gene_0455	gi|491996012|ref|WP_005712503.1|	27.91	215	145	5	274	888	384	583	1e-12	80.5	hypothetical protein [Lactobacillus rhamnosus]
gene_0456	gi|81429020|ref|YP_396020.1|	67.16	67	22	0	243	43	90	156	1e-18	97.4	SsrA-binding protein [Lactobacillus sakei subsp. sakei 23K]
gene_0456	gi|489700593|ref|WP_003604730.1|	66.18	68	23	0	243	40	90	157	1e-18	97.4	tmRNA-binding protein [Lactobacillus casei]
gene_0457	gi|489700593|ref|WP_003604730.1|	73.55	155	41	0	10	474	3	157	2e-56	222	tmRNA-binding protein [Lactobacillus casei]
gene_0457	gi|258539189|ref|YP_003173688.1|	72.9	155	42	0	10	474	3	157	2e-56	222	SsrA-binding protein [Lactobacillus rhamnosus Lc 705]
gene_0458	gi|491986822|ref|WP_005706496.1|	78.79	66	14	0	198	1	3	68	9e-24	114	SsrA-binding protein [Lactobacillus rhamnosus]
gene_0458	gi|489700593|ref|WP_003604730.1|	77.27	66	15	0	198	1	3	68	3e-23	112	tmRNA-binding protein [Lactobacillus casei]
gene_0459	gi|403514490|ref|YP_006655310.1|	67.01	291	96	0	873	1	379	669	4e-108	396	exoribonuclease R [Lactobacillus helveticus R0052]
gene_0459	gi|385813249|ref|YP_005849642.1|	67.01	291	96	0	873	1	403	693	4e-108	396	Exoribonuclease R [Lactobacillus helveticus H10]
gene_0460	gi|498310047|ref|WP_010624203.1|	58.68	755	305	3	4	2247	3	756	0	909	exoribonuclease R [Lactobacillus versmoldensis]
gene_0460	gi|497706288|ref|WP_010020472.1|	59.27	744	298	2	4	2220	3	745	0	897	exoribonuclease R [Lactobacillus farciminis]
gene_0461	gi|497706291|ref|WP_010020475.1|	78.57	56	12	0	1	168	1	56	1e-16	90.5	preprotein translocase subunit SecG [Lactobacillus farciminis]
gene_0461	gi|81429023|ref|YP_396023.1|	77.78	54	12	0	7	168	3	56	7e-16	88.2	preprotein translocase subunit SecG [Lactobacillus sakei subsp. sakei 23K]
gene_0464	gi|498175179|ref|WP_010489335.1|	59.55	487	195	3	40	1494	29	514	3e-121	441	ATP synthase F0 subunit A [Lactobacillus zeae]
gene_0464	gi|81429024|ref|YP_396024.1|	58.73	487	201	3	40	1500	30	513	2e-120	438	chloride channel protein [Lactobacillus sakei subsp. sakei 23K]
gene_0465	gi|497706297|ref|WP_010020481.1|	83.83	433	67	1	1569	280	1	433	0	727	enolase [Lactobacillus farciminis]
gene_0465	gi|489747442|ref|WP_003651452.1|	84.88	430	65	0	1569	280	1	430	0	722	enolase [Lactobacillus gasseri]
gene_0466	gi|497706297|ref|WP_010020481.1|	83.83	433	67	1	1	1290	1	433	0	727	enolase [Lactobacillus farciminis]
gene_0466	gi|489747442|ref|WP_003651452.1|	84.88	430	65	0	1	1290	1	430	0	722	enolase [Lactobacillus gasseri]
gene_0467	gi|489775810|ref|WP_003679704.1|	93.33	30	2	0	150	61	222	251	5e-08	62	Triosephosphate isomerase (TIM) [Lactobacillus coryniformis]
gene_0467	gi|497694857|ref|WP_010009041.1|	93.33	30	2	0	150	61	222	251	5e-08	62	triosephosphate isomerase [Lactobacillus coryniformis]
gene_0468	gi|347525125|ref|YP_004831873.1|	70.83	240	70	0	1	720	12	251	9e-94	348	triosephosphate isomerase [Lactobacillus ruminis ATCC 27782]
gene_0468	gi|489793238|ref|WP_003697129.1|	70.42	240	71	0	1	720	12	251	3e-93	346	triosephosphate isomerase [Lactobacillus ruminis]
gene_0469	gi|498310054|ref|WP_010624210.1|	84.41	404	62	1	1	1209	1	404	0	656	phosphoglycerate kinase [Lactobacillus versmoldensis]
gene_0469	gi|497706299|ref|WP_010020483.1|	84.16	404	63	1	1	1209	1	404	0	655	phosphoglycerate kinase [Lactobacillus farciminis]
gene_0470	gi|489775808|ref|WP_003679702.1|	89.71	340	35	0	1	1020	1	340	8e-176	621	glyceraldehyde-3-phosphate dehydrogenase [Lactobacillus coryniformis]
gene_0470	gi|377809303|ref|YP_005004524.1|	89.41	340	36	0	1	1020	1	340	5e-175	619	glyceraldehyde-3-phosphate dehydrogenase, type I [Pediococcus claussenii ATCC BAA-344]
gene_0471	gi|489775807|ref|WP_003679701.1|	59.71	345	139	0	1	1035	1	345	8e-112	409	SorC family transcriptional regulator [Lactobacillus coryniformis]
gene_0471	gi|490391901|ref|WP_004270947.1|	59.71	345	139	0	1	1035	1	345	7e-111	405	SorC family transcriptional regulator [Lactobacillus curvatus]
gene_0475	gi|490144726|ref|WP_004045059.1|	88.89	189	21	0	1	567	1	189	1e-81	306	ATP-dependent Clp protease proteolytic subunit [Lactobacillus sp. ASF360]
gene_0475	gi|495747334|ref|WP_008471913.1|	88.36	189	22	0	1	567	1	189	4e-81	305	ATP-dependent Clp protease proteolytic subunit [Lactobacillus hominis]
gene_0476	gi|489697613|ref|WP_003601765.1|	50	70	35	0	255	46	81	150	3e-12	76.3	MarR family transcriptional regulator [Lactobacillus casei]
gene_0476	gi|191637854|ref|YP_001987020.1|	50	70	35	0	255	46	81	150	3e-12	76.3	MarR family transcriptional regulator [Lactobacillus casei BL23]
gene_0477	gi|191637854|ref|YP_001987020.1|	56.7	97	42	0	1	291	54	150	6e-25	118	MarR family transcriptional regulator [Lactobacillus casei BL23]
gene_0477	gi|489697613|ref|WP_003601765.1|	55.67	97	43	0	1	291	54	150	2e-24	116	MarR family transcriptional regulator [Lactobacillus casei]
gene_0478	gi|497700771|ref|WP_010014955.1|	70.21	47	14	0	1	141	1	47	1e-11	74.3	MarR family transcriptional regulator [Lactobacillus coryniformis]
gene_0478	gi|472407195|ref|YP_007654300.1|	73.33	45	12	0	7	141	5	49	3e-11	72.8	organic hydroperoxide resistance transcriptional regulator [Lactobacillus brevis KB290]
gene_0479	gi|490386397|ref|WP_004265894.1|	66.77	313	104	0	1	939	1	313	5e-106	389	sporulation regulator WhiA [Lactobacillus curvatus]
gene_0479	gi|81428141|ref|YP_395140.1|	66.88	311	103	0	1	933	1	311	1e-104	385	hypothetical protein LSA0528 [Lactobacillus sakei subsp. sakei 23K]
gene_0480	gi|490386459|ref|WP_004265956.1|	71.73	336	94	1	1	1005	1	336	7e-133	479	hypothetical protein [Lactobacillus curvatus]
gene_0480	gi|489775102|ref|WP_003678997.1|	72.67	322	88	0	40	1005	9	330	3e-130	470	Transporter [Lactobacillus coryniformis]
gene_0481	gi|489775105|ref|WP_003679000.1|	73.26	288	77	0	1	864	7	294	2e-123	447	ATPase P [Lactobacillus coryniformis]
gene_0481	gi|490386487|ref|WP_004265984.1|	75.69	288	70	0	1	864	7	294	2e-123	447	ATPase P [Lactobacillus curvatus]
gene_0482	gi|498306415|ref|WP_010620571.1|	84.18	392	62	0	1176	1	541	932	0	642	excinuclease ABC subunit A [Lactobacillus malefermentans]
gene_0482	gi|498306415|ref|WP_010620571.1|	40.32	186	97	2	516	1	406	590	3e-25	121	excinuclease ABC subunit A [Lactobacillus malefermentans]
gene_0482	gi|498306415|ref|WP_010620571.1|	50	52	26	0	1176	1021	883	934	2e-08	65.9	excinuclease ABC subunit A [Lactobacillus malefermentans]
gene_0482	gi|498306415|ref|WP_010620571.1|	35.65	115	67	2	966	643	5	119	9e-07	60.5	excinuclease ABC subunit A [Lactobacillus malefermentans]
gene_0482	gi|497706334|ref|WP_010020518.1|	82.14	392	70	0	1176	1	541	932	0	639	excinuclease ABC subunit A [Lactobacillus farciminis]
gene_0482	gi|497706334|ref|WP_010020518.1|	41.4	186	95	2	516	1	406	590	6e-27	127	excinuclease ABC subunit A [Lactobacillus farciminis]
gene_0482	gi|497706334|ref|WP_010020518.1|	38.39	112	62	2	966	652	5	116	1e-07	63.5	excinuclease ABC subunit A [Lactobacillus farciminis]
gene_0482	gi|497706334|ref|WP_010020518.1|	50	52	26	0	1176	1021	883	934	2e-07	62.4	excinuclease ABC subunit A [Lactobacillus farciminis]
gene_0483	gi|498175218|ref|WP_010489374.1|	83.09	946	160	0	1	2838	1	946	0	1506	excinuclease ABC subunit A [Lactobacillus zeae]
gene_0483	gi|491944611|ref|WP_005684519.1|	83.19	946	159	0	1	2838	1	946	0	1506	excinuclease ABC subunit A [Lactobacillus rhamnosus]
gene_0484	gi|498310081|ref|WP_010624237.1|	78.54	657	140	1	1	1968	12	668	0	1027	excinuclease ABC subunit B [Lactobacillus versmoldensis]
gene_0484	gi|489757350|ref|WP_003661318.1|	78.3	659	141	1	1	1971	14	672	0	1025	excinuclease ABC subunit B [Lactobacillus paracasei]
gene_0485	gi|116494462|ref|YP_806196.1|	74.27	206	53	0	1	618	1	206	2e-86	323	HD superfamily hydrolase [Lactobacillus casei ATCC 334]
gene_0485	gi|489757355|ref|WP_003661323.1|	74.27	206	53	0	1	618	1	206	6e-86	322	hydrolase [Lactobacillus paracasei]
gene_0486	gi|489733753|ref|WP_003637849.1|	67.6	574	185	1	1	1719	1	574	0	769	Phosphoglucomutase [Lactobacillus pentosus]
gene_0486	gi|334881760|emb|CCB82665.1|	67.6	574	185	1	1	1719	1	574	0	769	phosphoglucomutase [Lactobacillus pentosus MP-10]
gene_0487	gi|489674032|ref|WP_003578281.1|	74.29	35	9	0	105	1	176	210	1e-07	60.8	thioredoxin reductase [Lactobacillus casei]
gene_0487	gi|489679762|ref|WP_003583987.1|	74.29	35	9	0	105	1	176	210	1e-07	60.8	thioredoxin reductase [Lactobacillus casei]
gene_0488	gi|498175235|ref|WP_010489391.1|	73.38	308	82	0	10	933	1	308	6e-133	479	thioredoxin reductase [Lactobacillus zeae]
gene_0488	gi|258507915|ref|YP_003170666.1|	72.73	308	84	0	10	933	1	308	5e-132	476	thioredoxin reductase [Lactobacillus rhamnosus GG]
gene_0489	gi|493395736|ref|WP_006351855.1|	80.65	31	6	0	95	3	1	31	2e-06	57	thioredoxin reductase [Lactobacillus amylolyticus]
gene_0489	gi|81428133|ref|YP_395132.1|	83.87	31	5	0	95	3	1	31	3e-06	56.2	thioredoxin reductase [Lactobacillus sakei subsp. sakei 23K]
gene_0490	gi|407717997|ref|YP_006795402.1|	38.16	283	169	2	7	837	6	288	1e-42	178	UTP-glucose-1-phosphate uridylyltransferase [Leuconostoc carnosum JB16]
gene_0490	gi|170017601|ref|YP_001728520.1|	38.16	283	169	2	7	837	6	288	2e-42	178	UTP-glucose-1-phosphate uridylyltransferase [Leuconostoc citreum KM20]
gene_0491	gi|488228229|ref|WP_002299437.1|	50.97	259	123	2	870	106	221	479	4e-63	246	glycerol-3-phosphate dehydrogenase [Enterococcus faecium]
gene_0491	gi|497239762|ref|WP_009554017.1|	63.48	115	42	0	870	526	224	338	5e-35	153	NAD(P)H-dependent glycerol-3-phosphate dehydrogenase [Lactobacillus saerimneri]
gene_0492	gi|81428131|ref|YP_395130.1|	59.64	337	136	0	19	1029	3	339	1e-101	375	NAD(P)H-dependent glycerol-3-phosphate dehydrogenase [Lactobacillus sakei subsp. sakei 23K]
gene_0492	gi|490386464|ref|WP_004265961.1|	59.4	335	136	0	25	1029	5	339	1e-99	369	glycerol-3-phosphate dehydrogenase [Lactobacillus curvatus]
gene_0493	gi|494392454|ref|WP_007208057.1|	66	50	17	0	153	4	15	64	2e-12	77	glycerol-3-phosphate dehydrogenase [Enterococcus italicus]
gene_0493	gi|490386464|ref|WP_004265961.1|	57.45	47	20	0	153	13	5	51	9e-11	71.2	glycerol-3-phosphate dehydrogenase [Lactobacillus curvatus]
gene_0494	gi|489775126|ref|WP_003679021.1|	65.31	271	94	0	10	822	6	276	7e-94	348	prolipoprotein diacylglyceryl transferase [Lactobacillus coryniformis]
gene_0494	gi|497700513|ref|WP_010014697.1|	65.31	271	94	0	10	822	6	276	1e-93	348	prolipoprotein diacylglyceryl transferase [Lactobacillus coryniformis]
gene_0495	gi|258507912|ref|YP_003170663.1|	72.73	308	84	0	1	924	7	314	1e-124	451	HPr kinase/phosphorylase [Lactobacillus rhamnosus GG]
gene_0495	gi|498175241|ref|WP_010489397.1|	73.29	307	82	0	1	921	7	313	1e-124	451	HPr kinase/phosphorylase [Lactobacillus zeae]
gene_0498	gi|489230117|ref|WP_003138463.1|	39.81	103	43	4	4	255	7	107	7e-11	71.6	hypothetical protein [Lactococcus raffinolactis]
gene_0498	gi|414084892|ref|YP_006993603.1|	39.39	99	45	2	4	255	6	104	1e-10	70.9	pspC domain-containing protein [Carnobacterium maltaromaticum LMA28]
gene_0499	gi|490386430|ref|WP_004265927.1|	38.21	492	298	5	1	1458	1	483	7e-82	310	hypothetical protein [Lactobacillus curvatus]
gene_0499	gi|498175247|ref|WP_010489403.1|	38.12	501	295	7	1	1458	1	495	4e-79	301	hypothetical protein [Lactobacillus zeae]
gene_0500	gi|489659880|ref|WP_003564214.1|	79.71	207	42	0	1	621	19	225	1e-85	320	phosphate transport system regulatory protein [Lactobacillus casei]
gene_0500	gi|116494448|ref|YP_806182.1|	79.71	207	42	0	1	621	19	225	1e-85	320	phosphate uptake regulator [Lactobacillus casei ATCC 334]
gene_0501	gi|491995407|ref|WP_005711938.1|	76.89	251	58	0	43	795	4	254	3e-106	390	phosphate ABC transporter ATP-binding protein [Lactobacillus rhamnosus]
gene_0501	gi|258507905|ref|YP_003170656.1|	76.89	251	58	0	43	795	4	254	3e-106	389	phosphate ABC transporter ATP-binding protein [Lactobacillus rhamnosus GG]
gene_0502	gi|489646496|ref|WP_003550936.1|	74.47	47	12	0	143	3	15	61	2e-11	73.2	phosphate ABC transporter ATP-binding protein [Lactobacillus brevis]
gene_0502	gi|489850065|ref|WP_003753746.1|	56.36	55	24	0	167	3	11	65	5e-11	72	phosphate ABC transporter, ATP-binding protein [Listeria seeligeri]
gene_0503	gi|81428118|ref|YP_395117.1|	78.07	269	59	0	1	807	1	269	2e-118	430	phosphate transporter ATP-binding protein [Lactobacillus sakei subsp. sakei 23K]
gene_0503	gi|490390780|ref|WP_004270235.1|	78.07	269	59	0	1	807	1	269	3e-117	426	phosphate ABC transporter ATP-binding protein [Lactobacillus curvatus]
gene_0505	gi|492010529|ref|WP_005715946.1|	81.85	292	53	0	1	876	1	292	1e-106	391	Phosphate transport system permease protein PstA [Lactobacillus rhamnosus]
gene_0505	gi|258507903|ref|YP_003170654.1|	81.51	292	54	0	1	876	1	292	1e-106	391	phosphate ABC transporter permease [Lactobacillus rhamnosus GG]
gene_0506	gi|414084904|ref|YP_006993615.1|	77.11	249	57	0	7	753	57	305	3e-86	323	phosphate ABC transporter permease PstC [Carnobacterium maltaromaticum LMA28]
gene_0506	gi|489217723|ref|WP_003126217.1|	78.05	246	54	0	16	753	60	305	1e-85	321	phosphate ABC transporter permease [Enterococcus gallinarum]
gene_0508	gi|498175267|ref|WP_010489423.1|	69.67	244	74	0	1	732	45	288	1e-96	357	phosphate-binding protein [Lactobacillus zeae]
gene_0508	gi|489775158|ref|WP_003679053.1|	67.77	242	78	0	1	726	43	284	4e-93	346	phosphate-binding protein [Lactobacillus coryniformis]
gene_0509	gi|81428114|ref|YP_395113.1|	43.04	381	216	1	214	1353	172	552	5e-85	320	two-component sensor histidine kinase transcriptional regulator [Lactobacillus sakei subsp. sakei 23K]
gene_0509	gi|258507900|ref|YP_003170651.1|	46.27	389	203	7	214	1362	170	551	2e-84	318	two component sensor transduction histidine kinase [Lactobacillus rhamnosus GG]
gene_0510	gi|81428114|ref|YP_395113.1|	44.71	170	93	1	507	1	172	341	9e-32	142	two-component sensor histidine kinase transcriptional regulator [Lactobacillus sakei subsp. sakei 23K]
gene_0510	gi|490390789|ref|WP_004270244.1|	45.29	170	92	1	507	1	172	341	1e-31	142	histidine kinase [Lactobacillus curvatus]
gene_0511	gi|258507899|ref|YP_003170650.1|	55.22	230	101	1	10	693	3	232	4e-68	263	two-component response regulator [Lactobacillus rhamnosus GG]
gene_0511	gi|491944551|ref|WP_005684493.1|	55.22	230	101	1	10	693	3	232	1e-67	261	PhoP family transcriptional regulator [Lactobacillus rhamnosus]
gene_0513	gi|492010519|ref|WP_005715941.1|	64.56	285	101	0	1	855	10	294	1e-82	311	Cell division protein FtsX [Lactobacillus rhamnosus]
gene_0513	gi|258507897|ref|YP_003170648.1|	64.56	285	101	0	1	855	10	294	1e-82	311	cell division protein FtsX [Lactobacillus rhamnosus GG]
gene_0514	gi|489700566|ref|WP_003604703.1|	67.35	49	16	0	225	79	179	227	2e-10	70.1	FtsE family cell division transporter ATP-binding protein [Lactobacillus casei]
gene_0514	gi|498175277|ref|WP_010489433.1|	67.35	49	16	0	225	79	179	227	2e-10	70.1	cell division protein FtsE [Lactobacillus zeae]
gene_0515	gi|489700566|ref|WP_003604703.1|	68.75	48	15	0	1	144	180	227	3e-10	69.3	FtsE family cell division transporter ATP-binding protein [Lactobacillus casei]
gene_0515	gi|498175277|ref|WP_010489433.1|	68.75	48	15	0	1	144	180	227	3e-10	69.3	cell division protein FtsE [Lactobacillus zeae]
gene_0516	gi|81428110|ref|YP_395109.1|	68.75	144	45	0	1	432	7	150	1e-48	197	cell-division associated ABC transporter ATP binding FtsE subunit [Lactobacillus sakei subsp. sakei 23K]
gene_0516	gi|490390788|ref|WP_004270243.1|	67.36	144	47	0	1	432	7	150	7e-48	194	cell division protein FtsE [Lactobacillus curvatus]
gene_0517	gi|334881786|emb|CCB82692.1|	69.08	346	107	1	1	1038	15	357	4e-130	469	peptide chain release factor 2 (RF-2) [Lactobacillus pentosus MP-10]
gene_0517	gi|363548458|sp|Q88YL5.2|RF2_LACPL	68.79	346	108	1	1	1038	35	377	2e-129	467	RecName: Full=Peptide chain release factor 2; Short=RF-2
gene_0518	gi|490390773|ref|WP_004270228.1|	80.62	676	131	0	2028	1	79	754	0	1108	preprotein translocase subunit SecA [Lactobacillus curvatus]
gene_0518	gi|81428108|ref|YP_395107.1|	80.62	676	131	0	2028	1	79	754	0	1103	preprotein translocase subunit SecA [Lactobacillus sakei subsp. sakei 23K]
gene_0519	gi|490390773|ref|WP_004270228.1|	81.48	783	145	0	1	2349	5	787	0	1290	preprotein translocase subunit SecA [Lactobacillus curvatus]
gene_0519	gi|81428108|ref|YP_395107.1|	81.35	783	146	0	1	2349	5	787	0	1283	preprotein translocase subunit SecA [Lactobacillus sakei subsp. sakei 23K]
gene_0520	gi|489693944|ref|WP_003598117.1|	76.04	192	44	2	1	570	1	185	2e-76	289	ribosomal subunit interface protein [Lactobacillus casei]
gene_0520	gi|489697583|ref|WP_003601735.1|	75.52	192	45	2	1	570	1	185	1e-75	286	ribosomal subunit interface protein [Lactobacillus casei]
gene_0521	gi|489775170|ref|WP_003679065.1|	38.17	186	114	3	10	564	42	223	2e-27	126	Putative bacterial type II secretion/competence system, ComFC-like protein [Lactobacillus coryniformis]
gene_0521	gi|497694808|ref|WP_010008992.1|	38.17	186	114	3	10	564	45	226	2e-27	126	competence protein ComEC [Lactobacillus coryniformis]
gene_0522	gi|254555775|ref|YP_003062192.1|	47.98	346	174	3	43	1062	91	434	1e-72	278	ATP-dependent DNA helicase/translocase () [Lactobacillus plantarum JDM1]
gene_0522	gi|308179750|ref|YP_003923878.1|	47.98	346	174	3	43	1062	91	434	4e-72	277	ATP-dependent DNA helicase/translocase () [Lactobacillus plantarum subsp. plantarum ST-III]
gene_0523	gi|497694805|ref|WP_010008989.1|	59.15	213	87	0	1	639	1	213	1e-56	224	hypothetical protein [Lactobacillus coryniformis]
gene_0523	gi|489775173|ref|WP_003679068.1|	59.52	210	85	0	10	639	3	212	3e-56	223	Hypothetical protein [Lactobacillus coryniformis]
gene_0524	gi|497706369|ref|WP_010020553.1|	74.59	362	90	2	1	1080	4	364	9e-139	498	UDP-phosphate N-acetyl-glucosaminyl transferase [Lactobacillus farciminis]
gene_0524	gi|498310105|ref|WP_010624261.1|	72.85	361	97	1	1	1080	1	361	1e-137	495	UDP-phosphate N-acetyl-glucosaminyl transferase [Lactobacillus versmoldensis]
gene_0525	gi|493784365|ref|WP_006732695.1|	71.2	125	36	0	387	13	1	125	2e-44	182	UDP-phosphate N-acetyl-glucosaminyl transferase [Lactobacillus iners]
gene_0525	gi|493781160|ref|WP_006729564.1|	71.2	125	36	0	387	13	1	125	2e-44	182	UDP-phosphate N-acetyl-glucosaminyl transferase [Lactobacillus iners]
gene_0526	gi|490390795|ref|WP_004270250.1|	81.91	94	17	0	324	43	427	520	5e-36	155	ribonuclease [Lactobacillus curvatus]
gene_0526	gi|81428102|ref|YP_395101.1|	81.91	94	17	0	324	43	428	521	6e-36	154	phosphodiesterase [Lactobacillus sakei subsp. sakei 23K]
gene_0527	gi|494738053|ref|WP_007473471.1|	48.08	104	54	0	315	4	84	187	1e-21	107	phosphodiesterase [Listeria fleischmannii]
gene_0527	gi|494810882|ref|WP_007546290.1|	48.08	104	54	0	315	4	84	187	1e-21	107	ribonuclease [Listeriaceae bacterium TTU M1-001]
gene_0528	gi|497694800|ref|WP_010008984.1|	71.35	527	151	1	1	1581	1	520	0	702	ribonuclease [Lactobacillus coryniformis]
gene_0528	gi|489775178|ref|WP_003679073.1|	71.35	527	151	1	1	1581	1	520	0	701	Ribonuclease Y (RNase Y) [Lactobacillus coryniformis]
gene_0529	gi|472406567|ref|YP_007653672.1|	82.09	67	12	0	1	201	272	338	3e-25	119	protein RecA [Lactobacillus brevis KB290]
gene_0529	gi|116333847|ref|YP_795374.1|	82.09	67	12	0	1	201	262	328	3e-25	119	recombinase A [Lactobacillus brevis ATCC 367]
gene_0530	gi|116333848|ref|YP_795375.1|	53.27	413	189	3	1	1227	1	413	6e-99	366	competence damage-inducible protein A [Lactobacillus brevis ATCC 367]
gene_0530	gi|489735075|ref|WP_003639170.1|	52.91	412	190	3	1	1224	1	412	4e-98	363	Competence/damage-inducible protein CinA [Lactobacillus pentosus]
gene_0531	gi|496133486|ref|WP_008857993.1|	72.4	192	53	0	1	576	1	192	2e-74	283	CDP-diacylglycerol--glycerol-3-phosphate 3-phosphatidyltransferase [Lactobacillus kisonensis]
gene_0531	gi|498184854|ref|WP_010499010.1|	74.48	192	49	0	1	576	1	192	4e-74	282	CDP-diacylglycerol--glycerol-3-phosphate 3-phosphatidyltransferase [Lactobacillus acidipiscis]
gene_0532	gi|489697569|ref|WP_003601721.1|	39.05	105	64	1	498	184	199	301	2e-14	83.6	transcriptional regulator [Lactobacillus casei]
gene_0532	gi|489679732|ref|WP_003583957.1|	39.05	105	64	1	498	184	196	298	2e-14	83.6	transcriptional regulator [Lactobacillus casei]
gene_0534	gi|489679732|ref|WP_003583957.1|	44.26	305	157	5	1	876	1	298	7e-43	179	transcriptional regulator [Lactobacillus casei]
gene_0534	gi|489670015|ref|WP_003574279.1|	44.59	305	156	5	1	876	1	298	7e-43	179	transcriptional regulator [Lactobacillus casei]
gene_0536	gi|497239585|ref|WP_009553842.1|	55.56	216	96	1	76	723	27	241	4e-60	236	3-oxoacyl-ACP reductase [Lactobacillus saerimneri]
gene_0536	gi|81428098|ref|YP_395097.1|	57.14	217	92	2	76	723	27	242	4e-60	236	oxidoreductase [Lactobacillus sakei subsp. sakei 23K]
gene_0537	gi|489735078|ref|WP_003639173.1|	35.45	426	267	4	7	1260	11	429	4e-43	181	zinc-dependent proteinase, M16 family [Lactobacillus pentosus]
gene_0537	gi|334882039|emb|CCB82989.1|	35.21	426	268	4	7	1260	11	429	1e-42	179	Zinc-dependent proteinase [Lactobacillus pentosus MP-10]
gene_0538	gi|301065933|ref|YP_003787956.1|	34.93	418	263	4	1	1227	9	416	2e-51	209	Zn-dependent peptidase [Lactobacillus casei str. Zhang]
gene_0538	gi|489659828|ref|WP_003564163.1|	35.17	418	262	4	1	1227	9	416	2e-51	209	Zn-dependent peptidase [Lactobacillus casei]
gene_0540	gi|116513700|ref|YP_812606.1|	53.38	725	333	4	64	2223	24	743	0	672	DNA segregation ATPase FtsK/SpoIIIE related protein [Lactobacillus delbrueckii subsp. bulgaricus ATCC BAA-365]
gene_0540	gi|104773703|ref|YP_618683.1|	53.38	725	333	4	64	2223	45	764	0	671	DNA translocase FtsK [Lactobacillus delbrueckii subsp. bulgaricus ATCC 11842]
gene_0542	gi|489806559|ref|WP_003710431.1|	41.89	74	43	0	225	4	42	115	4e-08	62.4	cell division protein [Lactobacillus salivarius]
gene_0542	gi|490700889|ref|WP_004564368.1|	41.89	74	43	0	225	4	42	115	7e-08	61.6	cell division protein FtsK [Lactobacillus salivarius]
gene_0543	gi|498175314|ref|WP_010489470.1|	60.77	130	51	0	1	390	1	130	3e-38	162	hypothetical protein [Lactobacillus zeae]
gene_0543	gi|258539120|ref|YP_003173619.1|	59.23	130	53	0	1	390	1	130	5e-37	158	hypothetical protein LC705_00929 [Lactobacillus rhamnosus Lc 705]
gene_0544	gi|497706386|ref|WP_010020570.1|	69.46	167	51	0	1	501	1	167	1e-65	253	RNA methyltransferase [Lactobacillus farciminis]
gene_0544	gi|258507873|ref|YP_003170624.1|	67.46	169	55	0	1	507	1	169	7e-64	247	RNA methyltransferase [Lactobacillus rhamnosus GG]
gene_0545	gi|116513700|ref|YP_812606.1|	53.38	725	333	4	1225	3384	24	743	0	672	DNA segregation ATPase FtsK/SpoIIIE related protein [Lactobacillus delbrueckii subsp. bulgaricus ATCC BAA-365]
gene_0545	gi|104773703|ref|YP_618683.1|	53.38	725	333	4	1225	3384	45	764	0	671	DNA translocase FtsK [Lactobacillus delbrueckii subsp. bulgaricus ATCC 11842]
gene_0546	gi|491997460|ref|WP_005713283.1|	50.63	316	155	2	13	957	1	315	3e-80	304	magnesium transporter [Lactobacillus rhamnosus]
gene_0546	gi|81428091|ref|YP_395090.1|	50.47	317	155	2	13	957	1	317	4e-80	303	ion Mg(2+)/Co(2+) transport protein [Lactobacillus sakei subsp. sakei 23K]
gene_0547	gi|489679722|ref|WP_003583947.1|	83.15	89	15	0	1	267	1	89	4e-36	155	SSU ribosomal protein S14p [Lactobacillus casei]
gene_0547	gi|385819540|ref|YP_005855927.1|	83.15	89	15	0	1	267	5	93	4e-36	155	30S ribosomal protein S14 [Lactobacillus casei LC2W]
gene_0548	gi|498310117|ref|WP_010624273.1|	49.46	372	188	0	49	1164	9	380	1e-85	322	membrane protein [Lactobacillus versmoldensis]
gene_0548	gi|497706387|ref|WP_010020571.1|	49.6	373	188	0	46	1164	8	380	2e-85	321	membrane protein [Lactobacillus farciminis]
gene_0549	gi|498175356|ref|WP_010489512.1|	41.53	118	69	1	1	354	7	120	9e-16	87.8	PTS glucose transporter subunit IIABC [Lactobacillus zeae]
gene_0549	gi|490392305|ref|WP_004271184.1|	44.54	119	65	1	1	354	7	125	2e-15	87	PTS sorbitol transporter subunit IIA [Lactobacillus curvatus]
gene_0550	gi|81428084|ref|YP_395083.1|	53.69	339	157	1	7	1023	3	340	1e-104	385	hypothetical protein LSA0470 [Lactobacillus sakei subsp. sakei 23K]
gene_0550	gi|490392306|ref|WP_004271185.1|	52.8	339	160	1	7	1023	3	340	1e-101	375	hypothetical protein [Lactobacillus curvatus]
gene_0551	gi|497706391|ref|WP_010020575.1|	70.59	272	80	0	4	819	3	274	8e-106	388	UDP-diphosphatase [Lactobacillus farciminis]
gene_0551	gi|498310119|ref|WP_010624275.1|	67.65	272	88	0	4	819	3	274	3e-100	370	UDP-diphosphatase [Lactobacillus versmoldensis]
gene_0552	gi|489679717|ref|WP_003583942.1|	73.51	151	40	0	453	1	2	152	3e-57	226	cytoplasmic copper homeostasis protein [Lactobacillus casei]
gene_0552	gi|489669996|ref|WP_003574260.1|	72.85	151	41	0	453	1	2	152	7e-57	224	cytoplasmic copper homeostasis protein [Lactobacillus casei]
gene_0553	gi|489679717|ref|WP_003583942.1|	71.15	208	60	0	13	636	2	209	9e-78	294	cytoplasmic copper homeostasis protein [Lactobacillus casei]
gene_0553	gi|116494413|ref|YP_806147.1|	70.67	208	61	0	13	636	2	209	5e-77	292	copper resistance protein [Lactobacillus casei ATCC 334]
gene_0554	gi|490386158|ref|WP_004265656.1|	47.91	263	134	1	786	7	3	265	6e-64	249	pseudouridine synthase [Lactobacillus curvatus]
gene_0554	gi|492012775|ref|WP_005716985.1|	50.96	261	127	2	786	7	3	262	1e-62	245	ribosomal large subunit pseudouridine synthase D [Lactobacillus rhamnosus]
gene_0555	gi|492012775|ref|WP_005716985.1|	49.83	289	144	2	7	870	3	290	4e-67	260	ribosomal large subunit pseudouridine synthase D [Lactobacillus rhamnosus]
gene_0555	gi|490386158|ref|WP_004265656.1|	46.02	289	153	1	7	864	3	291	4e-67	260	pseudouridine synthase [Lactobacillus curvatus]
gene_0556	gi|498175371|ref|WP_010489527.1|	68.42	247	78	0	10	750	18	264	6e-98	362	inorganic polyphosphate/ATP-NAD kinase [Lactobacillus zeae]
gene_0556	gi|258507861|ref|YP_003170612.1|	68.02	247	79	0	10	750	18	264	3e-97	360	inorganic polyphosphate/ATP-NAD kinase [Lactobacillus rhamnosus GG]
gene_0557	gi|489774984|ref|WP_003678880.1|	76.83	82	17	1	342	103	132	213	7e-27	124	GTP diphosphokinase [Lactobacillus coryniformis]
gene_0557	gi|493545852|ref|WP_006499686.1|	74.68	79	20	0	342	106	127	205	2e-26	123	GTP pyrophosphokinase [Lactobacillus mucosae]
gene_0558	gi|497706397|ref|WP_010020581.1|	76.02	171	41	0	1	513	32	202	1e-68	263	GTP pyrophosphokinase [Lactobacillus farciminis]
gene_0558	gi|489774984|ref|WP_003678880.1|	73.45	177	45	1	4	528	37	213	9e-68	261	GTP diphosphokinase [Lactobacillus coryniformis]
gene_0559	gi|497698463|ref|WP_010012647.1|	38.76	209	125	2	1	618	1	209	4e-37	159	GTP pyrophosphokinase [Lactobacillus coryniformis]
gene_0559	gi|489774982|ref|WP_003678878.1|	38.28	209	126	2	1	618	1	209	6e-37	159	Putative dithiol-disulfide isomerase [Lactobacillus coryniformis]
gene_0560	gi|81429056|ref|YP_396056.1|	29.28	263	172	8	7	753	58	311	9e-17	92.8	hypothetical protein LSA1447 [Lactobacillus sakei subsp. sakei 23K]
gene_0560	gi|339639174|emb|CCC18405.1|	27.95	229	157	5	7	669	59	280	7e-16	89.7	competence protein [Lactobacillus pentosus IG1]
gene_0562	gi|496133768|ref|WP_008858275.1|	47.21	233	123	3	1	699	1	223	5e-44	182	competence negative regulator MecA [Lactobacillus kisonensis]
gene_0562	gi|498308294|ref|WP_010622450.1|	46.41	237	123	5	1	699	1	230	9e-44	182	competence negative regulator MecA [Lactobacillus suebicus]
gene_0563	gi|489671208|ref|WP_003575465.1|	57.26	124	53	1	372	1	1	119	3e-31	139	negative regulator [Lactobacillus casei]
gene_0563	gi|116495214|ref|YP_806948.1|	57.26	124	53	1	372	1	1	119	3e-31	139	adaptor protein [Lactobacillus casei ATCC 334]
gene_0564	gi|81429058|ref|YP_396058.1|	81.73	104	19	0	4	315	29	132	1e-35	153	transcriptional regulator Spx [Lactobacillus sakei subsp. sakei 23K]
gene_0564	gi|490386130|ref|WP_004265628.1|	83.5	103	17	0	4	312	29	131	7e-35	151	ArsR family transcriptional regulator [Lactobacillus curvatus]
gene_0565	gi|501147130|ref|YP_007987468.1|	56.7	224	96	1	67	735	33	256	3e-69	266	Beta-lactamase superfamily hydrolase [Lactobacillus plantarum subsp. plantarum P-8]
gene_0565	gi|254557033|ref|YP_003063450.1|	56.7	224	96	1	67	735	23	246	3e-69	266	beta-lactamase superfamily hydrolase [Lactobacillus plantarum JDM1]
gene_0567	gi|261406689|ref|YP_003242930.1|	25.17	143	102	1	2	415	22	164	1e-07	63.2	hypothetical protein GYMC10_2852 [Paenibacillus sp. Y412MC10]
gene_0567	gi|507054732|ref|WP_016125675.1|	28.57	140	94	4	14	415	26	164	5e-07	60.8	hypothetical protein [Bacillus cereus]
gene_0568	gi|507054732|ref|WP_016125675.1|	28.66	157	106	4	40	492	9	164	2e-08	67.4	hypothetical protein [Bacillus cereus]
gene_0568	gi|446109631|ref|WP_000187486.1|	28.66	157	106	4	40	492	9	164	2e-08	67.4	hypothetical protein [Bacillus cereus]
gene_0569	gi|81429062|ref|YP_396062.1|	64.57	254	90	0	1	762	1	254	3e-88	330	ABC transporter ATP-binding protein [Lactobacillus sakei subsp. sakei 23K]
gene_0569	gi|490386162|ref|WP_004265660.1|	62.6	254	95	0	1	762	1	254	7e-85	318	bacitracin ABC transporter ATP-binding protein [Lactobacillus curvatus]
gene_0570	gi|150389266|ref|YP_001319315.1|	52.17	69	33	1	213	7	1	68	5e-11	72	two component transcriptional regulator [Alkaliphilus metalliredigens QYMF]
gene_0570	gi|507056163|ref|WP_016127084.1|	50.75	67	33	1	207	7	3	68	9e-11	71.2	two-component system response regulator yxdJ [Bacillus cereus]
gene_0571	gi|498173660|ref|WP_010487816.1|	60	225	90	1	1	675	1	224	2e-72	276	transcriptional regulator [Lactobacillus zeae]
gene_0571	gi|491994871|ref|WP_005711489.1|	59.11	225	92	1	1	675	32	255	7e-72	275	putative response regulator protein GraR, partial [Lactobacillus rhamnosus]
gene_0572	gi|490386263|ref|WP_004265760.1|	50.59	340	168	1	10	1029	4	342	1e-90	338	signal transduction histidine kinase [Lactobacillus curvatus]
gene_0572	gi|497737678|ref|WP_010051862.1|	46.42	349	186	2	1	1044	1	348	2e-80	304	sensor histidine kinase [Carnobacterium maltaromaticum]
gene_0573	gi|493395056|ref|WP_006351178.1|	60.42	192	76	1	22	597	6	192	2e-59	233	signal peptidase [Lactobacillus amylolyticus]
gene_0573	gi|490142197|ref|WP_004042540.1|	58.85	192	79	1	22	597	3	189	3e-58	229	signal peptidase I [Lactobacillus sp. ASF360]
gene_0574	gi|493634943|ref|WP_006586776.1|	65.57	61	21	1	183	1	8	66	9e-14	81.3	signal peptidase [Lactobacillus jensenii]
gene_0574	gi|493636055|ref|WP_006587866.1|	63.93	61	22	1	183	1	8	66	9e-14	81.3	signal peptidase [Lactobacillus jensenii]
gene_0576	gi|489678674|ref|WP_003582905.1|	32.26	155	103	1	40	498	216	370	1e-10	71.2	hypothetical protein [Lactobacillus casei]
gene_0576	gi|191636911|ref|YP_001986077.1|	32.26	155	103	1	40	498	216	370	2e-10	70.9	hypothetical protein LCABL_00870 [Lactobacillus casei BL23]
gene_0577	gi|489678674|ref|WP_003582905.1|	28.83	163	106	4	79	537	53	215	3e-09	66.2	hypothetical protein [Lactobacillus casei]
gene_0577	gi|191636911|ref|YP_001986077.1|	28.83	163	106	4	79	537	53	215	2e-08	63.9	hypothetical protein LCABL_00870 [Lactobacillus casei BL23]
gene_0579	gi|491950426|ref|WP_005687350.1|	56.14	228	100	0	1	684	1	228	2e-67	260	ABC transporter [Lactobacillus rhamnosus]
gene_0579	gi|258538287|ref|YP_003172786.1|	56.14	228	100	0	1	684	1	228	3e-67	259	ABC transporter ATPase [Lactobacillus rhamnosus Lc 705]
gene_0580	gi|489716271|ref|WP_003620392.1|	87.07	116	15	0	1	348	648	763	2e-30	136	ATPase [Lactobacillus delbrueckii]
gene_0580	gi|385815876|ref|YP_005852267.1|	87.07	116	15	0	1	348	647	762	2e-30	136	Cation-transporting ATPase, E1-E2 family [Lactobacillus delbrueckii subsp. bulgaricus 2038]
gene_0581	gi|385815876|ref|YP_005852267.1|	69.28	638	194	4	25	1932	40	653	0	804	Cation-transporting ATPase, E1-E2 family [Lactobacillus delbrueckii subsp. bulgaricus 2038]
gene_0581	gi|489719631|ref|WP_003623747.1|	68.97	638	196	4	25	1932	38	651	0	802	ATPase [Lactobacillus delbrueckii]
gene_0583	gi|385815876|ref|YP_005852267.1|	64.9	396	137	4	1182	1	40	411	3e-126	457	Cation-transporting ATPase, E1-E2 family [Lactobacillus delbrueckii subsp. bulgaricus 2038]
gene_0583	gi|116514223|ref|YP_813129.1|	64.9	396	137	4	1182	1	70	441	3e-126	457	cation transport ATPase [Lactobacillus delbrueckii subsp. bulgaricus ATCC BAA-365]
gene_0584	gi|495489324|ref|WP_008214007.1|	67.59	145	47	0	1	435	1	145	2e-43	179	transcriptional regulator [Lactobacillus parafarraginis]
gene_0584	gi|489648448|ref|WP_003552875.1|	64.63	147	50	1	1	435	15	161	7e-42	174	penicillinase repressor [Lactobacillus brevis]
gene_0585	gi|301065178|ref|YP_003787201.1|	62.5	56	21	0	209	42	53	108	1e-13	80.9	hypothetical protein LCAZH_0053 [Lactobacillus casei str. Zhang]
gene_0585	gi|489658205|ref|WP_003562558.1|	62.5	56	21	0	209	42	53	108	1e-13	80.9	branched-chain amino acid ABC transporter [Lactobacillus casei]
gene_0586	gi|301065178|ref|YP_003787201.1|	67.65	102	33	0	19	324	8	109	3e-34	149	hypothetical protein LCAZH_0053 [Lactobacillus casei str. Zhang]
gene_0586	gi|489658205|ref|WP_003562558.1|	67.33	101	33	0	19	321	8	108	1e-33	147	branched-chain amino acid ABC transporter [Lactobacillus casei]
gene_0588	gi|258507043|ref|YP_003169794.1|	63.95	233	84	0	1	699	1	233	2e-80	303	branched-chain amino acid transport protein AzlC [Lactobacillus rhamnosus GG]
gene_0588	gi|258538231|ref|YP_003172730.1|	63.95	233	84	0	1	699	1	233	2e-80	303	branched-chain amino acid transport protein AzlC [Lactobacillus rhamnosus Lc 705]
gene_0589	gi|498460340|ref|WP_010765756.1|	25.35	505	358	15	19	1476	5	491	7e-32	144	hypothetical protein [Enterococcus moraviensis]
gene_0589	gi|498455134|ref|WP_010760590.1|	24.08	490	357	13	19	1443	5	478	9e-32	144	hypothetical protein [Enterococcus haemoperoxidus]
gene_0590	gi|497706435|ref|WP_010020619.1|	36	200	124	2	4	591	70	267	2e-24	118	hypothetical protein [Lactobacillus farciminis]
gene_0590	gi|498310151|ref|WP_010624307.1|	28.3	265	169	2	4	735	53	317	4e-24	117	hypothetical protein [Lactobacillus versmoldensis]
gene_0591	gi|498173529|ref|WP_010487685.1|	60.82	97	38	0	1	291	1	97	1e-24	117	hypothetical protein [Lactobacillus zeae]
gene_0591	gi|489756604|ref|WP_003660577.1|	57.73	97	41	0	1	291	6	102	1e-23	114	hypothetical protein [Lactobacillus paracasei]
gene_0594	gi|385820467|ref|YP_005856854.1|	80.81	396	75	1	1185	1	273	668	3e-171	607	chaperone ATPase [Lactobacillus casei LC2W]
gene_0594	gi|191638751|ref|YP_001987917.1|	80.81	396	75	1	1185	1	230	625	3e-171	607	ATP-dependent clp protease ATP-binding protein [Lactobacillus casei BL23]
gene_0596	gi|385820467|ref|YP_005856854.1|	78.13	727	154	2	22	2187	1	727	0	1054	chaperone ATPase [Lactobacillus casei LC2W]
gene_0596	gi|489686871|ref|WP_003591083.1|	78.13	727	154	2	22	2187	1	727	0	1053	ATP-dependent Clp protease ATP-binding subunit [Lactobacillus casei]
gene_0597	gi|501146290|ref|YP_007986628.1|	93.33	30	2	0	90	1	19	48	2e-09	67	ATP-dependent Clp protease, ATP-binding subunit ClpE [Lactobacillus plantarum subsp. plantarum P-8]
gene_0597	gi|489734185|ref|WP_003638280.1|	93.33	30	2	0	90	1	1	30	2e-09	67	ATP-dependent Clp protease, ATP-binding subunit ClpA [Lactobacillus pentosus]
gene_0598	gi|497696740|ref|WP_010010924.1|	43.1	58	33	0	10	183	1	58	1e-08	63.9	hypothetical protein [Lactobacillus coryniformis]
gene_0598	gi|498173533|ref|WP_010487689.1|	48.15	54	28	0	16	177	4	57	1e-07	60.8	hypothetical protein [Lactobacillus zeae]
gene_0599	gi|81429072|ref|YP_396072.1|	87.5	88	11	0	1	264	1	88	5e-37	158	phosphocarrier protein HPr [Lactobacillus sakei subsp. sakei 23K]
gene_0599	gi|493396547|ref|WP_006352662.1|	88.64	88	10	0	1	264	18	105	5e-36	155	phosphocarrier protein HPr [Lactobacillus amylolyticus]
gene_0600	gi|498173613|ref|WP_010487769.1|	77.87	574	127	0	1	1722	1	574	0	868	phosphoenolpyruvate-protein phosphotransferase [Lactobacillus zeae]
gene_0600	gi|385835643|ref|YP_005873417.1|	77.53	574	129	0	1	1722	1	574	0	863	phosphoenolpyruvate-protein phosphotransferase [Lactobacillus rhamnosus ATCC 8530]
gene_0604	gi|498435961|ref|WP_010741641.1|	42.28	298	170	4	10	897	2	293	8e-57	226	YegS//BmrU family lipid kinase [Enterococcus malodoratus]
gene_0604	gi|498474582|ref|WP_010778907.1|	42.09	297	170	4	10	894	2	292	3e-56	224	YegS//BmrU family lipid kinase [Enterococcus gilvus]
gene_0605	gi|301066808|ref|YP_003788831.1|	78	509	112	1	1530	4	4	511	0	811	peptide chain release factor 3 [Lactobacillus casei str. Zhang]
gene_0605	gi|409997613|ref|YP_006752014.1|	77.8	509	113	1	1530	4	20	527	0	809	peptide chain release factor 3 [Lactobacillus casei W56]
gene_0606	gi|409997613|ref|YP_006752014.1|	77.71	525	117	1	10	1584	16	539	0	833	peptide chain release factor 3 [Lactobacillus casei W56]
gene_0606	gi|301066808|ref|YP_003788831.1|	78.12	521	114	1	22	1584	4	523	0	832	peptide chain release factor 3 [Lactobacillus casei str. Zhang]
gene_0608	gi|490386259|ref|WP_004265757.1|	62.86	315	117	1	945	1	1	314	2e-86	324	hypothetical protein [Lactobacillus curvatus]
gene_0608	gi|81429079|ref|YP_396079.1|	61.59	315	121	1	945	1	1	314	2e-85	321	ion Mg(2+)/C(o2+) transport protein, hemolysinC related [Lactobacillus sakei subsp. sakei 23K]
gene_0609	gi|490386259|ref|WP_004265757.1|	62	421	160	0	1	1263	15	435	2e-125	455	hypothetical protein [Lactobacillus curvatus]
gene_0609	gi|81429079|ref|YP_396079.1|	60.95	420	164	0	1	1260	15	434	1e-123	448	ion Mg(2+)/C(o2+) transport protein, hemolysinC related [Lactobacillus sakei subsp. sakei 23K]
gene_0610	gi|490386269|ref|WP_004265766.1|	51.52	363	176	0	1	1089	1	363	5e-95	353	membrane protein [Lactobacillus curvatus]
gene_0610	gi|81429080|ref|YP_396080.1|	53.19	361	169	0	1	1083	1	361	6e-94	350	transporter [Lactobacillus sakei subsp. sakei 23K]
gene_0614	gi|498305305|ref|WP_010619461.1|	34.08	223	144	7	22	681	43	224	1e-21	108	hypothetical protein [Lactobacillus malefermentans]
gene_0616	gi|497706672|ref|WP_010020856.1|	33.11	302	198	6	124	1017	10	303	5e-31	140	cell surface protein [Lactobacillus farciminis]
gene_0616	gi|498310268|ref|WP_010624424.1|	31.82	264	176	5	118	897	8	265	8e-23	113	cell surface protein [Lactobacillus versmoldensis]
gene_0617	gi|498173521|ref|WP_010487677.1|	53.79	145	67	2	10	444	1	143	2e-29	133	GNAT family acetyltransferase [Lactobacillus zeae]
gene_0617	gi|489675493|ref|WP_003579733.1|	52.05	146	70	2	10	447	1	144	4e-27	125	GNAT family acetyltransferase [Lactobacillus casei]
gene_0618	gi|489714718|ref|WP_003618847.1|	45.6	125	68	0	73	447	19	143	4e-19	99	hypothetical protein [Lactobacillus delbrueckii]
gene_0618	gi|385815289|ref|YP_005851680.1|	45.6	125	68	0	73	447	25	149	4e-19	99	hypothetical protein [Lactobacillus delbrueckii subsp. bulgaricus 2038]
gene_0620	gi|258540002|ref|YP_003174501.1|	33.71	178	112	5	1	516	1	172	2e-16	89.7	hypothetical protein LC705_01811 [Lactobacillus rhamnosus Lc 705]
gene_0620	gi|492013361|ref|WP_005717099.1|	33.71	178	112	5	1	516	1	172	3e-16	89.4	hypothetical protein [Lactobacillus rhamnosus]
gene_0621	gi|494999268|ref|WP_007725284.1|	80.92	131	25	0	1	393	47	177	3e-62	242	hypothetical protein [Carnobacterium sp. AT7]
gene_0621	gi|374337475|ref|YP_005094177.1|	83.21	131	22	0	1	393	47	177	8e-62	240	Cysteinyl-tRNA synthetase-like protein [Streptococcus macedonicus ACA-DC 198]
gene_0622	gi|489235393|ref|WP_003143680.1|	61.15	695	270	0	1867	3951	623	1317	0	763	ABC superfamily ATP binding cassette transporter, membrane protein [Aerococcus viridans]
gene_0622	gi|489235393|ref|WP_003143680.1|	46.08	536	289	0	1	1608	1	536	4e-107	395	ABC superfamily ATP binding cassette transporter, membrane protein [Aerococcus viridans]
gene_0622	gi|258538319|ref|YP_003172818.1|	58.05	696	292	0	1864	3951	406	1101	0	731	ABC transporter permease [Lactobacillus rhamnosus Lc 705]
gene_0622	gi|258538319|ref|YP_003172818.1|	48.12	478	245	3	1	1425	1	463	2e-96	360	ABC transporter permease [Lactobacillus rhamnosus Lc 705]
gene_0623	gi|495735450|ref|WP_008460029.1|	73.97	73	19	0	357	139	56	128	6e-25	118	ABC superfamily ATP binding cassette transporter, ABC protein [Lactobacillus equicursoris]
gene_0623	gi|489235395|ref|WP_003143682.1|	78.08	73	16	0	357	139	163	235	8e-25	117	macrolide ABC transporter ATP-binding protein [Aerococcus viridans]
gene_0624	gi|493616007|ref|WP_006568250.1|	77.25	233	53	0	1	699	2	234	1e-99	367	macrolide ABC transporter ATP-binding protein [Anaerostipes caccae]
gene_0624	gi|496064163|ref|WP_008788670.1|	76.82	233	54	0	1	699	1	233	2e-99	367	macrolide ABC transporter ATP-binding protein [Coprobacillus sp. 29_1]
gene_0625	gi|496131696|ref|WP_008856203.1|	48.79	207	106	0	10	630	1	207	2e-53	214	transcriptional regulator [Lactobacillus kisonensis]
gene_0625	gi|489648586|ref|WP_003553010.1|	48.77	203	104	0	10	618	1	203	2e-53	214	transcriptional regulator [Lactobacillus brevis]
gene_0626	gi|489758271|ref|WP_003662228.1|	38.68	243	145	5	22	738	14	253	1e-28	132	tryptophan synthase subunit alpha [Lactobacillus paracasei]
gene_0626	gi|489692797|ref|WP_003596976.1|	36.36	242	151	2	22	738	12	252	3e-28	130	tryptophan synthase alpha chain [Lactobacillus casei]
gene_0627	gi|493336611|ref|WP_006293609.1|	50.63	79	39	0	239	3	19	97	1e-11	73.9	tryptophan synthase subunit alpha [Scardovia inopinata]
gene_0627	gi|258538276|ref|YP_003172775.1|	51.9	79	38	0	239	3	12	90	3e-11	72.8	tryptophan synthase subunit alpha [Lactobacillus rhamnosus Lc 705]
gene_0628	gi|498311075|ref|WP_010625231.1|	78.57	350	75	0	1053	4	12	361	1e-147	528	tryptophan synthase subunit beta [Lactobacillus versmoldensis]
gene_0628	gi|497704388|ref|WP_010018572.1|	75.55	364	89	1	1095	4	1	362	5e-144	516	tryptophan synthase subunit beta [Lactobacillus farciminis]
gene_0629	gi|498311075|ref|WP_010625231.1|	78.46	390	84	0	91	1260	12	401	1e-166	591	tryptophan synthase subunit beta [Lactobacillus versmoldensis]
gene_0629	gi|498305154|ref|WP_010619310.1|	75.5	404	99	1	49	1260	1	402	2e-163	580	tryptophan synthase subunit beta [Lactobacillus malefermentans]
gene_0630	gi|498173507|ref|WP_010487663.1|	71.24	153	44	0	1	459	1	153	9e-56	220	nucleoside 2-deoxyribosyltransferase [Lactobacillus zeae]
gene_0630	gi|490391973|ref|WP_004270997.1|	68.79	157	49	0	1	471	1	157	2e-55	219	nucleoside 2-deoxyribosyltransferase [Lactobacillus curvatus]
gene_0631	gi|498306164|ref|WP_010620320.1|	64.15	159	57	0	606	130	315	473	3e-51	206	RNA methyltransferase [Lactobacillus malefermentans]
gene_0631	gi|148543331|ref|YP_001270701.1|	63.52	159	58	0	606	130	305	463	3e-49	199	RNA methyltransferase [Lactobacillus reuteri DSM 20016]
gene_0632	gi|491995931|ref|WP_005712422.1|	52.67	450	213	1	91	1440	7	455	9e-132	476	RNA methyltransferase [Lactobacillus rhamnosus]
gene_0632	gi|258540007|ref|YP_003174506.1|	52.67	450	213	1	91	1440	7	455	9e-132	476	RNA methyltransferase [Lactobacillus rhamnosus Lc 705]
gene_0633	gi|493546074|ref|WP_006499902.1|	44.74	266	145	3	1	792	1	264	7e-49	199	recombination protein RecX [Lactobacillus mucosae]
gene_0633	gi|489773282|ref|WP_003677183.1|	43.18	264	150	1	7	798	3	264	2e-48	197	Regulatory protein recX [Lactobacillus coryniformis]
gene_0634	gi|116334604|ref|YP_796131.1|	37.47	467	291	9	13	1410	12	462	1e-75	290	outer membrane protein [Lactobacillus brevis ATCC 367]
gene_0634	gi|116334604|ref|YP_796131.1|	25.07	347	243	11	703	1692	117	448	1e-09	71.6	outer membrane protein [Lactobacillus brevis ATCC 367]
gene_0634	gi|116334604|ref|YP_796131.1|	40.86	93	54	1	886	1161	388	480	4e-08	66.2	outer membrane protein [Lactobacillus brevis ATCC 367]
gene_0634	gi|472407763|ref|YP_007654868.1|	37.5	472	289	10	13	1410	12	462	9e-75	287	Collagen Adhesion protein [Lactobacillus brevis KB290]
gene_0634	gi|472407763|ref|YP_007654868.1|	25.71	350	240	12	703	1692	117	448	3e-10	73.6	Collagen Adhesion protein [Lactobacillus brevis KB290]
gene_0634	gi|472407763|ref|YP_007654868.1|	41.94	93	53	1	886	1161	388	480	6e-09	68.9	Collagen Adhesion protein [Lactobacillus brevis KB290]
gene_0635	gi|258507153|ref|YP_003169904.1|	49.64	280	141	1	852	13	44	322	2e-61	241	D-lactate dehydrogenase [Lactobacillus rhamnosus GG]
gene_0635	gi|492011277|ref|WP_005716326.1|	49.29	280	142	1	852	13	44	322	3e-61	240	D-lactate dehydrogenase [Lactobacillus rhamnosus]
gene_0636	gi|258507153|ref|YP_003169904.1|	47.11	329	174	1	1	987	1	328	1e-69	268	D-lactate dehydrogenase [Lactobacillus rhamnosus GG]
gene_0636	gi|492011277|ref|WP_005716326.1|	46.81	329	175	1	1	987	1	328	2e-69	268	D-lactate dehydrogenase [Lactobacillus rhamnosus]
gene_0638	gi|498173503|ref|WP_010487659.1|	81.4	43	8	0	135	7	285	327	3e-11	72.8	hydroxymethylglutaryl-CoA synthase [Lactobacillus zeae]
gene_0638	gi|492013318|ref|WP_005717086.1|	76.74	43	10	0	135	7	285	327	7e-10	68.2	Hydroxymethylglutaryl-CoA synthase [Lactobacillus rhamnosus]
gene_0639	gi|489675510|ref|WP_003579750.1|	58.71	356	141	2	1	1050	1	356	2e-105	388	hydroxymethylglutaryl-CoA synthase [Lactobacillus casei]
gene_0639	gi|191638773|ref|YP_001987939.1|	58.71	356	141	2	1	1050	1	356	2e-105	388	hydroxymethylglutaryl-CoA synthase [Lactobacillus casei BL23]
gene_0640	gi|498450296|ref|WP_010755818.1|	43.78	386	212	5	7	1149	395	772	1e-59	236	acetyl-CoA C-acetyltransferase [Enterococcus pallens]
gene_0640	gi|498476998|ref|WP_010781317.1|	44.53	384	210	4	7	1149	395	771	6e-58	230	acetyl-CoA C-acetyltransferase [Enterococcus gilvus]
gene_0641	gi|258508834|ref|YP_003171585.1|	57.81	365	141	2	1	1056	5	369	2e-86	325	acetyl-CoA acetyltransferase [Lactobacillus rhamnosus GG]
gene_0641	gi|258540013|ref|YP_003174512.1|	57.81	365	141	2	1	1056	5	369	2e-86	325	acetyl-CoA acetyltransferase [Lactobacillus rhamnosus Lc 705]
gene_0642	gi|81429100|ref|YP_396100.1|	34.34	99	65	0	1	297	1	99	5e-06	55.5	hypothetical protein LSA1491 [Lactobacillus sakei subsp. sakei 23K]
gene_0642	gi|490391964|ref|WP_004270989.1|	37	100	62	2	1	297	1	99	9e-06	54.7	hypothetical protein [Lactobacillus curvatus]
gene_0644	gi|489776105|ref|WP_003679999.1|	76.53	294	69	0	1	882	7	300	3e-124	449	UTP--glucose-1-phosphate uridylyltransferase [Lactobacillus coryniformis]
gene_0644	gi|81429114|ref|YP_396115.1|	78.29	281	61	0	1	843	7	287	1e-123	448	UTP-glucose-1-phosphate uridylyltransferase [Lactobacillus sakei subsp. sakei 23K]
gene_0645	gi|489694132|ref|WP_003598303.1|	43.73	295	166	1	61	945	8	295	3e-65	254	ribonuclease BN [Lactobacillus casei]
gene_0645	gi|489697803|ref|WP_003601953.1|	43.73	295	166	1	61	945	35	322	3e-65	254	ribonuclease BN [Lactobacillus casei]
gene_0647	gi|497706529|ref|WP_010020713.1|	78.38	148	32	0	1116	673	116	263	2e-62	245	methionine aminopeptidase [Lactobacillus farciminis]
gene_0647	gi|498310200|ref|WP_010624356.1|	75.51	147	36	0	1116	676	116	262	2e-58	232	methionine aminopeptidase [Lactobacillus versmoldensis]
gene_0648	gi|497706529|ref|WP_010020713.1|	78.35	254	55	0	1	762	10	263	1e-114	417	methionine aminopeptidase [Lactobacillus farciminis]
gene_0648	gi|498310200|ref|WP_010624356.1|	77.08	253	58	0	1	759	10	262	6e-113	412	methionine aminopeptidase [Lactobacillus versmoldensis]
gene_0650	gi|497276985|ref|WP_009591202.1|	46.27	67	36	0	4	204	354	420	8e-09	64.7	putative membrane protein [Paenibacillus sp. HGF5]
gene_0650	gi|229820746|ref|YP_002882272.1|	37.84	74	46	0	1	222	400	473	2e-06	57	major facilitator superfamily protein [Beutenbergia cavernae DSM 12333]
gene_0651	gi|497276985|ref|WP_009591202.1|	48.85	348	178	1	154	1197	1	347	3e-93	347	putative membrane protein [Paenibacillus sp. HGF5]
gene_0651	gi|229820746|ref|YP_002882272.1|	41.1	382	221	3	58	1191	11	392	3e-74	284	major facilitator superfamily protein [Beutenbergia cavernae DSM 12333]
gene_0653	gi|94984878|ref|YP_604242.1|	68.46	149	47	0	453	7	1	149	3e-50	202	alanine dehydrogenase [Deinococcus geothermalis DSM 11300]
gene_0653	gi|491370647|ref|WP_005228543.1|	64	150	54	0	456	7	3	152	6e-50	201	alanine dehydrogenase [Enterococcus casseliflavus]
gene_0654	gi|498437965|ref|WP_010743628.1|	65.8	348	118	1	1	1041	23	370	1e-112	411	alanine dehydrogenase [Enterococcus raffinosus]
gene_0654	gi|498436362|ref|WP_010742041.1|	65.23	348	120	1	1	1041	23	370	9e-112	409	alanine dehydrogenase [Enterococcus malodoratus]
gene_0655	gi|498451516|ref|WP_010757024.1|	68.68	182	57	0	555	10	189	370	1e-63	247	alanine dehydrogenase [Enterococcus pallens]
gene_0655	gi|498437965|ref|WP_010743628.1|	65.38	182	63	0	555	10	189	370	5e-62	241	alanine dehydrogenase [Enterococcus raffinosus]
gene_0656	gi|489773291|ref|WP_003677192.1|	74.13	143	36	1	1	426	1	143	1e-53	213	flavodoxin [Lactobacillus coryniformis]
gene_0656	gi|491379368|ref|WP_005237258.1|	70.55	146	43	0	1	438	1	146	6e-52	207	flavodoxin [Enterococcus casseliflavus]
gene_0658	gi|490391656|ref|WP_004270781.1|	51.3	115	56	0	1	345	19	133	1e-25	120	teichoic acid glycosylation protein [Lactobacillus curvatus]
gene_0658	gi|81429130|ref|YP_396131.1|	49.57	115	58	0	1	345	19	133	2e-25	120	teichoic acid glycosylation protein [Lactobacillus sakei subsp. sakei 23K]
gene_0659	gi|498177368|ref|WP_010491524.1|	79.07	43	9	0	3	131	338	380	4e-12	75.9	UDP-N-acetylglucosamine 2-epimerase [Lactobacillus zeae]
gene_0659	gi|498177486|ref|WP_010491642.1|	72.09	43	12	0	3	131	338	380	7e-11	71.6	UDP-N-acetylglucosamine 2-epimerase [Lactobacillus zeae]
gene_0660	gi|498177368|ref|WP_010491524.1|	78.49	372	80	0	1	1116	9	380	5e-166	589	UDP-N-acetylglucosamine 2-epimerase [Lactobacillus zeae]
gene_0660	gi|489695155|ref|WP_003599322.1|	77.42	372	84	0	1	1116	9	380	4e-165	586	UDP-N-acetylglucosamine 2-epimerase [Lactobacillus casei]
gene_0662	gi|489694122|ref|WP_003598293.1|	49.72	179	90	1	4	540	12	189	9e-45	184	transcriptional regulator [Lactobacillus casei]
gene_0662	gi|116494585|ref|YP_806319.1|	49.72	179	90	1	4	540	12	189	9e-45	184	transcriptional regulator [Lactobacillus casei ATCC 334]
gene_0664	gi|489686136|ref|WP_003590354.1|	57.84	408	171	2	10	1230	5	411	3e-124	451	aminopeptidase [Lactobacillus casei]
gene_0664	gi|489694121|ref|WP_003598292.1|	57.99	407	170	2	10	1227	5	410	7e-124	449	aminopeptidase [Lactobacillus casei]
gene_0666	gi|498177329|ref|WP_010491485.1|	70.17	533	156	3	1	1590	20	550	0	733	amino acid permease [Lactobacillus zeae]
gene_0666	gi|258540171|ref|YP_003174670.1|	70.54	533	154	3	1	1590	20	550	0	733	amino acid transporter [Lactobacillus rhamnosus Lc 705]
gene_0667	gi|334882140|emb|CCB83104.1|	72.15	657	179	3	5333	3375	1	651	0	876	sucrose PTS, EIIBCA [Lactobacillus pentosus MP-10]
gene_0667	gi|339637901|emb|CCC16904.1|	72.15	657	179	3	5333	3375	1	651	0	876	sucrose PTS, EIIBCA [Lactobacillus pentosus IG1]
gene_0668	gi|489784052|ref|WP_003687943.1|	33.67	196	130	0	1	588	1	196	1e-21	108	DNA integrase [Lactobacillus mali]
gene_0668	gi|492682102|ref|WP_005921862.1|	34.83	201	131	2	1	603	1	196	5e-19	99.4	ATP synthase F0, B subunit, atpF [Pediococcus acidilactici]
gene_0669	gi|489774971|ref|WP_003678867.1|	57.8	327	133	2	1	966	1	324	1e-99	368	Sucrose operon repressor ScrR [Lactobacillus coryniformis]
gene_0669	gi|497695978|ref|WP_010010162.1|	57.8	327	133	2	1	966	1	324	1e-99	368	sucrose operon repressor [Lactobacillus coryniformis]
gene_0671	gi|498466777|ref|WP_010772137.1|	50.54	467	222	7	13	1386	7	468	2e-131	474	sucrose-6-phosphate hydrolase [Enterococcus caccae]
gene_0671	gi|498437797|ref|WP_010743460.1|	49.69	477	223	6	1	1380	3	470	4e-128	464	sucrose-6-phosphate hydrolase [Enterococcus raffinosus]
gene_0672	gi|339637901|emb|CCC16904.1|	62.2	82	31	0	267	22	570	651	1e-19	100	sucrose PTS, EIIBCA [Lactobacillus pentosus IG1]
gene_0672	gi|334882140|emb|CCB83104.1|	62.2	82	31	0	267	22	570	651	1e-19	100	sucrose PTS, EIIBCA [Lactobacillus pentosus MP-10]
gene_0673	gi|498178628|ref|WP_010492784.1|	88.06	67	8	0	204	4	11	77	1e-25	120	PTS sucrose transporter subunit IIABC [Lactobacillus zeae]
gene_0673	gi|489733326|ref|WP_003637425.1|	86.57	67	9	0	204	4	11	77	5e-25	118	PTS system, oligosucrose-specific EIIBCA component [Lactobacillus pentosus]
gene_0674	gi|334882140|emb|CCB83104.1|	72.15	657	179	3	1	1959	1	651	0	876	sucrose PTS, EIIBCA [Lactobacillus pentosus MP-10]
gene_0674	gi|339637901|emb|CCC16904.1|	72.15	657	179	3	1	1959	1	651	0	876	sucrose PTS, EIIBCA [Lactobacillus pentosus IG1]
gene_0677	gi|489762102|ref|WP_003666042.1|	44.02	184	99	2	109	648	4	186	8e-32	143	glycoside hydrolase family 25 [Lactobacillus reuteri]
gene_0677	gi|493547346|ref|WP_006501138.1|	45.95	185	93	3	115	648	8	192	1e-31	142	Lj965 prophage lysin family protein [Lactobacillus mucosae]
gene_0678	gi|495745506|ref|WP_008470085.1|	43.52	108	47	2	1	282	337	443	4e-20	102	Gametolysin [Lactobacillus hominis]
gene_0678	gi|495745506|ref|WP_008470085.1|	46.48	71	38	3	70	282	281	347	1e-08	63.9	Gametolysin [Lactobacillus hominis]
gene_0678	gi|493634106|ref|WP_006585955.1|	43.7	119	51	3	1	309	330	445	1e-18	97.4	gametolysin [Lactobacillus jensenii]
gene_0678	gi|493634106|ref|WP_006585955.1|	45	100	49	2	1	282	426	523	5e-16	88.6	gametolysin [Lactobacillus jensenii]
gene_0678	gi|493634106|ref|WP_006585955.1|	42.57	101	56	4	1	297	513	606	2e-13	80.1	gametolysin [Lactobacillus jensenii]
gene_0678	gi|493634106|ref|WP_006585955.1|	34.78	92	60	2	7	282	252	340	9e-08	61.2	gametolysin [Lactobacillus jensenii]
gene_0679	gi|414083172|ref|YP_006991880.1|	48.81	377	193	0	76	1206	4	380	2e-100	372	cystathionine beta-lyase [Carnobacterium maltaromaticum LMA28]
gene_0679	gi|497736074|ref|WP_010050258.1|	48.54	377	194	0	76	1206	4	380	1e-99	369	Cys/Met metabolism PLP-dependent enzyme superfamily protein [Carnobacterium maltaromaticum]
gene_0680	gi|491997431|ref|WP_005713265.1|	57.07	382	163	1	1	1143	28	409	1e-127	461	aminotransferase [Lactobacillus rhamnosus]
gene_0680	gi|491997984|ref|WP_005713644.1|	57.07	382	163	1	1	1143	17	398	1e-127	461	aminotransferase [Lactobacillus rhamnosus]
gene_0681	gi|254557802|ref|YP_003064219.1|	82.05	39	7	0	129	13	334	372	3e-10	69.7	hypothetical protein JDM1_2636 [Lactobacillus plantarum JDM1]
gene_0681	gi|448822642|ref|YP_007415804.1|	76.92	39	9	0	129	13	334	372	7e-10	68.2	Methonine synthase (Cobalamine-independent),C-terminal domain protein [Lactobacillus plantarum ZJ316]
gene_0682	gi|331702273|ref|YP_004399232.1|	68.48	368	115	2	22	1122	6	369	2e-145	521	methionine synthase [Lactobacillus buchneri NRRL B-30929]
gene_0682	gi|496131092|ref|WP_008855599.1|	65.05	372	129	2	22	1134	6	373	5e-139	499	hypothetical protein [Lactobacillus kisonensis]
gene_0683	gi|498443100|ref|WP_010748733.1|	70	360	107	1	1077	1	123	482	9e-155	551	hypothetical protein [Enterococcus casseliflavus]
gene_0683	gi|491369410|ref|WP_005227307.1|	69.72	360	108	1	1077	1	123	482	3e-154	550	family 31 glucosidase [Enterococcus casseliflavus]
gene_0684	gi|491369410|ref|WP_005227307.1|	61.54	663	254	2	10	1995	1	662	0	860	family 31 glucosidase [Enterococcus casseliflavus]
gene_0684	gi|498443100|ref|WP_010748733.1|	61.24	663	256	2	10	1995	1	662	0	857	hypothetical protein [Enterococcus casseliflavus]
gene_0685	gi|498443099|ref|WP_010748732.1|	36.16	271	168	3	1	798	24	291	2e-26	124	hypothetical protein [Enterococcus casseliflavus]
gene_0685	gi|491369409|ref|WP_005227306.1|	36.16	271	168	3	1	798	24	291	3e-26	124	hypothetical protein [Enterococcus casseliflavus]
gene_0686	gi|489699886|ref|WP_003604023.1|	48.26	288	148	1	25	885	8	295	4e-65	253	CorA family magnesium transporter [Lactobacillus casei]
gene_0686	gi|489668618|ref|WP_003572888.1|	47.92	288	149	1	25	885	8	295	8e-65	252	CorA family magnesium transporter [Lactobacillus casei]
gene_0687	gi|322692034|ref|YP_004221604.1|	46.71	837	415	13	25	2442	372	1197	0	656	cell surface protein [Bifidobacterium longum subsp. longum JCM 1217]
gene_0687	gi|494117692|ref|WP_007057473.1|	46.59	837	416	13	25	2442	222	1047	0	654	putative glycosyhydrolase [Bifidobacterium longum]
gene_0690	gi|328955095|ref|YP_004372428.1|	73.68	38	10	0	198	85	274	311	2e-08	63.2	AraC family transcriptional regulator [Coriobacterium glomerans PW2]
gene_0690	gi|496133067|ref|WP_008857574.1|	73.68	38	10	0	198	85	90	127	3e-07	59.7	AraC family transcriptional regulator [Lactobacillus kisonensis]
gene_0691	gi|328955095|ref|YP_004372428.1|	74.36	39	10	0	1	117	273	311	8e-09	64.7	AraC family transcriptional regulator [Coriobacterium glomerans PW2]
gene_0691	gi|496133067|ref|WP_008857574.1|	74.36	39	10	0	1	117	89	127	9e-08	61.2	AraC family transcriptional regulator [Lactobacillus kisonensis]
gene_0692	gi|328955097|ref|YP_004372430.1|	50.63	79	39	0	25	261	577	655	6e-17	91.7	hypothetical protein Corgl_0498 [Coriobacterium glomerans PW2]
gene_0692	gi|495486410|ref|WP_008211095.1|	50	78	39	0	25	258	578	655	2e-14	83.6	hypothetical protein [Lactobacillus parafarraginis]
gene_0693	gi|497700255|ref|WP_010014439.1|	66.74	454	151	0	1	1362	1	454	5e-166	589	succinate-semialdehyde dehdyrogenase [Lactobacillus coryniformis]
gene_0693	gi|497696350|ref|WP_010010534.1|	66.96	454	150	0	1	1362	1	454	5e-166	589	succinate-semialdehyde dehdyrogenase [Lactobacillus coryniformis]
gene_0695	gi|498175674|ref|WP_010489830.1|	36.44	225	140	6	16	681	33	247	6e-29	134	hypothetical protein [Lactobacillus zeae]
gene_0695	gi|497703975|ref|WP_010018159.1|	30.57	193	107	6	877	1374	56	246	7e-10	71.2	hypothetical protein [Lactobacillus farciminis]
gene_0695	gi|497703975|ref|WP_010018159.1|	26.98	189	115	9	877	1374	139	325	6e-06	58.2	hypothetical protein [Lactobacillus farciminis]
gene_0697	gi|491369410|ref|WP_005227307.1|	61.54	663	254	2	9737	11722	1	662	0	860	family 31 glucosidase [Enterococcus casseliflavus]
gene_0697	gi|498443100|ref|WP_010748733.1|	61.24	663	256	2	9737	11722	1	662	0	857	hypothetical protein [Enterococcus casseliflavus]
gene_0699	gi|498306197|ref|WP_010620353.1|	42.23	502	289	2	154	1656	56	555	3e-110	404	dipeptide-binding protein DppE [Lactobacillus malefermentans]
gene_0699	gi|347750788|ref|YP_004858353.1|	40.08	504	299	3	154	1656	50	553	5e-98	364	ABC transporter periplasmic protein [Bacillus coagulans 36D1]
gene_0700	gi|495487326|ref|WP_008212011.1|	41.1	146	85	2	1	435	15	152	2e-22	109	hypothetical protein [Lactobacillus parafarraginis]
gene_0700	gi|498373910|ref|WP_010688066.1|	40	150	90	3	1	450	18	161	4e-21	105	hypothetical protein [Lactobacillus animalis]
gene_0701	gi|497975853|ref|WP_010290009.1|	42.3	331	188	3	1	984	34	360	6e-70	270	GntR family transcriptional regulator with LacI sensor [Kurthia sp. JC30]
gene_0701	gi|336114809|ref|YP_004569576.1|	41.67	336	193	5	1	999	56	385	9e-68	262	GntR family transcriptional regulator [Bacillus coagulans 2-6]
gene_0703	gi|489814837|ref|WP_003718669.1|	55.56	54	24	1	4	165	264	315	1e-07	60.8	alpha-N-arabinofuranosidase 2 [Listeria ivanovii]
gene_0703	gi|379726712|ref|YP_005318897.1|	47.27	55	29	1	4	168	265	317	4e-07	58.9	alpha-L-arabinofuranosidase [Melissococcus plutonius DAT561]
gene_0704	gi|507131481|gb|EOR23886.1|	63.06	471	174	3	43	1455	14	481	0	639	hypothetical protein A499_10334 [Bacillus nealsonii AAU1]
gene_0704	gi|498459170|ref|WP_010764590.1|	60.37	482	191	5	10	1455	3	479	2e-176	624	hypothetical protein [Enterococcus moraviensis]
gene_0705	gi|488227130|ref|WP_002298338.1|	46.15	65	35	1	19	213	10	73	5e-09	65.5	hypothetical protein [Enterococcus faecium]
gene_0705	gi|488244370|ref|WP_002315578.1|	46.15	65	35	1	19	213	17	80	5e-09	65.5	hypothetical protein [Enterococcus faecium]
gene_0706	gi|495485806|ref|WP_008210491.1|	56.1	426	167	8	1	1218	1	423	7e-125	452	hypothetical protein [Lactobacillus parafarraginis]
gene_0706	gi|489647777|ref|WP_003552213.1|	54.72	424	174	7	1	1218	9	431	4e-122	443	alpha-galactosidase [Lactobacillus brevis]
gene_0707	gi|498175392|ref|WP_010489548.1|	51.11	135	66	0	19	423	7	141	1e-32	144	MerR family transcriptional regulator [Lactobacillus zeae]
gene_0707	gi|258507839|ref|YP_003170590.1|	52.27	132	63	0	19	414	7	138	2e-32	142	MerR family transcriptional regulator [Lactobacillus rhamnosus GG]
gene_0708	gi|491997401|ref|WP_005713246.1|	75	72	18	0	218	3	9	80	6e-23	111	multidrug MFS transporter [Lactobacillus rhamnosus]
gene_0708	gi|491984883|ref|WP_005705948.1|	80	65	13	0	197	3	1	65	2e-22	109	MFS superfamily EmrB/QacA family protein, partial [Lactobacillus rhamnosus]
gene_0709	gi|498175391|ref|WP_010489547.1|	75.93	486	117	0	1	1458	1	486	0	685	multidrug MFS transporter [Lactobacillus zeae]
gene_0709	gi|491997401|ref|WP_005713246.1|	75.83	484	117	0	1	1452	16	499	0	685	multidrug MFS transporter [Lactobacillus rhamnosus]
gene_0710	gi|489700520|ref|WP_003604657.1|	70.59	51	15	0	153	1	1	51	1e-11	73.9	hypothetical protein [Lactobacillus casei]
gene_0710	gi|489697498|ref|WP_003601651.1|	70.59	51	15	0	153	1	1	51	1e-11	73.9	hypothetical protein [Lactobacillus casei]
gene_0711	gi|489697498|ref|WP_003601651.1|	57.06	163	68	1	1	483	1	163	2e-40	171	hypothetical protein [Lactobacillus casei]
gene_0711	gi|191637726|ref|YP_001986892.1|	57.06	163	68	1	1	483	1	163	2e-40	171	hypothetical protein LCABL_09470 [Lactobacillus casei BL23]
gene_0715	gi|491945153|ref|WP_005684777.1|	81.82	99	18	0	297	1	1	99	7e-35	151	phage infection protein [Lactobacillus rhamnosus]
gene_0715	gi|498177552|ref|WP_010491708.1|	78.79	99	21	0	297	1	1	99	9e-35	150	phage infection protein [Lactobacillus zeae]
gene_0716	gi|491945153|ref|WP_005684777.1|	74.07	910	236	0	31	2760	1	910	0	1191	phage infection protein [Lactobacillus rhamnosus]
gene_0716	gi|258509097|ref|YP_003171848.1|	74.07	910	236	0	31	2760	1	910	0	1188	hypothetical protein LGG_02102 [Lactobacillus rhamnosus GG]
gene_0718	gi|489648638|ref|WP_003553062.1|	62.5	128	48	0	1	384	1	128	1e-37	160	MFS transporter [Lactobacillus brevis]
gene_0718	gi|489731971|ref|WP_003636086.1|	62.5	128	48	0	1	384	1	128	2e-37	159	MFS transporter [Lactobacillus hilgardii]
gene_0719	gi|496131547|ref|WP_008856054.1|	59.52	210	85	1	630	1	4	205	8e-63	244	MFS transporter [Lactobacillus kisonensis]
gene_0719	gi|489648638|ref|WP_003553062.1|	60.48	210	83	1	630	1	4	205	1e-61	241	MFS transporter [Lactobacillus brevis]
gene_0720	gi|495487315|ref|WP_008212000.1|	53.91	256	118	1	1	768	147	394	8e-63	245	MFS transporter [Lactobacillus parafarraginis]
gene_0720	gi|489648638|ref|WP_003553062.1|	53.2	250	117	1	1	750	147	388	1e-60	238	MFS transporter [Lactobacillus brevis]
gene_0721	gi|489647501|ref|WP_003551940.1|	51.9	79	38	0	1	237	22	100	3e-16	89.4	hypothetical protein [Lactobacillus brevis]
gene_0721	gi|489730475|ref|WP_003634591.1|	49.37	79	40	0	1	237	12	90	5e-14	82	hypothetical protein [Lactobacillus hilgardii]
gene_0723	gi|489700853|ref|WP_003604990.1|	57.14	42	18	0	1	126	11	52	5e-06	55.5	hypothetical protein [Lactobacillus casei]
gene_0723	gi|489757115|ref|WP_003661085.1|	57.14	42	18	0	1	126	11	52	5e-06	55.5	hypothetical protein [Lactobacillus paracasei]
gene_0725	gi|498307252|ref|WP_010621408.1|	63.41	533	195	0	3445	5043	1	533	0	715	ATPase [Lactobacillus suebicus]
gene_0725	gi|489648853|ref|WP_003553273.1|	71.22	476	137	1	1895	3322	1	474	0	711	arabinose isomerase [Lactobacillus brevis]
gene_0726	gi|493830224|ref|WP_006777551.1|	67.91	296	95	0	888	1	57	352	8e-123	445	membrane protein [Clostridium hathewayi]
gene_0726	gi|488675556|ref|WP_002604337.1|	67.23	296	97	0	888	1	166	461	3e-122	443	hypothetical protein [Clostridium hathewayi]
gene_0727	gi|488675556|ref|WP_002604337.1|	61.11	432	163	2	7	1287	95	526	3e-159	567	hypothetical protein [Clostridium hathewayi]
gene_0727	gi|490757231|ref|WP_004619528.1|	61.74	426	162	1	13	1287	98	523	6e-156	556	membrane protein [Clostridium papyrosolvens]
gene_0728	gi|493830224|ref|WP_006777551.1|	40	105	63	0	4	318	431	535	3e-17	92.8	membrane protein [Clostridium hathewayi]
gene_0728	gi|376261187|ref|YP_005147907.1|	36.79	106	66	1	4	318	537	642	9e-16	87.8	hypothetical protein [Clostridium sp. BNL1100]
gene_0729	gi|489648853|ref|WP_003553273.1|	71.22	476	137	1	4	1431	1	474	0	711	arabinose isomerase [Lactobacillus brevis]
gene_0729	gi|495488053|ref|WP_008212737.1|	70.8	476	139	1	4	1431	1	474	0	707	arabinose isomerase [Lactobacillus parafarraginis]
gene_0730	gi|498307252|ref|WP_010621408.1|	63.41	533	195	0	1	1599	1	533	0	715	ATPase [Lactobacillus suebicus]
gene_0730	gi|490701032|ref|WP_004564511.1|	64.17	533	191	1	1	1599	1	532	0	709	ATPase [Lactobacillus oris]
gene_0731	gi|498307252|ref|WP_010621408.1|	67.24	293	96	0	879	1	217	509	1e-112	411	ATPase [Lactobacillus suebicus]
gene_0731	gi|496132714|ref|WP_008857221.1|	68.37	294	93	0	882	1	216	509	3e-111	407	ATPase [Lactobacillus kisonensis]
gene_0733	gi|489774614|ref|WP_003678511.1|	71.17	222	64	0	1	666	254	475	3e-85	319	Galactose:cation symporter [Lactobacillus coryniformis]
gene_0733	gi|497695024|ref|WP_010009208.1|	71.17	222	64	0	1	666	251	472	3e-85	319	sodium:solute symporter [Lactobacillus coryniformis]
gene_0734	gi|489700879|ref|WP_003605016.1|	87.56	225	28	0	1	675	2	226	1e-99	367	putative dinucleotide-binding enzyme [Lactobacillus casei]
gene_0734	gi|489699089|ref|WP_003603228.1|	87.56	225	28	0	1	675	2	226	1e-99	367	NADP oxidoreductase [Lactobacillus casei]
gene_0735	gi|498178043|ref|WP_010492199.1|	90.03	341	34	0	1	1023	11	351	3e-174	616	luciferase [Lactobacillus zeae]
gene_0735	gi|258509317|ref|YP_003172068.1|	90.32	341	33	0	1	1023	11	351	3e-174	616	luciferase-like monooxygenase [Lactobacillus rhamnosus GG]
gene_0736	gi|498183408|ref|WP_010497564.1|	63.89	36	13	0	114	7	2	37	3e-06	56.2	2,5-diketo-D-gluconic acid reductase [Lactobacillus acidipiscis]
gene_0737	gi|352517915|ref|YP_004887232.1|	67.26	281	91	1	10	849	3	283	5e-109	399	putative 2,5-diketo-D-gluconate reductase [Tetragenococcus halophilus NBRC 12172]
gene_0737	gi|498183408|ref|WP_010497564.1|	66.31	282	94	1	7	849	2	283	1e-108	398	2,5-diketo-D-gluconic acid reductase [Lactobacillus acidipiscis]
gene_0738	gi|352517915|ref|YP_004887232.1|	65.94	138	46	1	423	13	146	283	3e-44	182	putative 2,5-diketo-D-gluconate reductase [Tetragenococcus halophilus NBRC 12172]
gene_0738	gi|498183408|ref|WP_010497564.1|	62.32	138	51	1	423	13	146	283	2e-41	173	2,5-diketo-D-gluconic acid reductase [Lactobacillus acidipiscis]
gene_0741	gi|498161237|ref|WP_010475393.1|	30.77	195	126	7	532	1089	309	493	2e-08	65.9	protease [Acaryochloris sp. CCMEE 5410]
gene_0741	gi|158337464|ref|YP_001518639.1|	29.5	200	132	7	532	1104	309	498	9e-08	63.9	rhomboid family protein [Acaryochloris marina MBIC11017]
gene_0742	gi|490385943|ref|WP_004265441.1|	73.33	210	56	0	1	630	9	218	1e-83	314	ribonuclease III [Lactobacillus curvatus]
gene_0742	gi|81428322|ref|YP_395322.1|	73.33	210	56	0	1	630	9	218	1e-83	314	ribonuclease III [Lactobacillus sakei subsp. sakei 23K]
gene_0743	gi|81428323|ref|YP_395323.1|	42.98	1203	653	11	1	3510	1	1182	0	799	chromosome seggregation Smc protein [Lactobacillus sakei subsp. sakei 23K]
gene_0743	gi|490386067|ref|WP_004265565.1|	42.18	1202	667	11	1	3522	1	1186	0	781	chromosome segregation protein SMC [Lactobacillus curvatus]
gene_0745	gi|498309497|ref|WP_010623653.1|	74.43	309	79	0	64	990	167	475	3e-128	463	cell division protein FtsY [Lactobacillus versmoldensis]
gene_0745	gi|497705264|ref|WP_010019448.1|	73.79	309	81	0	64	990	155	463	2e-127	461	cell division protein FtsY [Lactobacillus farciminis]
gene_0746	gi|498448675|ref|WP_010754218.1|	65.96	94	32	0	25	306	2	95	3e-27	125	transcriptional regulator [Enterococcus asini]
gene_0746	gi|81428328|ref|YP_395328.1|	64.89	94	33	0	25	306	2	95	2e-26	123	DNA-binding protein [Lactobacillus sakei subsp. sakei 23K]
gene_0747	gi|490147133|ref|WP_004047416.1|	76.64	428	100	0	1	1284	31	458	3e-173	613	signal recognition particle protein [Lactobacillus murinus]
gene_0747	gi|498374742|ref|WP_010688898.1|	76.4	428	101	0	1	1284	31	458	4e-173	613	signal recognition particle [Lactobacillus animalis]
gene_0748	gi|81428330|ref|YP_395330.1|	84.15	82	13	0	1	246	10	91	1e-34	150	30S ribosomal protein S16 [Lactobacillus sakei subsp. sakei 23K]
gene_0748	gi|490385949|ref|WP_004265447.1|	82.93	82	14	0	1	246	10	91	4e-34	148	30S ribosomal protein S16 [Lactobacillus curvatus]
gene_0749	gi|489660429|ref|WP_003564758.1|	70.59	68	20	0	1	204	12	79	6e-20	101	KH domain-containing RNA binding protein [Lactobacillus casei]
gene_0749	gi|491995049|ref|WP_005711667.1|	70.59	68	20	0	1	204	12	79	6e-20	101	RNA-binding protein [Lactobacillus rhamnosus]
gene_0751	gi|472406764|ref|YP_007653869.1|	55.62	169	73	2	58	558	4	171	1e-36	157	Ribosome maturation factor rimM [Lactobacillus brevis KB290]
gene_0751	gi|116333580|ref|YP_795107.1|	55.62	169	73	2	58	558	4	171	1e-36	157	16S rRNA-processing protein RimM [Lactobacillus brevis ATCC 367]
gene_0752	gi|489660433|ref|WP_003564762.1|	68.75	240	73	2	1	714	5	244	2e-90	337	tRNA (guanine-N1)-methyltransferase [Lactobacillus casei]
gene_0752	gi|301066644|ref|YP_003788667.1|	68.33	240	74	2	1	714	5	244	5e-90	335	tRNA-(guanine-N1)-methyltransferase [Lactobacillus casei str. Zhang]
gene_0757	gi|498173899|ref|WP_010488055.1|	88.7	115	13	0	4	348	1	115	6e-41	171	50S ribosomal protein L19 [Lactobacillus zeae]
gene_0757	gi|491995054|ref|WP_005711672.1|	87.83	115	14	0	4	348	50	164	2e-40	169	ribosomal protein L19 [Lactobacillus rhamnosus]
gene_0758	gi|498173899|ref|WP_010488055.1|	90	70	7	0	210	1	8	77	6e-28	128	50S ribosomal protein L19 [Lactobacillus zeae]
gene_0758	gi|491995054|ref|WP_005711672.1|	88.57	70	8	0	210	1	57	126	2e-27	126	ribosomal protein L19 [Lactobacillus rhamnosus]
gene_0760	gi|489773136|ref|WP_003677037.1|	73.87	199	51	1	19	612	8	206	4e-79	298	LexA family transcriptional regulator [Lactobacillus coryniformis]
gene_0760	gi|472407038|ref|YP_007654143.1|	70.81	209	57	3	1	615	9	217	2e-78	296	LexA repressor [Lactobacillus brevis KB290]
gene_0762	gi|489811294|ref|WP_003715147.1|	59.04	83	34	0	1	249	1	83	4e-20	102	hypothetical protein [Lactobacillus oris]
gene_0762	gi|81428885|ref|YP_395885.1|	62.34	77	29	0	19	249	4	80	5e-20	102	hypothetical protein LSA1274 [Lactobacillus sakei subsp. sakei 23K]
gene_0763	gi|493972698|ref|WP_006915814.1|	59.26	54	22	0	165	4	1	54	2e-09	66.6	hypothetical protein [Lactobacillus coleohominis]
gene_0763	gi|489734881|ref|WP_003638976.1|	72.73	44	12	0	135	4	18	61	6e-09	65.1	hypothetical protein, DUF896 family [Lactobacillus pentosus]
gene_0764	gi|490390623|ref|WP_004270078.1|	75.51	49	12	0	85	231	23	71	2e-14	83.6	hypothetical protein [Lactobacillus curvatus]
gene_0764	gi|497695884|ref|WP_010010068.1|	77.55	49	11	0	85	231	21	69	2e-14	83.6	hypothetical protein [Lactobacillus coryniformis]
gene_0765	gi|489701127|ref|WP_003605264.1|	69.26	579	178	0	1	1737	1	579	0	822	ABC transporter, ATP-binding and permease protein [Lactobacillus casei]
gene_0765	gi|489660444|ref|WP_003564773.1|	69.26	579	178	0	1	1737	1	579	0	821	multidrug ABC transporter ATP-binding protein [Lactobacillus casei]
gene_0766	gi|409997438|ref|YP_006751839.1|	45.45	66	36	0	204	7	23	88	3e-07	53.5	ABC transporter ATP-binding protein exp8 [Lactobacillus casei W56]
gene_0766	gi|409997438|ref|YP_006751839.1|	64.71	17	6	1	274	224	2	14	3e-07	25.8	ABC transporter ATP-binding protein exp8 [Lactobacillus casei W56]
gene_0766	gi|489756776|ref|WP_003660748.1|	45.45	66	36	0	204	7	20	85	4e-06	53.5	ABC transporter ATP-binding protein [Lactobacillus paracasei]
gene_0766	gi|489756776|ref|WP_003660748.1|	60	15	6	1	268	224	1	11	4e-06	21.9	ABC transporter ATP-binding protein [Lactobacillus paracasei]
gene_0767	gi|492001077|ref|WP_005715461.1|	67.28	596	195	1	1	1788	1	595	0	781	ABC transporter ATP-binding and permease protein [Lactobacillus rhamnosus]
gene_0767	gi|258508629|ref|YP_003171380.1|	67.11	596	196	1	1	1788	1	595	0	781	ABC transporter multidrug/protein/lipid transporter ATP-binding and permease [Lactobacillus rhamnosus GG]
gene_0768	gi|301067874|ref|YP_003789897.1|	78.92	465	98	0	1	1395	23	487	0	689	amino acid ABC transporter substrate-binding protein [Lactobacillus casei str. Zhang]
gene_0768	gi|489758427|ref|WP_003662381.1|	78.92	465	98	0	1	1395	32	496	0	689	glutamine ABC transporter substrate-binding protein [Lactobacillus paracasei]
gene_0769	gi|409998655|ref|YP_006753056.1|	65.42	107	37	1	321	1	1	103	2e-23	113	glutamine transport ATP-binding protein GlnQ [Lactobacillus casei W56]
gene_0769	gi|498176277|ref|WP_010490433.1|	71.43	91	26	0	273	1	5	95	1e-22	110	peptide ABC transporter ATP-binding protein [Lactobacillus zeae]
gene_0770	gi|492012319|ref|WP_005716766.1|	77.69	242	54	0	22	747	5	246	3e-90	336	Glutamate transport ATP-binding protein [Lactobacillus rhamnosus]
gene_0770	gi|258509856|ref|YP_003172607.1|	77.69	242	54	0	22	747	5	246	5e-90	335	glutamine ABC transporter ATP-binding protein [Lactobacillus rhamnosus GG]
gene_0771	gi|498309465|ref|WP_010623621.1|	62.43	1440	537	6	9902	14209	5	1433	0	1769	DNA polymerase III subunit alpha [Lactobacillus versmoldensis]
gene_0771	gi|490385927|ref|WP_004265425.1|	62.72	1446	534	6	9887	14209	1	1443	0	1763	DNA polymerase III subunit alpha [Lactobacillus curvatus]
gene_0772	gi|495745048|ref|WP_008469627.1|	58.82	187	77	0	49	609	17	203	8e-61	238	1-acylglycerol-3-phosphate O-acyltransferase [Lactobacillus hominis]
gene_0772	gi|497246037|ref|WP_009560254.1|	55.91	186	82	0	49	606	17	202	8e-59	231	1-acyl-sn-glycerol-3-phosphate acyltransferase [Lactobacillus pasteurii]
gene_0773	gi|489701120|ref|WP_003605257.1|	59.67	243	98	1	13	741	6	247	2e-65	254	putative O-methyltransferase [Lactobacillus casei]
gene_0773	gi|489698328|ref|WP_003602475.1|	59.67	243	98	1	13	741	6	247	3e-65	253	putative O-methyltransferase [Lactobacillus casei]
gene_0774	gi|498173919|ref|WP_010488075.1|	63.86	83	30	0	4	252	6	88	5e-23	112	hypothetical protein [Lactobacillus zeae]
gene_0774	gi|492001072|ref|WP_005715459.1|	62.65	83	31	0	4	252	6	88	8e-23	111	URI-like endonuclease [Lactobacillus rhamnosus]
gene_0775	gi|472407027|ref|YP_007654132.1|	85.33	259	37	1	1	774	33	291	8e-119	431	30S ribosomal protein S2 [Lactobacillus brevis KB290]
gene_0775	gi|116333955|ref|YP_795482.1|	85.33	259	37	1	1	774	6	264	8e-119	431	ribosomal protein S2 [Lactobacillus brevis ATCC 367]
gene_0776	gi|258508622|ref|YP_003171373.1|	73.43	286	75	1	19	873	8	293	4e-115	419	elongation factor Ts [Lactobacillus rhamnosus GG]
gene_0776	gi|498173923|ref|WP_010488079.1|	73.08	286	76	1	19	873	8	293	6e-115	419	elongation factor Ts [Lactobacillus zeae]
gene_0777	gi|258508620|ref|YP_003171371.1|	82.77	238	41	0	10	723	2	239	6e-109	398	uridylate kinase [Lactobacillus rhamnosus GG]
gene_0777	gi|497705305|ref|WP_010019489.1|	79.92	244	49	0	1	732	1	244	1e-108	397	uridylate kinase [Lactobacillus farciminis]
gene_0778	gi|90961538|ref|YP_535454.1|	67.5	40	13	0	122	3	5	44	1e-06	57.8	ribosome recycling factor [Lactobacillus salivarius UCC118]
gene_0778	gi|489795999|ref|WP_003699890.1|	67.5	40	13	0	122	3	5	44	1e-06	57.8	ribosome recycling factor [Lactobacillus salivarius]
gene_0779	gi|81428873|ref|YP_395873.1|	70	180	54	0	16	555	5	184	4e-66	255	ribosome recycling factor [Lactobacillus sakei subsp. sakei 23K]
gene_0779	gi|498453982|ref|WP_010759459.1|	67.76	183	59	0	10	558	3	185	6e-66	254	ribosome-recycling factor [Enterococcus pallens]
gene_0780	gi|81428873|ref|YP_395873.1|	71	100	29	0	309	10	85	184	2e-33	146	ribosome recycling factor [Lactobacillus sakei subsp. sakei 23K]
gene_0780	gi|490385912|ref|WP_004265410.1|	71	100	29	0	309	10	85	184	3e-33	145	ribosome recycling factor [Lactobacillus curvatus]
gene_0781	gi|489734870|ref|WP_003638965.1|	64.14	237	85	0	25	735	23	259	3e-81	306	Undecaprenyl pyrophosphate synthetase [Lactobacillus pentosus]
gene_0781	gi|116333951|ref|YP_795478.1|	63.29	237	87	0	13	723	20	256	5e-81	305	undecaprenyl pyrophosphate synthase [Lactobacillus brevis ATCC 367]
gene_0782	gi|498173933|ref|WP_010488089.1|	52.11	261	124	3	1	780	12	262	9e-69	265	CDP-diglyceride synthetase [Lactobacillus zeae]
gene_0782	gi|490390626|ref|WP_004270081.1|	52.49	261	123	4	1	780	12	262	9e-69	265	CDP-diglyceride synthetase [Lactobacillus curvatus]
gene_0783	gi|490390608|ref|WP_004270063.1|	61.18	425	163	3	1	1269	1	422	1e-141	508	metalloprotease RseP [Lactobacillus curvatus]
gene_0783	gi|81428869|ref|YP_395869.1|	59.76	425	169	2	1	1269	1	424	1e-139	502	membrane-associated zinc metalloendopeptidase [Lactobacillus sakei subsp. sakei 23K]
gene_0784	gi|498305559|ref|WP_010619715.1|	63.33	559	205	0	1	1677	6	564	0	753	prolyl-tRNA synthetase [Lactobacillus malefermentans]
gene_0784	gi|347525332|ref|YP_004832080.1|	64.22	559	200	0	1	1677	6	564	0	748	prolyl-tRNA synthetase [Lactobacillus ruminis ATCC 27782]
gene_0785	gi|498375001|ref|WP_010689157.1|	46.6	412	214	4	1230	13	6	417	2e-88	331	DNA polymerase III subunit alpha [Lactobacillus animalis]
gene_0785	gi|490147754|ref|WP_004048007.1|	46.6	412	214	4	1230	13	6	417	4e-88	330	DNA polymerase III polC-type [Lactobacillus murinus]
gene_0786	gi|497705315|ref|WP_010019499.1|	63.89	396	142	2	1188	4	515	909	6e-137	493	DNA polymerase III subunit alpha [Lactobacillus farciminis]
gene_0786	gi|497240406|ref|WP_009554657.1|	64.82	398	136	3	1185	4	524	918	4e-135	486	DNA polymerase III PolC [Lactobacillus saerimneri]
gene_0787	gi|498309465|ref|WP_010623621.1|	62.69	1434	531	6	13	4302	11	1433	0	1768	DNA polymerase III subunit alpha [Lactobacillus versmoldensis]
gene_0787	gi|490385927|ref|WP_004265425.1|	62.89	1439	529	6	1	4302	8	1443	0	1761	DNA polymerase III subunit alpha [Lactobacillus curvatus]
gene_0788	gi|81428867|ref|YP_395867.1|	79.5	483	99	0	1479	31	961	1443	0	803	DNA polymerase III PolC [Lactobacillus sakei subsp. sakei 23K]
gene_0788	gi|490385927|ref|WP_004265425.1|	79.5	483	99	0	1479	31	961	1443	0	803	DNA polymerase III subunit alpha [Lactobacillus curvatus]
gene_0789	gi|488275153|ref|WP_002346361.1|	59.35	155	63	0	13	477	3	157	1e-43	180	ribosome maturation factor rimP [Enterococcus faecium]
gene_0789	gi|488267172|ref|WP_002338380.1|	59.35	155	63	0	13	477	3	157	1e-43	180	ribosome maturation factor rimP [Enterococcus faecium]
gene_0790	gi|81428862|ref|YP_395862.1|	77.87	357	79	1	1	1071	1	342	3e-156	556	transcription elongation factor NusA [Lactobacillus sakei subsp. sakei 23K]
gene_0790	gi|490390614|ref|WP_004270069.1|	77.87	357	79	1	1	1071	1	342	7e-156	555	transcription elongation factor NusA [Lactobacillus curvatus]
gene_0791	gi|81428862|ref|YP_395862.1|	82.35	136	24	0	495	88	207	342	5e-60	234	transcription elongation factor NusA [Lactobacillus sakei subsp. sakei 23K]
gene_0791	gi|490390614|ref|WP_004270069.1|	82.35	136	24	0	495	88	207	342	5e-60	234	transcription elongation factor NusA [Lactobacillus curvatus]
gene_0793	gi|42519361|ref|NP_965291.1|	69.23	91	28	0	37	309	6	96	9e-29	130	hypothetical protein LJ1489 [Lactobacillus johnsonii NCC 533]
gene_0793	gi|295693136|ref|YP_003601746.1|	67.03	91	30	0	37	309	6	96	1e-28	130	nucleic-acid-binding protein implicated in transcription termination [Lactobacillus crispatus ST1]
gene_0794	gi|488972862|ref|WP_002883776.1|	52.58	97	46	0	4	294	3	99	6e-21	105	hypothetical protein [Streptococcus salivarius]
gene_0794	gi|55820436|ref|YP_138878.1|	52.58	97	46	0	4	294	3	99	6e-21	105	hypothetical protein stu0343 [Streptococcus thermophilus LMG 18311]
gene_0795	gi|496133398|ref|WP_008857905.1|	50.91	55	27	0	168	4	1	55	3e-09	66.2	translation initiation factor IF-2 protein [Lactobacillus kisonensis]
gene_0795	gi|488922543|ref|WP_002833618.1|	47.27	55	29	0	168	4	1	55	5e-08	62	translation initiation factor IF-2 [Pediococcus pentosaceus]
gene_0797	gi|385820269|ref|YP_005856656.1|	76.12	649	155	2	901	2847	301	943	0	961	translation initiation factor IF-2 [Lactobacillus casei LC2W]
gene_0797	gi|385820269|ref|YP_005856656.1|	28.65	171	120	4	1	507	1	144	1e-08	68.2	translation initiation factor IF-2 [Lactobacillus casei LC2W]
gene_0797	gi|489701107|ref|WP_003605244.1|	75.96	649	156	2	901	2847	301	943	0	960	translation initiation factor 2 [Lactobacillus casei]
gene_0797	gi|489701107|ref|WP_003605244.1|	34.23	111	73	1	1	333	1	107	6e-09	69.3	translation initiation factor 2 [Lactobacillus casei]
gene_0798	gi|81428858|ref|YP_395858.1|	75	112	28	0	1	336	1	112	7e-35	151	ribosome-binding factor A [Lactobacillus sakei subsp. sakei 23K]
gene_0798	gi|490390585|ref|WP_004270040.1|	73.21	112	30	0	1	336	1	112	3e-34	149	ribosome-binding factor A [Lactobacillus curvatus]
gene_0800	gi|489733340|ref|WP_003637438.1|	31.82	110	75	0	330	1	213	322	4e-13	79	Lipid A exporter, ATP-binding/permease protein MsbA [Lactobacillus pentosus]
gene_0800	gi|339637886|emb|CCC16886.1|	31.78	107	73	0	321	1	204	310	1e-12	77.4	ABC transporter, multidrug transporter ATPase and permease component [Lactobacillus pentosus IG1]
gene_0801	gi|191639511|ref|YP_001988677.1|	54.45	393	177	2	88	1260	244	634	2e-115	421	ABC transporter [Lactobacillus casei BL23]
gene_0801	gi|489754764|ref|WP_003658751.1|	53.45	391	182	0	88	1260	265	655	8e-115	419	multidrug ABC transporter permease [Lactobacillus paracasei]
gene_0802	gi|495019020|ref|WP_007744961.1|	48.86	350	175	3	100	1137	30	372	1e-77	296	histidine kinase [Oenococcus kitaharae]
gene_0802	gi|498176792|ref|WP_010490948.1|	66.67	213	71	0	508	1146	85	297	7e-76	290	histidine kinase [Lactobacillus zeae]
gene_0803	gi|490603984|ref|WP_004469004.1|	43.35	233	128	4	1	687	1	230	1e-43	181	LytR/AlgR family response regulator [Lactobacillus casei]
gene_0803	gi|116496028|ref|YP_807762.1|	43.35	233	128	4	1	687	1	230	2e-43	180	response regulator [Lactobacillus casei ATCC 334]
gene_0804	gi|498059583|ref|WP_010373739.1|	46.44	295	153	1	4	873	1	295	3e-71	274	tRNA pseudouridine synthase B [Weissella cibaria]
gene_0804	gi|488920482|ref|WP_002831557.1|	50.5	303	143	3	4	891	1	298	3e-71	274	tRNA pseudouridine synthase B [Pediococcus acidilactici]
gene_0805	gi|490390619|ref|WP_004270074.1|	57.1	310	133	0	1	930	1	310	3e-96	357	riboflavin biosynthesis protein RibF [Lactobacillus curvatus]
gene_0805	gi|81428852|ref|YP_395852.1|	54.19	310	142	0	1	930	1	310	3e-88	330	bifunctional riboflavin kinase/FMN adenylyltransferase [Lactobacillus sakei subsp. sakei 23K]
gene_0806	gi|498173959|ref|WP_010488115.1|	63.59	379	138	1	1	1137	1	378	7e-145	519	coproporphyrinogen III oxidase [Lactobacillus zeae]
gene_0806	gi|258539779|ref|YP_003174278.1|	64.38	379	135	1	1	1137	1	378	9e-145	518	coproporphyrinogen III oxidase [Lactobacillus rhamnosus Lc 705]
gene_0807	gi|489773096|ref|WP_003676997.1|	53.26	92	43	0	294	19	287	378	4e-21	105	coproporphyrinogen III oxidase [Lactobacillus coryniformis]
gene_0807	gi|497699727|ref|WP_010013911.1|	53.26	92	43	0	294	19	287	378	7e-21	104	coproporphyrinogen III oxidase [Lactobacillus coryniformis]
gene_0808	gi|497699726|ref|WP_010013910.1|	53.16	348	163	1	1	1044	7	344	3e-100	370	HrcA family transcriptional regulator [Lactobacillus coryniformis]
gene_0808	gi|489773093|ref|WP_003676994.1|	53.16	348	163	1	1	1044	7	344	3e-100	370	HrcA family transcriptional regulator [Lactobacillus coryniformis]
gene_0809	gi|498309455|ref|WP_010623611.1|	56.91	188	79	2	100	657	23	206	3e-50	203	heat shock protein GrpE [Lactobacillus versmoldensis]
gene_0809	gi|497705329|ref|WP_010019513.1|	55.56	180	80	1	118	657	14	185	6e-46	189	heat shock protein GrpE [Lactobacillus farciminis]
gene_0810	gi|489734849|ref|WP_003638944.1|	67.31	104	34	0	381	70	99	202	3e-32	142	Heat shock protein GrpE [Lactobacillus pentosus]
gene_0810	gi|334880370|emb|CCB81096.1|	67.31	104	34	0	381	70	107	210	3e-32	142	protein grpE (HSP-70 cofactor) [Lactobacillus pentosus MP-10]
gene_0811	gi|489671017|ref|WP_003575275.1|	84.52	575	89	1	1	1725	1	574	0	897	DnaK family chaperone protein [Lactobacillus casei]
gene_0811	gi|495745075|ref|WP_008469654.1|	84.7	575	88	1	1	1725	1	574	0	897	Chaperone protein DnaK [Lactobacillus hominis]
gene_0812	gi|498173969|ref|WP_010488125.1|	63.89	360	129	1	1	1077	29	388	7e-125	452	molecular chaperone DnaJ [Lactobacillus zeae]
gene_0812	gi|492001043|ref|WP_005715445.1|	62.67	359	134	1	1	1077	29	384	9e-125	452	Chaperone protein DnaJ [Lactobacillus rhamnosus]
gene_0813	gi|81428846|ref|YP_395846.1|	67.16	204	67	0	633	22	176	379	6e-80	301	molecular chaperone DnaJ [Lactobacillus sakei subsp. sakei 23K]
gene_0813	gi|11132184|sp|O87778.1|DNAJ_LACSK	67.16	204	67	0	633	22	176	379	7e-80	301	RecName: Full=Chaperone protein DnaJ
gene_0814	gi|498305366|ref|WP_010619522.1|	41.91	136	79	1	4	411	13	146	9e-21	104	MarR family transcriptional regulator [Lactobacillus malefermentans]
gene_0814	gi|387760956|ref|YP_006067933.1|	45.67	127	69	1	1	381	8	132	4e-20	102	transcriptional regulator [Streptococcus salivarius 57.I]
gene_0815	gi|498305367|ref|WP_010619523.1|	58.62	435	179	1	16	1317	5	439	3e-115	421	MFS transporter [Lactobacillus malefermentans]
gene_0815	gi|498308583|ref|WP_010622739.1|	57.5	440	186	1	1	1317	1	440	4e-109	400	MFS transporter [Lactobacillus suebicus]
gene_0816	gi|380032949|ref|YP_004889940.1|	60.65	216	85	1	4	651	1	215	9e-65	251	NADH-flavin reductase [Lactobacillus plantarum WCFS1]
gene_0816	gi|489736774|ref|WP_003640869.1|	60.65	216	85	1	4	651	1	215	9e-65	251	NADH-flavin reductase [Lactobacillus plantarum]
gene_0819	gi|498175699|ref|WP_010489855.1|	67.94	471	148	1	7	1410	1	471	0	669	glycosyl transferase family protein [Lactobacillus zeae]
gene_0819	gi|407706698|ref|YP_006830283.1|	42.79	430	237	6	142	1404	12	434	5e-87	327	Zinc uptake system ATP-binding protein zurA [Bacillus thuringiensis MC28]
gene_0820	gi|490391850|ref|WP_004270915.1|	79.28	608	126	0	1	1824	1	608	0	954	GTP-binding protein LepA [Lactobacillus curvatus]
gene_0820	gi|116495044|ref|YP_806778.1|	78.76	612	130	0	1	1836	1	612	0	954	GTP-binding protein LepA [Lactobacillus casei ATCC 334]
gene_0821	gi|498173971|ref|WP_010488127.1|	80.17	343	68	0	1071	43	270	612	4e-149	533	GTP-binding protein LepA [Lactobacillus zeae]
gene_0821	gi|491992554|ref|WP_005709925.1|	80.17	343	68	0	1071	43	270	612	9e-149	531	GTP-binding protein LepA [Lactobacillus rhamnosus]
gene_0823	gi|489683166|ref|WP_003587388.1|	76.54	243	57	0	1	729	1	243	1e-107	394	glycerol uptake facilitator protein [Lactobacillus casei]
gene_0823	gi|116494345|ref|YP_806079.1|	76.54	243	57	0	1	729	1	243	1e-107	394	glycerol uptake facilitator related permease (major Intrinsic protein family) [Lactobacillus casei ATCC 334]
gene_0827	gi|488919623|ref|WP_002830698.1|	31.28	179	108	4	1	492	1	179	1e-13	80.5	predicted protein [Pediococcus acidilactici]
gene_0827	gi|489689771|ref|WP_003593967.1|	28.8	184	111	3	1	492	1	182	2e-13	80.1	hypothetical protein [Lactobacillus casei]
gene_0831	gi|489019724|ref|WP_002930230.1|	48.19	332	168	2	10	993	1	332	1e-80	305	LacI family transcription regulator [Streptococcus sanguinis]
gene_0831	gi|489004784|ref|WP_002915391.1|	48.19	332	168	2	10	993	1	332	6e-80	303	LacI family transcription regulator [Streptococcus sanguinis]
gene_0832	gi|498310480|ref|WP_010624636.1|	61.84	477	182	5	40	1470	17	487	2e-166	591	peptidase S24 [Lactobacillus versmoldensis]
gene_0832	gi|116492016|ref|YP_803751.1|	63.08	474	175	5	43	1464	18	485	2e-165	587	galactose-1-phosphate uridylyltransferase [Pediococcus pentosaceus ATCC 25745]
gene_0833	gi|489732114|ref|WP_003636229.1|	77.88	312	69	0	1	936	20	331	9e-147	525	UDP-glucose 4-epimerase [Lactobacillus hilgardii]
gene_0833	gi|489650257|ref|WP_003554668.1|	77.88	312	69	0	1	936	20	331	1e-146	524	UDP-glucose 4-epimerase [Lactobacillus brevis]
gene_0834	gi|497332404|ref|WP_009646617.1|	62.5	40	15	0	165	46	349	388	3e-06	56.2	galactokinase [Selenomonas sp. CM52]
gene_0834	gi|330839711|ref|YP_004414291.1|	62.5	40	15	0	165	46	349	388	3e-06	56.2	Galactokinase [Selenomonas sputigena ATCC 35185]
gene_0835	gi|497706505|ref|WP_010020689.1|	59.38	389	157	1	1	1164	1	389	2e-129	468	galactokinase [Lactobacillus farciminis]
gene_0835	gi|81428378|ref|YP_395378.1|	62.02	387	146	1	1	1158	1	387	1e-128	465	galactokinase [Lactobacillus sakei subsp. sakei 23K]
gene_0836	gi|498309449|ref|WP_010623605.1|	56.52	207	89	1	1	618	12	218	7e-64	248	sortase [Lactobacillus versmoldensis]
gene_0836	gi|497705340|ref|WP_010019524.1|	55.77	208	91	1	1	621	12	219	2e-62	243	sortase [Lactobacillus farciminis]
gene_0837	gi|489776413|ref|WP_003680305.1|	42.59	317	182	1	960	10	270	585	7e-60	236	Single-strand DNA-specific exonuclease RecJ [Lactobacillus coryniformis]
gene_0837	gi|497699284|ref|WP_010013468.1|	42.59	317	182	1	960	10	286	601	7e-60	236	recombination protein RecJ [Lactobacillus coryniformis]
gene_0838	gi|81428888|ref|YP_395888.1|	44.15	752	419	1	88	2340	11	762	2e-177	628	single-strand DNA-specific exonuclease RecJ [Lactobacillus sakei subsp. sakei 23K]
gene_0838	gi|490390620|ref|WP_004270075.1|	43.12	749	426	1	94	2340	13	760	3e-172	611	recombination protein RecJ [Lactobacillus curvatus]
gene_0839	gi|497705342|ref|WP_010019526.1|	83.72	172	28	0	1	516	1	172	8e-81	303	adenine phosphoribosyltransferase [Lactobacillus farciminis]
gene_0839	gi|409997403|ref|YP_006751804.1|	81.4	172	32	0	1	516	2	173	1e-78	296	adenine phosphoribosyltransferase [Lactobacillus casei W56]
gene_0843	gi|489695039|ref|WP_003599206.1|	69.26	244	73	1	121	846	38	281	3e-91	340	alpha/beta hydrolase superfamily protein [Lactobacillus casei]
gene_0843	gi|116495346|ref|YP_807080.1|	69.26	244	73	1	121	846	40	283	3e-91	340	alpha/beta hydrolase superfamily protein [Lactobacillus casei ATCC 334]
gene_0844	gi|489772912|ref|WP_003676814.1|	44.65	327	181	1	67	1047	4	328	3e-71	274	Acyltransferase 3 [Lactobacillus coryniformis]
gene_0844	gi|497700749|ref|WP_010014933.1|	44.95	327	180	1	67	1047	4	328	6e-71	273	acyltransferase [Lactobacillus coryniformis]
gene_0846	gi|498173994|ref|WP_010488150.1|	57.47	87	37	0	1	261	14	100	2e-21	106	GTP cyclohydrolase [Lactobacillus zeae]
gene_0846	gi|498477757|ref|WP_010782073.1|	51.69	89	43	0	1	267	17	105	2e-21	106	hypothetical protein [Enterococcus gilvus]
gene_0847	gi|498173993|ref|WP_010488149.1|	67.68	164	53	0	10	501	3	166	6e-58	228	aminoacyl-tRNA deacylase [Lactobacillus zeae]
gene_0847	gi|258508591|ref|YP_003171342.1|	65.85	164	56	0	10	501	3	166	4e-56	221	transcriptional regulator [Lactobacillus rhamnosus GG]
gene_0851	gi|498173427|ref|WP_010487583.1|	31.78	129	88	1	79	465	9	135	2e-09	67	hypothetical protein [Lactobacillus zeae]
gene_0851	gi|116495293|ref|YP_807027.1|	32.06	131	89	1	73	465	7	135	2e-09	67	hypothetical protein LSEI_1816 [Lactobacillus casei ATCC 334]
gene_0855	gi|490392247|ref|WP_004271158.1|	48.48	297	153	2	34	924	19	313	2e-74	285	ribosomal protein L11 methyltransferase [Lactobacillus curvatus]
gene_0855	gi|489704072|ref|WP_003608209.1|	47.65	298	155	2	34	924	19	315	2e-71	274	Ribosomal protein L11 methyltransferase [Weissella confusa]
gene_0856	gi|490392255|ref|WP_004271163.1|	37.97	79	49	0	19	255	27	105	2e-09	66.6	membrane protein [Lactobacillus curvatus]
gene_0856	gi|497699694|ref|WP_010013878.1|	34.12	85	56	0	19	273	25	109	6e-09	65.1	hypothetical protein [Lactobacillus coryniformis]
gene_0858	gi|491954764|ref|WP_005689547.1|	74.63	745	189	2	1	2235	29	769	0	1132	GTP pyrophosphokinase [Lactobacillus rhamnosus]
gene_0858	gi|258508564|ref|YP_003171315.1|	74.63	745	189	2	1	2235	1	741	0	1132	GTP pyrophosphokinase [Lactobacillus rhamnosus GG]
gene_0859	gi|491995124|ref|WP_005711742.1|	70.42	142	42	0	1	426	26	167	6e-49	197	D-tyrosyl-tRNA(Tyr) deacylase [Lactobacillus rhamnosus]
gene_0859	gi|491998424|ref|WP_005713931.1|	70.42	142	42	0	1	426	5	146	6e-49	197	D-tyrosyl-tRNA(Tyr) deacylase [Lactobacillus rhamnosus]
gene_0860	gi|81428353|ref|YP_395353.1|	43.35	203	115	1	25	633	5	206	2e-40	171	haloacid dehalogenase [Lactobacillus sakei subsp. sakei 23K]
gene_0860	gi|489773045|ref|WP_003676947.1|	43.84	203	113	2	28	633	5	206	5e-39	166	haloacid dehalogenase [Lactobacillus coryniformis]
gene_0861	gi|489773045|ref|WP_003676947.1|	57.41	54	23	0	255	94	153	206	2e-08	63.5	haloacid dehalogenase [Lactobacillus coryniformis]
gene_0861	gi|497695840|ref|WP_010010024.1|	57.41	54	23	0	255	94	153	206	2e-08	63.5	haloacid dehalogenase [Lactobacillus coryniformis]
gene_0862	gi|498176001|ref|WP_010490157.1|	45.26	190	103	1	34	600	10	199	3e-39	166	TetR family transcriptional regulator [Lactobacillus zeae]
gene_0862	gi|496131421|ref|WP_008855928.1|	44.44	198	110	0	7	600	2	199	4e-39	166	transcriptional regulator, TetR family [Lactobacillus kisonensis]
gene_0863	gi|489668657|ref|WP_003572927.1|	60.73	303	119	0	909	1	1	303	3e-88	330	putative membrane protein [Lactobacillus casei]
gene_0863	gi|489699913|ref|WP_003604050.1|	61.06	303	118	0	909	1	1	303	7e-88	329	hypothetical protein [Lactobacillus casei]
gene_0865	gi|491950478|ref|WP_005687402.1|	56.92	1091	470	2	4	3276	1	1060	0	1010	membrane protein [Lactobacillus rhamnosus]
gene_0865	gi|492011667|ref|WP_005716424.1|	56.83	1091	471	2	4	3276	1	1060	0	1008	hypothetical protein [Lactobacillus rhamnosus]
gene_0866	gi|495749144|ref|WP_008473723.1|	67.53	231	74	2	52	741	1	230	9e-81	305	Ribose-5-phosphate isomerase A [Lactobacillus gigeriorum]
gene_0866	gi|492016722|ref|WP_005718528.1|	67.1	231	75	2	52	741	1	230	6e-80	302	ribose 5-phosphate isomerase [Lactobacillus crispatus]
gene_0869	gi|489697009|ref|WP_003601165.1|	41.26	223	129	3	49	711	114	334	5e-31	139	ribose operon repressor [Lactobacillus casei]
gene_0869	gi|489693132|ref|WP_003597309.1|	40.81	223	130	3	49	711	114	334	3e-30	137	ribose operon repressor [Lactobacillus casei]
gene_0870	gi|498178648|ref|WP_010492804.1|	60.2	304	121	0	1	912	1	304	2e-84	317	ribokinase [Lactobacillus zeae]
gene_0870	gi|495746716|ref|WP_008471295.1|	57.57	304	129	0	7	918	2	305	5e-84	316	Ribokinase [Lactobacillus hominis]
gene_0871	gi|493636423|ref|WP_006588221.1|	31.68	827	550	12	115	2550	29	836	2e-103	383	hypothetical protein [Lactobacillus jensenii]
gene_0871	gi|489773424|ref|WP_003677325.1|	34.52	843	520	15	109	2541	30	854	2e-96	360	Integral membrane protein [Lactobacillus coryniformis]
gene_0873	gi|491037247|ref|WP_004898917.1|	49.33	75	38	1	339	115	785	858	7e-14	81.6	membrane protein [Lactobacillus johnsonii]
gene_0873	gi|385825236|ref|YP_005861578.1|	49.33	75	38	1	339	115	785	858	7e-14	81.6	hypothetical protein [Lactobacillus johnsonii DPC 6026]
gene_0874	gi|497708460|ref|WP_010022644.1|	28.51	477	316	15	70	1425	25	483	2e-39	169	putative teichoic acid/polysaccharide glycosyl transferase [Lactobacillus fructivorans]
gene_0874	gi|495489797|ref|WP_008214480.1|	24.41	508	348	13	79	1494	33	531	3e-31	142	hypothetical protein [Lactobacillus parafarraginis]
gene_0876	gi|347534263|ref|YP_004840933.1|	26.6	485	335	13	76	1467	3	476	7e-26	124	hypothetical protein LSA_05670 [Lactobacillus sanfranciscensis TMW 1.1304]
gene_0876	gi|495489797|ref|WP_008214480.1|	25.74	505	343	14	7	1425	7	489	8e-25	120	hypothetical protein [Lactobacillus parafarraginis]
gene_0877	gi|116491811|ref|YP_811355.1|	62.93	294	108	1	7	885	2	295	8e-107	392	aldo/keto reductase [Oenococcus oeni PSU-1]
gene_0877	gi|488908642|ref|WP_002819717.1|	62.93	294	108	1	7	885	2	295	1e-106	391	2,5-diketo-D-gluconic acid reductase [Oenococcus oeni]
gene_0880	gi|498308435|ref|WP_010622591.1|	55.09	481	215	2	1	1440	1	480	2e-161	574	glycosyl transferase [Lactobacillus suebicus]
gene_0880	gi|498174893|ref|WP_010489049.1|	55.83	480	212	0	1	1440	1	480	7e-156	556	glycosyl transferase [Lactobacillus zeae]
gene_0881	gi|498174891|ref|WP_010489047.1|	46.83	284	151	0	1	852	1	284	3e-72	277	hypothetical protein [Lactobacillus zeae]
gene_0881	gi|498452708|ref|WP_010758198.1|	40.85	284	168	0	1	852	1	284	4e-56	223	hypothetical protein [Enterococcus pallens]
gene_0883	gi|498308428|ref|WP_010622584.1|	46.48	142	75	2	28	450	201	340	7e-29	131	beta-1,6-galactofuranosyltransferase [Lactobacillus suebicus]
gene_0883	gi|498438566|ref|WP_010744229.1|	43.61	133	73	2	55	447	204	336	2e-25	120	hypothetical protein [Enterococcus raffinosus]
gene_0884	gi|498438566|ref|WP_010744229.1|	44.44	180	100	3	1	540	1	173	2e-34	150	hypothetical protein [Enterococcus raffinosus]
gene_0884	gi|498308428|ref|WP_010622584.1|	41.67	180	105	2	1	540	1	177	4e-34	145	beta-1,6-galactofuranosyltransferase [Lactobacillus suebicus]
gene_0884	gi|498308428|ref|WP_010622584.1|	45	20	11	0	542	601	178	197	4e-34	25	beta-1,6-galactofuranosyltransferase [Lactobacillus suebicus]
gene_0885	gi|498452713|ref|WP_010758203.1|	51.72	58	28	0	1	174	38	95	3e-08	62.8	hypothetical protein [Enterococcus pallens]
gene_0885	gi|498438566|ref|WP_010744229.1|	51.79	56	27	0	1	168	38	93	2e-07	60.5	hypothetical protein [Enterococcus raffinosus]
gene_0886	gi|492012061|ref|WP_005716629.1|	57.42	357	152	0	1	1071	7	363	6e-97	359	Glycerol dehydrogenase [Lactobacillus rhamnosus]
gene_0886	gi|491992340|ref|WP_005709804.1|	57.42	357	152	0	1	1071	18	374	6e-97	359	alcohol dehydrogenase [Lactobacillus rhamnosus]
gene_0889	gi|495747757|ref|WP_008472336.1|	50	184	92	0	1	552	106	289	8e-52	207	Esterase [Lactobacillus gigeriorum]
gene_0889	gi|493633876|ref|WP_006585730.1|	49.46	184	93	0	1	552	108	291	9e-51	204	esterase [Lactobacillus jensenii]
gene_0890	gi|493633876|ref|WP_006585730.1|	78.46	65	13	1	13	204	36	100	2e-21	106	esterase [Lactobacillus jensenii]
gene_0890	gi|492031136|ref|WP_005725653.1|	77.78	63	13	1	13	198	39	101	3e-20	102	esterase [Lactobacillus crispatus]
gene_0891	gi|406026682|ref|YP_006725514.1|	56.92	455	195	2	1	1362	26	479	9e-145	519	dipeptidase A [Lactobacillus buchneri CD034]
gene_0891	gi|331701188|ref|YP_004398147.1|	56.48	455	197	2	1	1362	26	479	3e-144	517	peptidase U34 dipeptidase [Lactobacillus buchneri NRRL B-30929]
gene_0892	gi|406026682|ref|YP_006725514.1|	56.75	467	201	2	1470	73	14	479	3e-148	530	dipeptidase A [Lactobacillus buchneri CD034]
gene_0892	gi|489649033|ref|WP_003553450.1|	56.53	467	202	2	1470	73	14	479	4e-148	530	peptidase C69 [Lactobacillus brevis]
gene_0894	gi|377810440|ref|YP_005005661.1|	76.6	141	32	1	19	438	3	143	1e-57	227	Glycine betaine/carnitine/choline ABC transporter, ATP-binding protein OpuCA [Pediococcus claussenii ATCC BAA-344]
gene_0894	gi|497699745|ref|WP_010013929.1|	72.86	140	38	0	19	438	4	143	3e-57	225	glycine/betaine ABC transporter ATP-binding protein [Lactobacillus coryniformis]
gene_0895	gi|377810440|ref|YP_005005661.1|	67.8	236	76	1	1	708	147	381	4e-83	313	Glycine betaine/carnitine/choline ABC transporter, ATP-binding protein OpuCA [Pediococcus claussenii ATCC BAA-344]
gene_0895	gi|489775864|ref|WP_003679758.1|	64.85	239	84	0	1	717	147	385	1e-82	311	glycine/betaine ABC transporter ATP-binding protein [Lactobacillus coryniformis]
gene_0896	gi|489734512|ref|WP_003638607.1|	75	208	52	0	1	624	1	208	9e-75	284	Osmotically activated L-carnitine/choline ABC transporter, permease protein OpuCB [Lactobacillus pentosus]
gene_0896	gi|334880657|emb|CCB81421.1|	75	208	52	0	1	624	1	208	1e-74	284	glycine betaine/carnitine/choline ABC transporter, permease protein [Lactobacillus pentosus MP-10]
gene_0897	gi|492674864|ref|WP_005918287.1|	80	50	10	0	279	130	161	210	6e-14	81.6	choline ABC transporter, permease protein, choW [Pediococcus acidilactici]
gene_0897	gi|488918536|ref|WP_002829611.1|	80	50	10	0	279	130	161	210	6e-14	81.6	choline ABC transporter permease [Pediococcus acidilactici]
gene_0898	gi|497699742|ref|WP_010013926.1|	68.15	314	100	3	4	945	1	309	3e-112	410	glycine/betaine ABC transporter substrate-binding protein [Lactobacillus coryniformis]
gene_0898	gi|497697331|ref|WP_010011515.1|	68.15	314	100	3	4	945	1	309	6e-112	409	glycine/betaine ABC transporter substrate-binding protein [Lactobacillus coryniformis]
gene_0899	gi|497699741|ref|WP_010013925.1|	78.34	217	47	0	1	651	1	217	1e-79	301	amino acid ABC transporter permease [Lactobacillus coryniformis]
gene_0899	gi|489775858|ref|WP_003679752.1|	77.88	217	48	0	1	651	1	217	4e-79	299	amino acid ABC transporter permease [Lactobacillus coryniformis]
gene_0900	gi|489761512|ref|WP_003665453.1|	70.74	417	122	1	1	1251	1	416	5e-166	589	tyrosyl-tRNA synthase [Lactobacillus reuteri]
gene_0900	gi|489773908|ref|WP_003677807.1|	71.88	416	117	1	4	1251	3	417	2e-165	587	tyrosyl-tRNA synthase [Lactobacillus coryniformis]
gene_0901	gi|331700707|ref|YP_004397666.1|	45.5	367	199	2	1	1098	1	360	9e-78	296	VanZ family protein [Lactobacillus buchneri NRRL B-30929]
gene_0901	gi|406026215|ref|YP_006725047.1|	45.78	367	198	2	1	1098	1	360	1e-77	295	integral membrane protein [Lactobacillus buchneri CD034]
gene_0902	gi|490391663|ref|WP_004270786.1|	74.35	308	79	1	7	930	4	310	2e-122	444	glucosyl transferase family 2 [Lactobacillus curvatus]
gene_0902	gi|81429132|ref|YP_396133.1|	74.03	308	80	1	7	930	4	310	2e-121	441	teichoic acid/polysaccharide glycosyl transferase [Lactobacillus sakei subsp. sakei 23K]
gene_0903	gi|116333469|ref|YP_794996.1|	52.03	148	68	3	1	435	1	145	2e-35	152	GtcA family membrane protein [Lactobacillus brevis ATCC 367]
gene_0903	gi|81429131|ref|YP_396132.1|	54.48	134	61	1	10	411	5	137	3e-35	152	teichoic acid glycosylation protein [Lactobacillus sakei subsp. sakei 23K]
gene_0905	gi|491996440|ref|WP_005712891.1|	82.3	113	20	0	874	1212	287	399	4e-49	201	hypothetical protein [Lactobacillus rhamnosus]
gene_0905	gi|491996440|ref|WP_005712891.1|	35.09	171	111	0	112	624	33	203	2e-22	112	hypothetical protein [Lactobacillus rhamnosus]
gene_0905	gi|491949823|ref|WP_005687182.1|	81.42	113	21	0	874	1212	287	399	2e-48	198	hypothetical protein [Lactobacillus rhamnosus]
gene_0905	gi|491949823|ref|WP_005687182.1|	35.67	171	110	0	112	624	33	203	6e-23	114	hypothetical protein [Lactobacillus rhamnosus]
gene_0906	gi|491996436|ref|WP_005712887.1|	55.61	187	83	0	10	570	2	188	1e-54	217	guanylate kinase [Lactobacillus rhamnosus]
gene_0906	gi|258509009|ref|YP_003171760.1|	55.61	187	83	0	10	570	2	188	1e-54	217	guanylate kinase [Lactobacillus rhamnosus GG]
gene_0907	gi|498177387|ref|WP_010491543.1|	77.11	201	46	0	1	603	43	243	5e-83	311	arginine ABC transporter ATP-binding protein [Lactobacillus zeae]
gene_0907	gi|491996427|ref|WP_005712878.1|	77.11	201	46	0	1	603	43	243	5e-83	311	arginine ABC transporter ATP-binding protein [Lactobacillus rhamnosus]
gene_0908	gi|498177387|ref|WP_010491543.1|	75.42	118	29	0	648	295	126	243	2e-44	184	arginine ABC transporter ATP-binding protein [Lactobacillus zeae]
gene_0908	gi|491996427|ref|WP_005712878.1|	75.42	118	29	0	648	295	126	243	2e-44	184	arginine ABC transporter ATP-binding protein [Lactobacillus rhamnosus]
gene_0909	gi|301066997|ref|YP_003789020.1|	68.02	247	79	1	67	807	24	269	1e-95	355	amino acid ABC transporter substrate-binding protein [Lactobacillus casei str. Zhang]
gene_0909	gi|489680957|ref|WP_003585179.1|	68.02	247	79	1	67	807	24	269	2e-95	354	periplasmic-binding component of an ABC superfamily glutamine transporter [Lactobacillus casei]
gene_0910	gi|498184157|ref|WP_010498313.1|	67.62	210	68	0	1	630	1	210	2e-66	257	glutamine ABC transporter permease [Lactobacillus acidipiscis]
gene_0910	gi|377810126|ref|YP_005005347.1|	69.05	210	65	0	1	630	1	210	7e-66	255	amino acid ABC transporter, permease protein (His/Glu/Gln/Arg/opine family) [Pediococcus claussenii ATCC BAA-344]
gene_0911	gi|489775261|ref|WP_003679156.1|	73.85	218	57	0	1	654	1	218	7e-89	331	glutamine ABC transporter permease [Lactobacillus coryniformis]
gene_0911	gi|498310560|ref|WP_010624716.1|	69.12	217	67	0	1	651	1	217	1e-84	317	glutamine ABC transporter permease [Lactobacillus versmoldensis]
gene_0912	gi|498177333|ref|WP_010491489.1|	56.9	413	176	2	40	1272	17	425	9e-120	436	GTP-binding protein [Lactobacillus zeae]
gene_0912	gi|492000582|ref|WP_005715231.1|	55.56	414	182	2	40	1275	17	426	9e-117	426	GTP-binding protein HflX [Lactobacillus rhamnosus]
gene_0914	gi|491996394|ref|WP_005712845.1|	62.15	214	80	1	4	642	4	217	9e-74	281	fructose-2,6-bisphosphatase [Lactobacillus rhamnosus]
gene_0914	gi|258508978|ref|YP_003171729.1|	62.15	214	80	1	4	642	4	217	9e-74	281	phosphoglycerate mutase [Lactobacillus rhamnosus GG]
gene_0915	gi|448820425|ref|YP_007413587.1|	77	300	69	0	10	909	7	306	2e-138	497	Proline iminopeptidase [Lactobacillus plantarum ZJ316]
gene_0915	gi|489733829|ref|WP_003637925.1|	77.59	299	67	0	13	909	1	299	7e-138	495	Proline iminopeptidase [Lactobacillus pentosus]
gene_0916	gi|448820425|ref|YP_007413587.1|	90.83	109	10	0	327	1	7	115	7e-56	221	Proline iminopeptidase [Lactobacillus plantarum ZJ316]
gene_0916	gi|489733829|ref|WP_003637925.1|	92.59	108	8	0	324	1	1	108	1e-55	220	Proline iminopeptidase [Lactobacillus pentosus]
gene_0917	gi|498265510|ref|WP_010579666.1|	39.18	735	402	10	16	2085	9	742	4e-138	498	phosphoketolase [Lactobacillus vini]
gene_0917	gi|81427904|ref|YP_394903.1|	38.8	719	395	11	55	2076	21	738	4e-134	484	phosphoketolase [Lactobacillus sakei subsp. sakei 23K]
gene_0918	gi|498305938|ref|WP_010620094.1|	57.75	329	139	1	10	996	1	328	6e-104	382	L-glyceraldehyde 3-phosphate reductase [Lactobacillus malefermentans]
gene_0918	gi|489657124|ref|WP_003561491.1|	58.36	329	137	2	10	996	3	329	5e-103	379	L-glyceraldehyde 3-phosphate reductase [Lactobacillus buchneri]
gene_0920	gi|258508970|ref|YP_003171721.1|	61.37	761	294	1	1	2283	1	760	0	940	DNA helicase [Lactobacillus rhamnosus GG]
gene_0920	gi|491950386|ref|WP_005687310.1|	61.37	761	294	1	1	2283	1	760	0	940	ATP-dependent DNA helicase [Lactobacillus rhamnosus]
gene_0921	gi|488319350|ref|WP_002388735.1|	38.59	184	108	1	10	546	3	186	7e-29	131	esterase [Enterococcus faecalis]
gene_0921	gi|488341027|ref|WP_002410412.1|	38.59	184	108	1	10	546	3	186	1e-28	131	esterase [Enterococcus faecalis]
gene_0923	gi|498177294|ref|WP_010491450.1|	61.97	305	115	3	34	945	6	308	3e-105	387	pantothenate kinase [Lactobacillus zeae]
gene_0923	gi|116495446|ref|YP_807180.1|	61.97	305	115	3	34	945	6	308	1e-104	384	pantothenate kinase [Lactobacillus casei ATCC 334]
gene_0924	gi|377810036|ref|YP_005005257.1|	83.24	513	86	2	19	1557	7	517	0	863	GMP synthase [Pediococcus claussenii ATCC BAA-344]
gene_0924	gi|498307417|ref|WP_010621573.1|	83.14	510	86	1	28	1557	10	518	0	863	GMP synthase [Lactobacillus suebicus]
gene_0925	gi|377810036|ref|YP_005005257.1|	83.24	513	86	2	1560	22	7	517	0	863	GMP synthase [Pediococcus claussenii ATCC BAA-344]
gene_0925	gi|498307417|ref|WP_010621573.1|	83.14	510	86	1	1551	22	10	518	0	863	GMP synthase [Lactobacillus suebicus]
gene_0929	gi|489671438|ref|WP_003575694.1|	54.35	46	21	0	144	7	214	259	1e-07	60.8	hypothetical protein [Lactobacillus casei]
gene_0930	gi|489671438|ref|WP_003575694.1|	51.61	186	90	0	1	558	186	371	2e-48	196	hypothetical protein [Lactobacillus casei]
gene_0930	gi|191638891|ref|YP_001988057.1|	53.92	102	47	1	253	558	2	96	1e-19	101	hypothetical protein LCABL_21320 [Lactobacillus casei BL23]
gene_0932	gi|493125091|ref|WP_006148477.1|	53.85	234	108	0	1	702	16	249	6e-74	282	hypothetical protein [Streptococcus infantis]
gene_0932	gi|289167959|ref|YP_003446228.1|	54.7	234	106	0	1	702	16	249	8e-74	281	hypothetical protein smi_1116 [Streptococcus mitis B6]
gene_0933	gi|116871794|ref|YP_848575.1|	50	52	25	1	565	717	243	294	1e-07	62	hypothetical protein lwe0374 [Listeria welshimeri serovar 6b str. SLCC5334]
gene_0933	gi|496232792|ref|WP_008946827.1|	54	50	22	1	565	711	33	82	4e-07	60.5	conserved hypothetical protein [Listeria marthii]
gene_0934	gi|498522933|ref|WP_010822675.1|	59.12	159	65	0	1	477	10	168	1e-37	160	acetyltransferase [Enterococcus faecalis]
gene_0934	gi|446519943|ref|WP_000597289.1|	55.84	154	68	0	10	471	4	157	1e-37	160	GNAT family acetyltransferase [Streptococcus mitis]
gene_0937	gi|501146057|ref|YP_007986395.1|	85.12	289	42	1	864	1	256	544	2e-143	513	Membrane alanine aminopeptidase [Lactobacillus plantarum subsp. plantarum P-8]
gene_0937	gi|448820506|ref|YP_007413668.1|	85.12	289	42	1	864	1	245	533	2e-143	513	Membrane alanine aminopeptidase (Aminopeptidase N) [Lactobacillus plantarum ZJ316]
gene_0938	gi|491992139|ref|WP_005709692.1|	77.01	844	193	1	1	2529	1	844	0	1312	aminopeptidase N [Lactobacillus rhamnosus]
gene_0938	gi|492000182|ref|WP_005715036.1|	76.66	844	196	1	1	2529	1	844	0	1311	Lysyl aminopeptidase [Lactobacillus rhamnosus]
gene_0939	gi|489679132|ref|WP_003583362.1|	78.57	98	21	0	339	46	747	844	8e-38	160	lysyl aminopeptidase [Lactobacillus casei]
gene_0939	gi|489757666|ref|WP_003661630.1|	78.57	98	21	0	339	46	788	885	8e-38	160	aminopeptidase N [Lactobacillus paracasei]
gene_0940	gi|488267650|ref|WP_002338858.1|	41.67	132	77	1	1	396	8	138	1e-19	100	hypothetical protein [Enterococcus faecium]
gene_0940	gi|498450115|ref|WP_010755637.1|	42.74	124	71	1	1	372	8	130	8e-18	94.7	hypothetical protein [Enterococcus pallens]
gene_0943	gi|491997034|ref|WP_005713033.1|	66.51	212	71	0	1	636	78	289	2e-71	273	NmrA family transcriptional regulator [Lactobacillus rhamnosus]
gene_0943	gi|491999520|ref|WP_005714681.1|	66.51	212	71	0	1	636	68	279	2e-71	273	NmrA family transcriptional regulator [Lactobacillus rhamnosus]
gene_0944	gi|501148013|ref|YP_007988351.1|	63.43	175	64	0	570	46	105	279	3e-56	222	NmrA family protein [Lactobacillus plantarum subsp. plantarum P-8]
gene_0944	gi|491997034|ref|WP_005713033.1|	66.86	175	58	0	570	46	115	289	3e-56	222	NmrA family transcriptional regulator [Lactobacillus rhamnosus]
gene_0945	gi|334882722|emb|CCB83772.1|	83.28	335	56	0	1	1005	1	335	3e-169	599	aspartate--ammonia ligase [Lactobacillus pentosus MP-10]
gene_0945	gi|489733911|ref|WP_003638007.1|	82.99	335	57	0	1	1005	1	335	2e-168	597	Aspartate--ammonia ligase [Lactobacillus pentosus]
gene_0946	gi|496131567|ref|WP_008856074.1|	55.15	388	174	0	1	1164	1	388	9e-127	459	plastocyanin [Lactobacillus kisonensis]
gene_0946	gi|489646290|ref|WP_003550730.1|	54.92	386	174	0	1	1158	1	386	1e-122	445	plastocyanin [Lactobacillus brevis]
gene_0947	gi|495489357|ref|WP_008214040.1|	59.63	161	51	1	1	441	1	161	4e-49	198	DNA-3-methyladenine glycosylase [Lactobacillus parafarraginis]
gene_0947	gi|406026304|ref|YP_006725136.1|	57.76	161	54	1	1	441	1	161	3e-48	195	DNA-3-methyladenine glycosylase I [Lactobacillus buchneri CD034]
gene_0949	gi|301065374|ref|YP_003787397.1|	59.91	464	186	0	1	1392	25	488	1e-131	475	protein IolT [Lactobacillus casei str. Zhang]
gene_0949	gi|490696088|ref|WP_004559746.1|	59.7	464	187	0	1	1392	25	488	2e-131	474	major myo-inositol transporter [Lactobacillus casei]
gene_0951	gi|498174786|ref|WP_010488942.1|	59.44	286	116	2	4	861	4	282	3e-82	310	XRE family transcriptional regulator [Lactobacillus zeae]
gene_0951	gi|492011030|ref|WP_005716203.1|	59.38	288	115	3	4	861	4	282	6e-81	306	DNA-entry nuclease (Competence-specific nuclease) [Lactobacillus rhamnosus]
gene_0952	gi|492029609|ref|WP_005724771.1|	87.04	54	7	0	243	82	3	56	2e-19	100	conserved hypothetical protein, partial [Lactobacillus crispatus]
gene_0952	gi|492025236|ref|WP_005722402.1|	87.04	54	7	0	243	82	119	172	2e-19	100	hypothetical protein [Lactobacillus crispatus]
gene_0955	gi|492029609|ref|WP_005724771.1|	87.04	54	7	0	415	576	3	56	3e-19	100	conserved hypothetical protein, partial [Lactobacillus crispatus]
gene_0955	gi|492025236|ref|WP_005722402.1|	87.04	54	7	0	415	576	119	172	3e-19	100	hypothetical protein [Lactobacillus crispatus]
gene_0957	gi|254558024|ref|YP_003064441.1|	83.33	36	6	0	110	3	21	56	3e-10	69.3	hypothetical protein JDM1_2858 [Lactobacillus plantarum JDM1]
gene_0957	gi|308182100|ref|YP_003926228.1|	83.33	36	6	0	110	3	21	56	3e-10	69.3	integral membrane protein [Lactobacillus plantarum subsp. plantarum ST-III]
gene_0958	gi|406026745|ref|YP_006725577.1|	83.78	74	12	0	1	222	7	80	2e-28	130	transglycosylase associated protein [Lactobacillus buchneri CD034]
gene_0958	gi|347521810|ref|YP_004779381.1|	80.26	76	15	0	1	228	5	80	2e-28	129	hypothetical protein LCGT_1204 [Lactococcus garvieae ATCC 49156]
gene_0960	gi|489735939|ref|WP_003640034.1|	65.57	244	84	0	4	735	8	251	2e-86	323	Uridine phosphorylase [Lactobacillus pentosus]
gene_0960	gi|334882485|emb|CCB83511.1|	65.16	244	85	0	4	735	8	251	3e-85	320	phosphorylase Pnp/Udp family protein [Lactobacillus pentosus MP-10]
gene_0961	gi|489757948|ref|WP_003661907.1|	45.83	384	200	3	4	1131	14	397	4e-89	333	hypothetical protein [Lactobacillus paracasei]
gene_0961	gi|489662629|ref|WP_003566938.1|	45.95	383	199	3	7	1131	1	383	7e-89	333	hypothetical protein [Lactobacillus casei]
gene_0962	gi|489666936|ref|WP_003571219.1|	30.15	262	183	1	7	792	4	261	5e-27	126	hypothetical protein [Lactobacillus casei]
gene_0962	gi|489703133|ref|WP_003607270.1|	29.77	262	184	1	7	792	4	261	2e-26	125	hypothetical protein [Lactobacillus casei]
gene_0965	gi|218441295|ref|YP_002379624.1|	21.03	271	203	5	10	789	309	555	8e-08	64.3	hypothetical protein PCC7424_4392 [Cyanothece sp. PCC 7424]
gene_0965	gi|301611266|ref|XP_002935167.1|	23.98	246	177	5	10	717	4001	4239	3e-06	58.9	PREDICTED: histone-lysine N-methyltransferase MLL2-like [Xenopus (Silurana) tropicalis]
gene_0967	gi|501147354|ref|YP_007987692.1|	30.41	217	145	6	1213	1845	434	649	4e-19	102	hypothetical protein LBP_cg2015 [Lactobacillus plantarum subsp. plantarum P-8]
gene_0967	gi|489741224|ref|WP_003645288.1|	30.41	217	145	6	1213	1845	422	637	4e-19	102	Hypothetical protein [Lactobacillus plantarum]
gene_0970	gi|377810426|ref|YP_005005647.1|	31.38	513	338	11	1	1497	1	500	7e-67	260	glycosyl transferases group 1 family protein [Pediococcus claussenii ATCC BAA-344]
gene_0970	gi|495488334|ref|WP_008213017.1|	32.88	514	334	9	1	1509	1	504	8e-65	253	glycosyltransferase, group 1 family protein [Lactobacillus parafarraginis]
gene_0971	gi|489733946|ref|WP_003638042.1|	51.14	264	125	5	1	780	1	259	6e-64	249	lipase/esterase [Lactobacillus pentosus]
gene_0971	gi|116334285|ref|YP_795812.1|	50.99	253	123	4	34	789	14	263	2e-61	241	esterase/lipase [Lactobacillus brevis ATCC 367]
gene_0972	gi|489775250|ref|WP_003679145.1|	44.68	141	78	1	1	423	18	157	4e-29	132	Hypothetical protein [Lactobacillus coryniformis]
gene_0972	gi|490390655|ref|WP_004270110.1|	45.52	134	73	1	37	438	32	164	6e-29	131	hypothetical protein [Lactobacillus curvatus]
gene_0974	gi|492013769|ref|WP_005717423.1|	24.78	343	255	3	1	1020	125	464	2e-26	125	hypothetical protein [Lactobacillus rhamnosus]
gene_0974	gi|258540070|ref|YP_003174569.1|	24.49	343	256	3	1	1020	125	464	7e-26	123	transcriptional regulator [Lactobacillus rhamnosus Lc 705]
gene_0975	gi|489775241|ref|WP_003679136.1|	41.07	56	33	0	1	168	6	61	3e-09	54.3	Hypothetical protein [Lactobacillus coryniformis]
gene_0975	gi|489775241|ref|WP_003679136.1|	56	25	11	0	240	314	87	111	3e-09	32	Hypothetical protein [Lactobacillus coryniformis]
gene_0975	gi|497700579|ref|WP_010014763.1|	41.07	56	33	0	1	168	6	61	3e-09	54.3	hypothetical protein [Lactobacillus coryniformis]
gene_0975	gi|497700579|ref|WP_010014763.1|	56	25	11	0	240	314	87	111	3e-09	32	hypothetical protein [Lactobacillus coryniformis]
gene_0976	gi|493636422|ref|WP_006588220.1|	73.79	435	109	1	1	1290	1	435	0	653	seryl-tRNA synthetase [Lactobacillus jensenii]
gene_0976	gi|493634458|ref|WP_006586302.1|	73.56	435	110	1	1	1290	1	435	0	650	seryl-tRNA synthetase [Lactobacillus jensenii]
gene_0977	gi|497696309|ref|WP_010010493.1|	70.62	194	57	0	1282	1863	4	197	5e-80	306	uracil-DNA glycosylase, partial [Lactobacillus coryniformis]
gene_0977	gi|489774272|ref|WP_003678170.1|	71.35	192	55	0	1288	1863	1	192	6e-79	302	Uracil-DNA glycosylase family protein [Lactobacillus coryniformis]
gene_0978	gi|495489090|ref|WP_008213773.1|	87.84	148	18	0	465	22	259	406	1e-67	260	tryptophan synthase subunit beta [Lactobacillus parafarraginis]
gene_0978	gi|492011623|ref|WP_005716399.1|	87.84	148	18	0	465	22	259	406	1e-67	259	Tryptophan synthase beta chain [Lactobacillus rhamnosus]
gene_0979	gi|495489090|ref|WP_008213773.1|	87.84	148	18	0	13	456	259	406	1e-67	260	tryptophan synthase subunit beta [Lactobacillus parafarraginis]
gene_0979	gi|492011623|ref|WP_005716399.1|	87.84	148	18	0	13	456	259	406	1e-67	259	Tryptophan synthase beta chain [Lactobacillus rhamnosus]
gene_0980	gi|489797581|ref|WP_003701472.1|	69.23	65	20	0	213	19	294	358	5e-19	98.6	possible transcriptional regulator [Lactobacillus salivarius]
gene_0980	gi|507382311|ref|YP_008020430.1|	47.76	67	35	0	213	13	294	360	3e-12	76.3	hypothetical protein HMPREF0409_01987 [Fusobacterium sp. 4_8]
gene_0981	gi|497696309|ref|WP_010010493.1|	71.35	192	55	0	1	576	6	197	4e-81	305	uracil-DNA glycosylase, partial [Lactobacillus coryniformis]
gene_0981	gi|489774272|ref|WP_003678170.1|	71.35	192	55	0	1	576	1	192	3e-80	302	Uracil-DNA glycosylase family protein [Lactobacillus coryniformis]
gene_0983	gi|489667882|ref|WP_003572159.1|	69.07	97	30	0	226	516	22	118	2e-33	146	hypothetical protein [Lactobacillus casei]
gene_0983	gi|507021823|ref|WP_016093921.1|	39.88	163	97	1	31	516	13	175	2e-28	129	hypothetical protein [Bacillus cereus]
gene_0984	gi|496658198|ref|WP_009300691.1|	42.22	225	127	2	10	675	34	258	1e-41	174	hypothetical protein [Coprobacillus sp. 3_3_56FAA]
gene_0984	gi|489632593|ref|WP_003537033.1|	42.22	225	127	2	10	675	34	258	3e-41	173	hypothetical protein [[Clostridium] ramosum]
gene_0986	gi|302337740|ref|YP_003802946.1|	28.27	283	201	6	13	855	5	275	7e-23	113	AraC family transcriptional regulator [Spirochaeta smaragdinae DSM 11293]
gene_0986	gi|491037984|ref|WP_004899653.1|	28.37	282	201	6	13	855	15	286	4e-22	110	AraC family transcriptional regulator [Leuconostoc citreum]
gene_0987	gi|497696309|ref|WP_010010493.1|	70.62	194	57	0	4629	4048	4	197	6e-80	306	uracil-DNA glycosylase, partial [Lactobacillus coryniformis]
gene_0987	gi|489774272|ref|WP_003678170.1|	71.35	192	55	0	4623	4048	1	192	7e-79	302	Uracil-DNA glycosylase family protein [Lactobacillus coryniformis]
gene_0988	gi|498453010|ref|WP_010758498.1|	40	215	128	2	130	771	21	231	2e-39	171	sortase [Enterococcus pallens]
gene_0988	gi|478486341|ref|YP_007753922.1|	39.41	236	140	4	73	771	4	231	4e-39	169	sortase [Enterococcus casseliflavus EC20]
gene_0989	gi|498453010|ref|WP_010758498.1|	41.26	206	120	2	19	633	30	231	3e-40	170	sortase [Enterococcus pallens]
gene_0989	gi|478486341|ref|YP_007753922.1|	42.72	206	117	2	19	633	29	231	9e-40	169	sortase [Enterococcus casseliflavus EC20]
gene_0991	gi|414085771|ref|YP_006994485.1|	24.19	372	282	15	124	1239	228	499	1e-08	67	hypothetical protein BN424_3766 [Carnobacterium maltaromaticum LMA28]
gene_0991	gi|497739076|ref|WP_010053260.1|	24.19	372	282	15	124	1239	217	488	1e-08	66.6	hypothetical protein [Carnobacterium maltaromaticum]
gene_0993	gi|295692365|ref|YP_003600975.1|	64.14	474	170	0	3756	2335	3	476	9e-167	595	sucrose phosphorylase [Lactobacillus crispatus ST1]
gene_0993	gi|488967860|ref|WP_002878855.1|	64.44	478	170	0	3756	2323	3	480	2e-166	594	sucrose phosphorylase [Lactobacillus delbrueckii]
gene_0995	gi|489703973|ref|WP_003608110.1|	54.55	297	135	2	10	900	3	295	1e-71	275	Sugar kinase and transcription regulator [Weissella confusa]
gene_0995	gi|498055983|ref|WP_010370139.1|	54	300	135	5	10	900	3	295	2e-71	274	transcriptional regulator [Weissella cibaria]
gene_0996	gi|496132659|ref|WP_008857166.1|	48.68	76	39	0	43	270	7	82	2e-14	83.2	toxin-antitoxin system, antitoxin component, Xre family [Lactobacillus kisonensis]
gene_0996	gi|489735940|ref|WP_003640035.1|	52.5	80	38	0	31	270	6	85	9e-13	77.8	transcriptional regulator [Lactobacillus pentosus]
gene_0997	gi|488967860|ref|WP_002878855.1|	64.52	465	165	0	1	1395	16	480	1e-162	578	sucrose phosphorylase [Lactobacillus delbrueckii]
gene_0997	gi|295692365|ref|YP_003600975.1|	63.99	461	166	0	1	1383	16	476	2e-162	578	sucrose phosphorylase [Lactobacillus crispatus ST1]
gene_0998	gi|406027680|ref|YP_006726512.1|	51.95	539	255	2	10	1614	10	547	3e-163	580	alpha-glucosidase [Lactobacillus buchneri CD034]
gene_0998	gi|331702205|ref|YP_004399164.1|	51.39	539	258	2	10	1614	10	547	2e-161	575	oligo-1,6-glucosidase [Lactobacillus buchneri NRRL B-30929]
gene_1001	gi|489774793|ref|WP_003678689.1|	69.29	241	74	0	64	786	30	270	9e-83	311	sugar ABC transporter permease [Lactobacillus coryniformis]
gene_1001	gi|490386553|ref|WP_004266050.1|	68.18	242	77	0	61	786	29	270	1e-82	311	sugar ABC transporter permease [Lactobacillus curvatus]
gene_1002	gi|489774792|ref|WP_003678688.1|	69.41	255	78	0	67	831	32	286	1e-102	378	Hypothetical protein [Lactobacillus coryniformis]
gene_1002	gi|497695013|ref|WP_010009197.1|	69.02	255	79	0	67	831	32	286	2e-102	377	ABC transporter permease [Lactobacillus coryniformis]
gene_1003	gi|339637906|emb|CCC16916.1|	57.63	413	174	1	55	1290	3	415	2e-138	498	ABC-type sugar transport system, periplasmic component [Lactobacillus pentosus IG1]
gene_1003	gi|490386577|ref|WP_004266074.1|	57.11	422	180	2	22	1284	5	424	3e-138	497	sugar ABC transporter substrate-binding protein [Lactobacillus curvatus]
gene_1005	gi|498178630|ref|WP_010492786.1|	42.63	319	176	4	10	945	5	323	2e-64	251	sucrose operon repressor [Lactobacillus zeae]
gene_1005	gi|489654913|ref|WP_003559281.1|	41.77	316	177	4	10	936	5	320	3e-64	250	sucrose operon repressor [Lactobacillus buchneri]
gene_1008	gi|498181212|ref|WP_010495368.1|	56.56	122	53	1	1	366	10	130	3e-33	145	hypothetical protein [Lactobacillus acidipiscis]
gene_1008	gi|495020978|ref|WP_007746769.1|	56.56	122	51	2	1	360	10	130	2e-32	143	hypothetical protein [Oenococcus kitaharae]
gene_1010	gi|488906466|ref|WP_002817541.1|	44.38	365	203	1	88	1182	28	389	1e-82	312	permease [Oenococcus oeni]
gene_1010	gi|495019643|ref|WP_007745506.1|	45.08	366	200	2	88	1182	33	394	5e-81	307	permease [Oenococcus kitaharae]
gene_1011	gi|495486696|ref|WP_008211381.1|	75	208	52	0	1	624	119	326	2e-93	347	alpha-N-arabinofuranosidase [Lactobacillus parafarraginis]
gene_1011	gi|406027695|ref|YP_006726527.1|	74.52	208	53	0	1	624	114	321	2e-92	343	beta-xylosidase [Lactobacillus buchneri CD034]
gene_1013	gi|491612617|ref|WP_005470174.1|	75.27	279	69	0	1	837	26	304	8e-120	435	sugar ABC transporter permease [Enterococcus saccharolyticus]
gene_1013	gi|491374309|ref|WP_005232202.1|	74.19	279	72	0	1	837	30	308	8e-120	435	sugar ABC transporter permease [Enterococcus casseliflavus]
gene_1014	gi|498461651|ref|WP_010767048.1|	76.01	271	65	0	25	837	7	277	9e-108	395	hypothetical protein [Enterococcus phoeniculicola]
gene_1014	gi|478484095|ref|YP_007751676.1|	75.74	272	66	0	22	837	5	276	5e-106	389	hypothetical protein ECBG_01571 [Enterococcus casseliflavus EC20]
gene_1018	gi|451821024|ref|YP_007457225.1|	52.24	134	64	1	31	432	57	189	3e-33	145	beta-xylosidase [Clostridium saccharoperbutylacetonicum N1-4(HMT)]
gene_1018	gi|495697746|ref|WP_008422325.1|	52.24	134	64	1	31	432	57	189	1e-32	143	beta-xylosidase [Clostridium sp. Maddingley MBC34-26]
gene_1019	gi|478484101|ref|YP_007751682.1|	31.82	176	112	6	4	507	231	392	4e-14	82.4	hypothetical protein ECBG_01577 [Enterococcus casseliflavus EC20]
gene_1019	gi|498473552|ref|WP_010778072.1|	32.75	171	112	7	4	507	231	392	7e-13	78.2	hypothetical protein [Enterococcus faecium]
gene_1020	gi|490601623|ref|WP_004466643.1|	75	264	66	0	1	792	33	296	9e-118	428	ArsR family transcriptional regulator [Lactobacillus brevis]
gene_1020	gi|406027696|ref|YP_006726528.1|	73.48	264	70	0	1	792	33	296	3e-116	423	ArsR family transcriptional regulator [Lactobacillus buchneri CD034]
gene_1022	gi|478484097|ref|YP_007751678.1|	51.48	439	207	3	130	1428	34	472	2e-135	488	hypothetical protein ECBG_01573 [Enterococcus casseliflavus EC20]
gene_1022	gi|491374303|ref|WP_005232196.1|	51.25	439	208	3	130	1428	34	472	2e-134	485	hypothetical protein [Enterococcus casseliflavus]
gene_1024	gi|339500516|ref|YP_004698551.1|	32.46	345	223	3	13	1017	4	347	1e-41	176	GntR family transcriptional regulator [Treponema caldaria DSM 7334]
gene_1024	gi|494207045|ref|WP_007127744.1|	28.95	380	247	5	4	1074	3	381	1e-41	176	GntR family transcriptional regulator [Paenibacillus lactis]
gene_1025	gi|488338689|ref|WP_002408074.1|	62.5	72	27	0	218	3	283	354	3e-22	109	ABC transporter substrate-binding protein [Enterococcus faecalis]
gene_1025	gi|488236583|ref|WP_002307791.1|	52.78	72	34	0	218	3	290	361	5e-19	98.6	ABC transporter substrate-binding protein [Enterococcus faecium]
gene_1026	gi|488338689|ref|WP_002408074.1|	60.95	402	156	1	1	1203	47	448	4e-144	516	ABC transporter substrate-binding protein [Enterococcus faecalis]
gene_1026	gi|488236583|ref|WP_002307791.1|	56.36	401	175	0	1	1203	55	455	1e-135	488	ABC transporter substrate-binding protein [Enterococcus faecium]
gene_1027	gi|488236582|ref|WP_002307790.1|	71.85	302	84	2	22	924	3	303	3e-114	416	amino acid ABC transporter permease [Enterococcus faecium]
gene_1027	gi|478484556|ref|YP_007752137.1|	73.04	293	79	1	46	924	6	297	6e-114	416	hypothetical protein ECBG_00266 [Enterococcus casseliflavus EC20]
gene_1028	gi|478484557|ref|YP_007752138.1|	71.13	239	69	0	106	822	37	275	5e-89	332	hypothetical protein ECBG_00267 [Enterococcus casseliflavus EC20]
gene_1028	gi|491376675|ref|WP_005234566.1|	71.13	239	69	0	106	822	40	278	5e-89	332	sugar ABC transporter permease [Enterococcus casseliflavus]
gene_1030	gi|507133298|gb|EOR25608.1|	45.99	961	498	10	1	2820	84	1033	0	833	alpha-D-mannosidase [Bacillus nealsonii AAU1]
gene_1030	gi|498464209|ref|WP_010769596.1|	46.3	959	495	11	4	2820	85	1032	0	824	hypothetical protein [Enterococcus phoeniculicola]
gene_1031	gi|490391054|ref|WP_004270509.1|	60.47	43	17	0	1	129	243	285	4e-06	55.8	fructokinase [Lactobacillus curvatus]
gene_1031	gi|490152195|ref|WP_004050877.1|	59.57	47	19	0	1	141	244	290	5e-06	55.5	fructokinase [Lactobacillus murinus]
gene_1032	gi|491042911|ref|WP_004904577.1|	48.48	330	166	4	22	999	17	345	1e-73	282	Probable lipase [Leuconostoc citreum]
gene_1032	gi|170016482|ref|YP_001727401.1|	48.48	330	166	4	22	999	17	345	1e-73	282	lipolytic protein [Leuconostoc citreum KM20]
gene_1033	gi|498464348|ref|WP_010769735.1|	43.28	372	211	1	7	1122	2	372	3e-76	291	hypothetical protein [Enterococcus phoeniculicola]
gene_1033	gi|489783496|ref|WP_003687387.1|	42.35	366	209	1	31	1122	10	375	3e-75	288	major facilitator transporter [Lactobacillus mali]
gene_1034	gi|304316187|ref|YP_003851332.1|	29.72	286	199	2	4	855	3	288	1e-32	145	AraC family transcriptional regulator [Thermoanaerobacterium thermosaccharolyticum DSM 571]
gene_1034	gi|490268290|ref|WP_004164830.1|	31.71	287	190	6	1	843	6	290	8e-32	142	AraC family transcriptional regulator [Oenococcus oeni]
gene_1036	gi|498443771|ref|WP_010749391.1|	47.63	464	243	2	10	1401	9	460	1e-92	345	hypothetical protein [Enterococcus casseliflavus]
gene_1036	gi|491614729|ref|WP_005472286.1|	47.2	464	245	2	10	1401	9	460	1e-92	345	membrane protein [Enterococcus saccharolyticus]
gene_1037	gi|498443771|ref|WP_010749391.1|	50.56	267	132	1	897	97	196	460	9e-48	196	hypothetical protein [Enterococcus casseliflavus]
gene_1037	gi|491614729|ref|WP_005472286.1|	50.19	267	133	1	897	97	196	460	9e-48	196	membrane protein [Enterococcus saccharolyticus]
gene_1039	gi|332685557|ref|YP_004455331.1|	36.42	162	96	2	7	471	14	173	5e-08	62	hypothetical protein MPTP_0023 [Melissococcus plutonius ATCC 35311]
gene_1039	gi|498461418|ref|WP_010766817.1|	31.9	163	103	3	7	471	14	173	3e-07	59.7	acid-resistance membrane protein [Enterococcus phoeniculicola]
gene_1040	gi|489694417|ref|WP_003598587.1|	62.56	577	216	0	1	1731	1	577	0	672	lipid A export ATP-binding/permease protein [Lactobacillus casei]
gene_1040	gi|191638332|ref|YP_001987498.1|	62.56	577	216	0	1	1731	1	577	0	672	YknV protein [Lactobacillus casei BL23]
gene_1041	gi|498179357|ref|WP_010493513.1|	66.04	159	52	2	1	471	1	158	3e-49	199	molecular chaperone [Lactobacillus zeae]
gene_1041	gi|203284757|ref|YP_002221594.1|	66.04	159	52	2	1	471	1	158	4e-49	198	Small heat shock protein [Lactobacillus rhamnosus HN001]
gene_1044	gi|489774704|ref|WP_003678601.1|	63.46	52	19	0	237	82	216	267	5e-09	65.5	Hypothetical protein [Lactobacillus coryniformis]
gene_1044	gi|497699785|ref|WP_010013969.1|	63.46	52	19	0	237	82	224	275	5e-09	65.5	membrane protein [Lactobacillus coryniformis]
gene_1045	gi|258540221|ref|YP_003174720.1|	61.09	275	107	1	1	825	1	274	4e-84	316	integral membrane protein [Lactobacillus rhamnosus Lc 705]
gene_1045	gi|491949784|ref|WP_005687159.1|	61.09	275	107	1	1	825	1	274	4e-84	316	membrane protein [Lactobacillus rhamnosus]
gene_1046	gi|258509026|ref|YP_003171777.1|	60.81	222	87	1	666	1	5	225	4e-64	249	integral membrane protein [Lactobacillus rhamnosus GG]
gene_1046	gi|491996461|ref|WP_005712912.1|	60.81	222	87	1	666	1	5	225	5e-64	249	membrane protein [Lactobacillus rhamnosus]
gene_1048	gi|498305471|ref|WP_010619627.1|	66.67	249	83	1	813	67	6	253	1e-85	321	D-alanine--D-alanine ligase [Lactobacillus malefermentans]
gene_1048	gi|490392491|ref|WP_004271284.1|	63.89	252	91	1	813	58	6	256	2e-80	304	D-alanine--D-alanine ligase [Lactobacillus curvatus]
gene_1049	gi|498305471|ref|WP_010619627.1|	69.01	342	105	2	1	1023	1	341	9e-120	435	D-alanine--D-alanine ligase [Lactobacillus malefermentans]
gene_1049	gi|497695117|ref|WP_010009301.1|	68.21	346	110	1	1	1038	1	345	6e-115	419	D-alanine--D-alanine ligase [Lactobacillus coryniformis]
gene_1050	gi|489758466|ref|WP_003662420.1|	64.48	183	65	1	555	7	150	331	1e-58	232	serine protease [Lactobacillus paracasei]
gene_1050	gi|489687932|ref|WP_003592139.1|	63.93	183	66	1	555	7	150	331	2e-58	231	serine protease [Lactobacillus casei]
gene_1051	gi|489758466|ref|WP_003662420.1|	64.48	183	65	1	373	921	150	331	1e-58	232	serine protease [Lactobacillus paracasei]
gene_1051	gi|489687932|ref|WP_003592139.1|	63.93	183	66	1	373	921	150	331	3e-58	231	serine protease [Lactobacillus casei]
gene_1054	gi|489735979|ref|WP_003640074.1|	74.44	360	91	1	22	1098	1	360	3e-156	556	PTS-associated protein [Lactobacillus pentosus]
gene_1054	gi|254557967|ref|YP_003064384.1|	72.78	360	97	1	22	1098	1	360	5e-153	546	hypothetical protein JDM1_2801 [Lactobacillus plantarum JDM1]
gene_1055	gi|489735979|ref|WP_003640074.1|	74.72	269	68	0	819	13	92	360	3e-117	426	PTS-associated protein [Lactobacillus pentosus]
gene_1055	gi|254557967|ref|YP_003064384.1|	72.86	269	73	0	819	13	92	360	5e-115	419	hypothetical protein JDM1_2801 [Lactobacillus plantarum JDM1]
gene_1056	gi|495746499|ref|WP_008471078.1|	38.89	72	44	0	227	12	93	164	8e-07	58.2	Putative uncharacterized protein [Lactobacillus hominis]
gene_1058	gi|495745506|ref|WP_008470085.1|	39.29	84	50	3	649	897	270	350	7e-08	63.5	Gametolysin [Lactobacillus hominis]
gene_1058	gi|495745506|ref|WP_008470085.1|	51.85	54	25	2	733	891	393	444	5e-07	60.8	Gametolysin [Lactobacillus hominis]
gene_1058	gi|489742777|ref|WP_003646826.1|	35.53	76	47	1	667	888	33	108	1e-07	62.8	surface protein, aggregation promoting factor [Lactobacillus gasseri]
gene_1060	gi|489689262|ref|WP_003593460.1|	46.43	140	74	1	22	438	17	156	1e-26	124	cell surface hydrolase, membrane-bound [Lactobacillus casei]
gene_1060	gi|489673689|ref|WP_003577941.1|	46.43	140	74	1	22	438	17	156	1e-26	124	cell surface hydrolase, membrane-bound [Lactobacillus casei]
gene_1062	gi|498179256|ref|WP_010493412.1|	45.57	79	39	1	34	258	181	259	6e-12	75.1	alpha/beta hydrolase [Lactobacillus zeae]
gene_1062	gi|492000306|ref|WP_005715096.1|	48.05	77	36	1	40	258	183	259	5e-11	72	Cell surface hydrolase membrane-bound [Lactobacillus rhamnosus]
gene_1063	gi|498179256|ref|WP_010493412.1|	42.34	111	59	2	321	4	149	259	3e-15	86.3	alpha/beta hydrolase [Lactobacillus zeae]
gene_1063	gi|492000306|ref|WP_005715096.1|	44.14	111	57	2	321	4	149	259	8e-15	84.7	Cell surface hydrolase membrane-bound [Lactobacillus rhamnosus]
gene_1064	gi|490385891|ref|WP_004265389.1|	78.46	599	129	0	61	1857	8	606	0	926	pyruvate oxidase [Lactobacillus curvatus]
gene_1064	gi|81428800|ref|YP_395800.1|	77.63	599	134	0	61	1857	11	609	0	919	pyruvate oxidase [Lactobacillus sakei subsp. sakei 23K]
gene_1067	gi|495489344|ref|WP_008214027.1|	83.67	49	8	0	177	31	85	133	4e-17	92.4	ArsR family transcriptional regulator [Lactobacillus parafarraginis]
gene_1067	gi|331702360|ref|YP_004399319.1|	80	50	10	0	177	28	66	115	4e-16	89	regulatory protein ArsR [Lactobacillus buchneri NRRL B-30929]
gene_1068	gi|495489344|ref|WP_008214027.1|	76.7	103	24	0	31	339	31	133	5e-38	161	ArsR family transcriptional regulator [Lactobacillus parafarraginis]
gene_1068	gi|489648443|ref|WP_003552870.1|	67.26	113	37	0	1	339	6	118	9e-37	157	ArsR family transcriptional regulator [Lactobacillus brevis]
gene_1069	gi|489648430|ref|WP_003552857.1|	57.5	200	85	0	1	600	1	200	5e-51	205	permease [Lactobacillus brevis]
gene_1069	gi|488922813|ref|WP_002833888.1|	50.5	200	99	0	1	600	1	200	4e-43	179	cadmium resistance transporter family protein [Pediococcus pentosaceus]
gene_1072	gi|488921458|ref|WP_002832533.1|	38.79	165	92	4	199	666	59	213	5e-20	103	ABC transporter permease [Pediococcus acidilactici]
gene_1072	gi|498308418|ref|WP_010622574.1|	39.87	158	93	2	199	666	334	490	1e-18	99	putative abortive infection protein [Lactobacillus suebicus]
gene_1073	gi|258539161|ref|YP_003173660.1|	59.07	215	88	0	1	645	1	215	3e-64	249	two-component response regulator [Lactobacillus rhamnosus Lc 705]
gene_1073	gi|491944597|ref|WP_005684513.1|	59.07	215	88	0	1	645	1	215	6e-64	248	transcriptional regulator [Lactobacillus rhamnosus]
gene_1074	gi|489697595|ref|WP_003601747.1|	69.33	75	23	0	336	112	148	222	2e-22	110	two-component response regulator [Lactobacillus casei]
gene_1074	gi|385819581|ref|YP_005855968.1|	69.33	75	23	0	336	112	142	216	2e-22	110	hypothetical protein LC2W_1050 [Lactobacillus casei LC2W]
gene_1075	gi|301065968|ref|YP_003787991.1|	51.04	288	140	1	16	876	49	336	5e-55	219	signal transduction histidine kinase [Lactobacillus casei str. Zhang]
gene_1075	gi|489689695|ref|WP_003593891.1|	51.04	288	140	1	16	876	49	336	9e-55	219	signal transduction histidine kinase [Lactobacillus casei]
gene_1076	gi|489665269|ref|WP_003569560.1|	76.5	217	51	0	10	660	1	217	4e-90	335	ATPase component of an ABC superfamily antimicrobial peptide transporter [Lactobacillus casei]
gene_1076	gi|489659902|ref|WP_003564236.1|	76.5	217	51	0	10	660	1	217	7e-90	335	peptide ABC transporter ATP-binding protein [Lactobacillus casei]
gene_1077	gi|489693966|ref|WP_003598139.1|	77.53	89	20	0	375	109	124	212	2e-32	142	ATPase component of an ABC superfamily antimicrobial peptide transporter [Lactobacillus casei]
gene_1077	gi|489665269|ref|WP_003569560.1|	77.53	89	20	0	375	109	124	212	2e-32	142	ATPase component of an ABC superfamily antimicrobial peptide transporter [Lactobacillus casei]
gene_1078	gi|491995393|ref|WP_005711924.1|	39.17	434	264	3	7	1308	1	430	8e-58	230	ABC transporter permease [Lactobacillus rhamnosus]
gene_1078	gi|491998040|ref|WP_005713675.1|	39.03	433	264	3	10	1308	1	429	3e-57	228	ABC transporter permease [Lactobacillus rhamnosus]
gene_1079	gi|489693970|ref|WP_003598143.1|	36.03	358	222	5	1	1053	431	787	2e-49	201	hypothetical protein [Lactobacillus casei]
gene_1079	gi|116494460|ref|YP_806194.1|	36.31	358	221	5	1	1053	431	787	2e-49	201	lipoprotein release ABC-type transport system, permease component [Lactobacillus casei ATCC 334]
gene_1081	gi|489670032|ref|WP_003574296.1|	41.67	72	42	0	522	307	23	94	4e-09	65.9	hypothetical protein [Lactobacillus casei]
gene_1081	gi|489689700|ref|WP_003593896.1|	40.28	72	43	0	522	307	716	787	1e-08	63.9	hypothetical protein [Lactobacillus casei]
gene_1082	gi|491995393|ref|WP_005711924.1|	35.71	798	507	10	1	2376	2	789	3e-98	365	ABC transporter permease [Lactobacillus rhamnosus]
gene_1082	gi|491998040|ref|WP_005713675.1|	35.71	798	507	10	1	2376	1	788	3e-98	365	ABC transporter permease [Lactobacillus rhamnosus]
gene_1083	gi|491974554|ref|WP_005700600.1|	82.08	106	19	0	64	381	143	248	4e-45	178	peptide ABC transporter ATP-binding protein [Lactobacillus rhamnosus]
gene_1083	gi|491974554|ref|WP_005700600.1|	85.71	14	2	0	3	44	135	148	4e-45	28.1	peptide ABC transporter ATP-binding protein [Lactobacillus rhamnosus]
gene_1083	gi|258509844|ref|YP_003172595.1|	82.08	106	19	0	64	381	143	248	4e-45	178	amino acid ABC transporter ATP-binding protein [Lactobacillus rhamnosus GG]
gene_1083	gi|258509844|ref|YP_003172595.1|	85.71	14	2	0	3	44	135	148	4e-45	28.1	amino acid ABC transporter ATP-binding protein [Lactobacillus rhamnosus GG]
gene_1084	gi|491974554|ref|WP_005700600.1|	72.3	148	41	0	1	444	1	148	4e-61	212	peptide ABC transporter ATP-binding protein [Lactobacillus rhamnosus]
gene_1084	gi|491974554|ref|WP_005700600.1|	95.83	24	1	0	464	535	143	166	4e-61	48.5	peptide ABC transporter ATP-binding protein [Lactobacillus rhamnosus]
gene_1084	gi|258509844|ref|YP_003172595.1|	72.3	148	41	0	1	444	1	148	4e-61	212	amino acid ABC transporter ATP-binding protein [Lactobacillus rhamnosus GG]
gene_1084	gi|258509844|ref|YP_003172595.1|	95.83	24	1	0	464	535	143	166	4e-61	48.5	amino acid ABC transporter ATP-binding protein [Lactobacillus rhamnosus GG]
gene_1085	gi|498176301|ref|WP_010490457.1|	79.46	370	76	0	1110	1	151	520	2e-155	553	amino acid ABC transporter substrate-binding protein [Lactobacillus zeae]
gene_1085	gi|492013571|ref|WP_005717280.1|	79.19	370	77	0	1110	1	154	523	4e-155	553	ABC-type amino acid transport system permease component [Lactobacillus rhamnosus]
gene_1086	gi|498176301|ref|WP_010490457.1|	79.72	503	102	1	25	1533	28	529	0	765	amino acid ABC transporter substrate-binding protein [Lactobacillus zeae]
gene_1086	gi|492013571|ref|WP_005717280.1|	78.47	511	110	1	1	1533	23	532	0	763	ABC-type amino acid transport system permease component [Lactobacillus rhamnosus]
gene_1091	gi|488916492|ref|WP_002827567.1|	58.26	115	48	0	348	4	11	125	1e-17	94.4	alanine racemase [Weissella paramesenteroides]
gene_1091	gi|490696828|ref|WP_004560458.1|	59.65	114	46	0	348	7	1	114	1e-16	90.9	Alanine racemase [Weissella confusa]
gene_1092	gi|488916492|ref|WP_002827567.1|	58.49	371	153	1	1	1110	11	381	2e-111	407	alanine racemase [Weissella paramesenteroides]
gene_1092	gi|490696828|ref|WP_004560458.1|	56.33	371	161	1	1	1110	1	371	5e-108	396	Alanine racemase [Weissella confusa]
gene_1093	gi|498173727|ref|WP_010487883.1|	38.43	216	132	2	720	76	97	307	4e-25	120	NADPH:quinone reductase [Lactobacillus zeae]
gene_1093	gi|489675313|ref|WP_003579555.1|	39.35	216	130	2	720	76	97	307	2e-24	117	zinc-containing alcohol dehydrogenase/quinone oxidoreductase [NADPH] [Lactobacillus casei]
gene_1094	gi|498173727|ref|WP_010487883.1|	46.15	312	167	2	70	1002	1	307	2e-66	258	NADPH:quinone reductase [Lactobacillus zeae]
gene_1094	gi|489675313|ref|WP_003579555.1|	46.79	312	165	2	70	1002	1	307	2e-65	254	zinc-containing alcohol dehydrogenase/quinone oxidoreductase [NADPH] [Lactobacillus casei]
gene_1095	gi|498430041|ref|WP_010735818.1|	44.83	58	32	0	303	130	143	200	5e-06	55.5	phospholipase/carboxylesterase [Enterococcus mundtii]
gene_1096	gi|191638683|ref|YP_001987849.1|	43.2	206	117	1	1	618	3	205	4e-40	169	hypothetical protein LCABL_19120 [Lactobacillus casei BL23]
gene_1096	gi|489698446|ref|WP_003602591.1|	43.78	201	113	1	16	618	4	201	5e-40	169	carboxylesterase [Lactobacillus casei]
gene_1097	gi|489680458|ref|WP_003584680.1|	67.37	285	93	0	873	19	34	318	5e-114	416	glyoxalase family protein [Lactobacillus casei]
gene_1097	gi|191638682|ref|YP_001987848.1|	67.02	285	94	0	873	19	34	318	7e-114	415	lactoylglutathione lyase-like protein [Lactobacillus casei BL23]
gene_1098	gi|489680458|ref|WP_003584680.1|	67.09	316	104	0	25	972	3	318	2e-126	457	glyoxalase family protein [Lactobacillus casei]
gene_1098	gi|191638682|ref|YP_001987848.1|	66.77	316	105	0	25	972	3	318	2e-126	457	lactoylglutathione lyase-like protein [Lactobacillus casei BL23]
gene_1099	gi|377809849|ref|YP_005005070.1|	66.67	129	43	0	1	387	8	136	4e-44	182	pyridoxamine 5'-phosphate oxidase family protein [Pediococcus claussenii ATCC BAA-344]
gene_1099	gi|490698617|ref|WP_004562140.1|	61.16	121	47	0	1	363	8	128	2e-34	149	sugar ABC transporter substrate-binding protein [Lactobacillus paracasei]
gene_1100	gi|377810520|ref|YP_005005741.1|	41.43	70	41	0	228	19	249	318	1e-10	70.9	GDSL-like Lipase/Acylhydrolase family protein [Pediococcus claussenii ATCC BAA-344]
gene_1100	gi|448819591|ref|YP_007412753.1|	45.9	61	33	0	225	43	245	305	2e-06	56.6	Endoglucanase E-like protein, SGNH hydrolase family [Lactobacillus plantarum ZJ316]
gene_1101	gi|498307183|ref|WP_010621339.1|	40.61	293	172	7	1	873	32	318	7e-50	202	hypothetical protein [Lactobacillus suebicus]
gene_1101	gi|489811721|ref|WP_003715572.1|	41.36	295	169	9	1	873	30	317	9e-50	202	hypothetical protein [Lactobacillus oris]
gene_1103	gi|489774303|ref|WP_003678201.1|	42.74	234	129	4	1	687	1	224	4e-37	159	NADPH-quinone reductase [Lactobacillus coryniformis]
gene_1103	gi|497697294|ref|WP_010011478.1|	42.31	234	130	4	1	687	1	224	1e-36	158	NADPH-quinone reductase [Lactobacillus coryniformis]
gene_1104	gi|489854327|ref|WP_003757994.1|	44.41	286	158	2	151	1005	45	329	2e-69	268	lipase/esterase [Listeria grayi]
gene_1104	gi|490378334|ref|WP_004257931.1|	39.77	342	200	6	1	1008	1	336	6e-65	253	Lipase [Lactococcus garvieae]
gene_1105	gi|489700000|ref|WP_003604137.1|	59.38	224	91	2	31	702	9	230	2e-71	274	hypothetical protein [Lactobacillus casei]
gene_1105	gi|489688483|ref|WP_003592687.1|	59.38	224	91	2	31	702	9	230	2e-71	274	hypothetical protein [Lactobacillus casei]
gene_1107	gi|258538329|ref|YP_003172828.1|	75	80	20	0	240	1	148	227	1e-25	120	ABC transporter ATPase [Lactobacillus rhamnosus Lc 705]
gene_1107	gi|385834080|ref|YP_005871854.1|	75	80	20	0	240	1	148	227	1e-25	120	ABC transporter family protein [Lactobacillus rhamnosus ATCC 8530]
gene_1108	gi|489678728|ref|WP_003582959.1|	59.48	306	115	2	16	906	2	307	1e-93	348	ATP-binding component of an ABC superfamily transporter [Lactobacillus casei]
gene_1108	gi|191636944|ref|YP_001986110.1|	59.48	306	115	2	16	906	2	307	2e-93	347	ABC transporter [Lactobacillus casei BL23]
gene_1109	gi|498452691|ref|WP_010758181.1|	81.63	49	9	0	162	16	22	70	3e-07	59.7	hypothetical protein [Enterococcus pallens]
gene_1109	gi|496290924|ref|WP_009002962.1|	83.67	49	8	0	162	16	18	66	8e-07	58.2	hypothetical protein [Clostridium sp. D5]
gene_1110	gi|498452691|ref|WP_010758181.1|	74.29	70	18	0	1	210	1	70	4e-08	62.4	hypothetical protein [Enterococcus pallens]
gene_1112	gi|489692903|ref|WP_003597081.1|	55.74	366	162	0	1	1098	3	368	3e-108	397	XRE family transcriptional regulator [Lactobacillus casei]
gene_1112	gi|490695888|ref|WP_004559556.1|	55.74	366	162	0	1	1098	3	368	3e-108	397	XRE family transcriptional regulator [Lactobacillus casei]
gene_1113	gi|490385891|ref|WP_004265389.1|	78.46	599	129	0	27021	25225	8	606	0	926	pyruvate oxidase [Lactobacillus curvatus]
gene_1113	gi|81428800|ref|YP_395800.1|	77.63	599	134	0	27021	25225	11	609	0	919	pyruvate oxidase [Lactobacillus sakei subsp. sakei 23K]
gene_1114	gi|489646050|ref|WP_003550490.1|	75.58	86	21	0	1	258	285	370	5e-31	138	sorbitol dehydrogenase [Lactobacillus brevis]
gene_1114	gi|497708387|ref|WP_010022571.1|	69.05	84	26	0	1	252	282	365	5e-28	128	sorbitol dehydrogenase [Lactobacillus fructivorans]
gene_1115	gi|489646050|ref|WP_003550490.1|	69.74	152	46	0	1	456	129	280	9e-74	211	sorbitol dehydrogenase [Lactobacillus brevis]
gene_1115	gi|489646050|ref|WP_003550490.1|	74.55	55	14	0	458	622	285	339	9e-74	91.7	sorbitol dehydrogenase [Lactobacillus brevis]
gene_1115	gi|497708387|ref|WP_010022571.1|	61.84	152	58	0	1	456	126	277	2e-65	190	sorbitol dehydrogenase [Lactobacillus fructivorans]
gene_1115	gi|497708387|ref|WP_010022571.1|	67.27	55	18	0	458	622	282	336	2e-65	85.5	sorbitol dehydrogenase [Lactobacillus fructivorans]
gene_1116	gi|488905974|ref|WP_002817049.1|	51.49	134	65	0	1	402	179	312	8e-33	144	glucose transporter [Oenococcus oeni]
gene_1116	gi|488908492|ref|WP_002819567.1|	51.49	134	65	0	1	402	179	312	1e-32	143	glucose transporter [Oenococcus oeni]
gene_1117	gi|488908492|ref|WP_002819567.1|	58.7	46	19	0	147	10	267	312	8e-07	58.2	glucose transporter [Oenococcus oeni]
gene_1117	gi|488905974|ref|WP_002817049.1|	58.7	46	19	0	147	10	267	312	8e-07	58.2	glucose transporter [Oenococcus oeni]
gene_1118	gi|489646059|ref|WP_003550499.1|	54.62	249	110	1	1	738	83	331	1e-55	221	PurR family transcriptional regulator [Lactobacillus brevis]
gene_1118	gi|496132983|ref|WP_008857490.1|	45.75	247	133	1	1	738	94	340	8e-43	179	PurR family transcriptional regulator [Lactobacillus kisonensis]
gene_1119	gi|489646059|ref|WP_003550499.1|	67.61	71	23	0	1	213	1	71	3e-20	93.2	PurR family transcriptional regulator [Lactobacillus brevis]
gene_1119	gi|489646059|ref|WP_003550499.1|	63.64	22	8	0	213	278	72	93	3e-20	30.4	PurR family transcriptional regulator [Lactobacillus brevis]
gene_1119	gi|488916123|ref|WP_002827198.1|	59.09	66	27	0	1	198	1	66	8e-15	84.7	transcriptional regulator [Weissella paramesenteroides]
gene_1120	gi|489703059|ref|WP_003607196.1|	61.82	275	105	0	10	834	2	276	1e-86	325	RpiR family transcriptional regulator [Lactobacillus casei]
gene_1120	gi|489671958|ref|WP_003576213.1|	61.82	275	105	0	10	834	2	276	2e-86	324	RpiR family transcriptional regulator [Lactobacillus casei]
gene_1121	gi|409998114|ref|YP_006752515.1|	57.63	118	50	1	28	381	2	118	2e-29	133	ribose-5-phosphate isomerase A [Lactobacillus casei W56]
gene_1121	gi|489757847|ref|WP_003661809.1|	59.81	107	43	1	61	381	1	106	3e-27	125	ribose 5-phosphate isomerase [Lactobacillus paracasei]
gene_1122	gi|490604741|ref|WP_004469761.1|	50.43	115	57	0	10	354	103	217	1e-17	94	ribose 5-phosphate isomerase A [Lactobacillus casei]
gene_1122	gi|489787659|ref|WP_003691550.1|	45	120	66	0	1	360	103	222	1e-17	94	ribose 5-phosphate isomerase [Lactobacillus mali]
gene_1123	gi|489691764|ref|WP_003595948.1|	82.21	326	58	0	1	978	1	326	3e-139	500	Gfo/Idh/MocA family oxidoreductase [Lactobacillus casei]
gene_1123	gi|116495766|ref|YP_807500.1|	82.21	326	58	0	1	978	1	326	3e-139	499	dehydrogenase-like protein [Lactobacillus casei ATCC 334]
gene_1124	gi|498477495|ref|WP_010781811.1|	42.86	84	48	0	19	270	10	93	1e-11	73.9	RelB/DinJ family addiction module antitoxin [Enterococcus gilvus]
gene_1124	gi|496132135|ref|WP_008856642.1|	41.76	91	53	0	7	279	2	92	3e-11	72.8	addiction module antitoxin, RelB/DinJ family [Lactobacillus kisonensis]
gene_1125	gi|498265897|ref|WP_010580053.1|	42.86	77	43	1	7	234	40	116	2e-09	66.6	hypothetical protein [Lactobacillus vini]
gene_1125	gi|495019133|ref|WP_007745048.1|	41.98	81	42	2	7	234	37	114	3e-09	66.2	hypothetical protein [Oenococcus kitaharae]
gene_1126	gi|498179328|ref|WP_010493484.1|	80.89	225	43	0	91	765	31	255	3e-67	260	membrane protein [Lactobacillus zeae]
gene_1126	gi|491943507|ref|WP_005684130.1|	73.78	225	59	0	1	675	1	225	2e-52	211	membrane protein [Lactobacillus rhamnosus]
gene_1129	gi|495908811|ref|WP_008633390.1|	43.87	155	82	3	7	456	20	173	2e-24	116	RNA polymerase sigma factor [Halobacillus sp. BAB-2008]
gene_1129	gi|497452175|ref|WP_009766373.1|	41.1	146	82	1	7	432	20	165	2e-22	109	RNA polymerase sigma70 factor [Sporosarcina newyorkensis]
gene_1130	gi|498443590|ref|WP_010749212.1|	69.37	111	34	0	785	453	156	266	1e-37	162	ABC transporter ATP-binding protein [Enterococcus casseliflavus]
gene_1130	gi|491379258|ref|WP_005237149.1|	69.37	111	34	0	785	453	156	266	1e-37	162	ABC transporter ATP-binding protein [Enterococcus casseliflavus]
gene_1131	gi|498462543|ref|WP_010767935.1|	68.42	266	84	1	10	807	2	266	2e-94	350	ABC transporter ATP-binding protein [Enterococcus phoeniculicola]
gene_1131	gi|498466591|ref|WP_010771951.1|	66.79	265	88	1	13	807	3	266	3e-94	350	ABC transporter ATP-binding protein [Enterococcus caccae]
gene_1132	gi|258507685|ref|YP_003170436.1|	61.72	290	110	1	1	867	17	306	3e-49	201	ABC transporter permease [Lactobacillus rhamnosus GG]
gene_1132	gi|498179402|ref|WP_010493558.1|	62.07	290	109	1	1	867	17	306	3e-49	200	ABC transporter permease [Lactobacillus zeae]
gene_1133	gi|489669715|ref|WP_003573979.1|	58.47	301	125	3	64	966	22	308	3e-74	284	periplasmic-binding component of an ABC superfamily transporter [Lactobacillus casei]
gene_1133	gi|489664915|ref|WP_003569207.1|	58.47	301	125	3	64	966	22	308	5e-74	283	periplasmic-binding component of an ABC superfamily transporter [Lactobacillus casei]
gene_1134	gi|385834601|ref|YP_005872375.1|	58.96	134	55	0	432	31	185	318	3e-26	122	ABC transporter substrate binding family protein [Lactobacillus rhamnosus ATCC 8530]
gene_1134	gi|258538852|ref|YP_003173351.1|	58.96	134	55	0	432	31	184	317	3e-26	122	ABC transporter substrate-binding protein [Lactobacillus rhamnosus Lc 705]
gene_1135	gi|258538851|ref|YP_003173350.1|	59.49	311	126	2	1	933	1	308	4e-83	313	ABC transporter substrate-binding protein [Lactobacillus rhamnosus Lc 705]
gene_1135	gi|492000412|ref|WP_005715152.1|	58.84	311	128	2	1	933	1	308	1e-82	312	ABC-type putative transport system periplasmic component [Lactobacillus rhamnosus]
gene_1136	gi|498179398|ref|WP_010493554.1|	60.35	227	90	0	1	681	85	311	3e-61	239	ABC transporter substrate-binding protein [Lactobacillus zeae]
gene_1136	gi|258538851|ref|YP_003173350.1|	59.03	227	93	0	1	681	85	311	1e-60	238	ABC transporter substrate-binding protein [Lactobacillus rhamnosus Lc 705]
gene_1137	gi|498179398|ref|WP_010493554.1|	55.71	70	31	2	79	288	22	88	3e-11	72.8	ABC transporter substrate-binding protein [Lactobacillus zeae]
gene_1137	gi|492000412|ref|WP_005715152.1|	53.62	69	32	1	82	288	21	88	1e-10	70.5	ABC-type putative transport system periplasmic component [Lactobacillus rhamnosus]
gene_1138	gi|498180996|ref|WP_010495152.1|	40.26	303	178	3	1	900	1	301	8e-55	219	Mg2 transporter protein CorA family protein [Lactobacillus acidipiscis]
gene_1138	gi|341820150|emb|CCC56385.1|	38.74	302	185	2	1	906	1	300	2e-54	218	MIT family metal ion transporter CorA [Weissella thailandensis fsh4-2]
gene_1139	gi|58336456|ref|YP_193041.1|	32.23	301	198	3	1	885	1	300	3e-31	141	hypothetical protein LBA0109 [Lactobacillus acidophilus NCFM]
gene_1139	gi|489725338|ref|WP_003629454.1|	31.25	304	200	4	1	885	1	300	3e-31	140	restriction endonuclease [Lactobacillus helveticus]
gene_1140	gi|489725338|ref|WP_003629454.1|	31.85	292	190	4	855	7	1	288	2e-29	135	restriction endonuclease [Lactobacillus helveticus]
gene_1140	gi|58336456|ref|YP_193041.1|	32.53	289	189	3	855	7	1	288	3e-29	134	hypothetical protein LBA0109 [Lactobacillus acidophilus NCFM]
gene_1141	gi|492000387|ref|WP_005715139.1|	32.86	213	136	2	636	19	501	709	1e-18	99	Exonuclease SbcC [Lactobacillus rhamnosus]
gene_1141	gi|258538836|ref|YP_003173335.1|	34.26	216	132	4	636	19	501	709	4e-18	97.4	DNA repair ATPase SbcC [Lactobacillus rhamnosus Lc 705]
gene_1142	gi|489774706|ref|WP_003678603.1|	63.3	188	69	0	2596	3159	852	1039	2e-56	227	DNA repair ATPase [Lactobacillus coryniformis]
gene_1142	gi|489774706|ref|WP_003678603.1|	48.18	220	114	1	1	660	1	218	3e-49	203	DNA repair ATPase [Lactobacillus coryniformis]
gene_1142	gi|489774706|ref|WP_003678603.1|	37.78	180	112	4	1519	2058	499	663	9e-14	85.5	DNA repair ATPase [Lactobacillus coryniformis]
gene_1142	gi|497699790|ref|WP_010013974.1|	63.3	188	69	0	2596	3159	852	1039	2e-56	227	exonuclease SbcC [Lactobacillus coryniformis]
gene_1142	gi|497699790|ref|WP_010013974.1|	41.82	330	192	3	1	990	1	322	2e-49	203	exonuclease SbcC [Lactobacillus coryniformis]
gene_1142	gi|497699790|ref|WP_010013974.1|	37.78	180	112	4	1519	2058	499	663	9e-14	85.5	exonuclease SbcC [Lactobacillus coryniformis]
gene_1143	gi|489759621|ref|WP_003663569.1|	60	50	20	0	155	6	225	274	8e-10	68.2	exonuclease SbcD subunit D [Lactobacillus reuteri]
gene_1143	gi|338202419|ref|YP_004648564.1|	58	50	21	0	155	6	225	274	2e-09	67	exonuclease SbcD [Lactobacillus reuteri SD2112]
gene_1144	gi|489774707|ref|WP_003678604.1|	58.63	365	150	3	1	1092	1	361	6e-116	422	Exonuclease SbcD [Lactobacillus coryniformis]
gene_1144	gi|497699792|ref|WP_010013976.1|	58.63	365	150	3	1	1092	1	361	6e-116	422	exonuclease SbcD subunit D [Lactobacillus coryniformis]
gene_1146	gi|191636993|ref|YP_001986159.1|	61.36	515	199	0	82	1626	23	537	0	639	peptide ABC transporter substrate-binding lipoprotein [Lactobacillus casei BL23]
gene_1146	gi|116493746|ref|YP_805480.1|	61.36	515	199	0	82	1626	23	537	0	639	oligopeptide ABC transporter periplasmic protein [Lactobacillus casei ATCC 334]
gene_1148	gi|258509061|ref|YP_003171812.1|	68.32	505	160	1	1	1515	37	539	0	696	ABC transporter oligopeptide-binding protein [Lactobacillus rhamnosus GG]
gene_1148	gi|491996511|ref|WP_005712962.1|	68.32	505	160	1	1	1515	37	539	0	696	peptide ABC transporter substrate-binding protein [Lactobacillus rhamnosus]
gene_1149	gi|489695288|ref|WP_003599454.1|	83.13	83	14	0	249	1	1	83	1e-33	147	oligopeptide transport system permease protein [Lactobacillus casei]
gene_1149	gi|409997866|ref|YP_006752267.1|	83.13	83	14	0	249	1	2	84	1e-33	147	oligopeptide transport system permease OppB [Lactobacillus casei W56]
gene_1150	gi|409997866|ref|YP_006752267.1|	84.74	308	47	1	1	924	2	308	3e-127	460	oligopeptide transport system permease OppB [Lactobacillus casei W56]
gene_1150	gi|116495525|ref|YP_807259.1|	84.74	308	47	1	1	924	1	307	3e-127	460	dipeptide/oligopeptide/nickel ABC transporter permease [Lactobacillus casei ATCC 334]
gene_1151	gi|385835888|ref|YP_005873663.1|	76.04	338	81	2	1	1014	1	332	2e-144	517	binding--dependent transport system inner membrane component family protein [Lactobacillus rhamnosus ATCC 8530]
gene_1151	gi|498177471|ref|WP_010491627.1|	75.74	338	82	2	1	1014	1	332	8e-144	515	peptide ABC transporter permease [Lactobacillus zeae]
gene_1152	gi|409997865|ref|YP_006752266.1|	86.82	220	29	0	768	109	120	339	4e-104	382	oligopeptide transport system permease OppC [Lactobacillus casei W56]
gene_1152	gi|116495524|ref|YP_807258.1|	86.82	220	29	0	768	109	113	332	4e-104	382	dipeptide/oligopeptide/nickel ABC transporter permease [Lactobacillus casei ATCC 334]
gene_1153	gi|498177469|ref|WP_010491625.1|	85.55	339	49	0	31	1047	4	342	2e-157	560	peptide ABC transporter ATP-binding protein [Lactobacillus zeae]
gene_1153	gi|489696496|ref|WP_003600656.1|	84.66	339	52	0	31	1047	4	342	8e-156	555	ATP-binding component of an ABC superfamily oligopeptide transporter [Lactobacillus casei]
gene_1154	gi|488344831|ref|WP_002414216.1|	64.93	134	46	3	402	4	349	473	4e-65	165	peptide ABC transporter, ATP-binding protein [Enterococcus faecalis]
gene_1154	gi|488344831|ref|WP_002414216.1|	70.42	71	21	0	635	423	271	341	4e-65	108	peptide ABC transporter, ATP-binding protein [Enterococcus faecalis]
gene_1154	gi|488344831|ref|WP_002414216.1|	45.19	104	52	3	297	1	22	123	3e-14	83.6	peptide ABC transporter, ATP-binding protein [Enterococcus faecalis]
gene_1154	gi|494998881|ref|WP_007724897.1|	56.25	128	53	2	378	4	352	475	7e-52	140	oligopeptide/dipeptide ABC transporter, ATP-binding protein [Brevibacillus sp. BC25]
gene_1154	gi|494998881|ref|WP_007724897.1|	56.72	67	29	0	632	432	271	337	7e-52	89.7	oligopeptide/dipeptide ABC transporter, ATP-binding protein [Brevibacillus sp. BC25]
gene_1154	gi|494998881|ref|WP_007724897.1|	48.08	104	48	4	297	4	20	121	1e-14	84.7	oligopeptide/dipeptide ABC transporter, ATP-binding protein [Brevibacillus sp. BC25]
gene_1155	gi|258540248|ref|YP_003174747.1|	79.88	169	34	1	4	510	1	164	2e-78	272	oligopeptide ABC transporter ATPase [Lactobacillus rhamnosus Lc 705]
gene_1155	gi|258540248|ref|YP_003174747.1|	91.67	24	2	0	527	598	158	181	2e-78	46.6	oligopeptide ABC transporter ATPase [Lactobacillus rhamnosus Lc 705]
gene_1155	gi|491968108|ref|WP_005697418.1|	79.88	169	34	1	4	510	1	164	2e-78	272	oligopeptide ABC transporter ATPase, partial [Lactobacillus rhamnosus]
gene_1155	gi|491968108|ref|WP_005697418.1|	91.67	24	2	0	527	598	158	181	2e-78	46.6	oligopeptide ABC transporter ATPase, partial [Lactobacillus rhamnosus]
gene_1156	gi|258540248|ref|YP_003174747.1|	96	25	1	0	156	82	140	164	2e-12	54.7	oligopeptide ABC transporter ATPase [Lactobacillus rhamnosus Lc 705]
gene_1156	gi|258540248|ref|YP_003174747.1|	90.48	21	2	0	65	3	158	178	2e-12	42	oligopeptide ABC transporter ATPase [Lactobacillus rhamnosus Lc 705]
gene_1156	gi|258509057|ref|YP_003171808.1|	96	25	1	0	156	82	140	164	2e-12	54.7	oligopeptide ABC transporter ATP-binding protein [Lactobacillus rhamnosus GG]
gene_1156	gi|258509057|ref|YP_003171808.1|	90.48	21	2	0	65	3	158	178	2e-12	42	oligopeptide ABC transporter ATP-binding protein [Lactobacillus rhamnosus GG]
gene_1157	gi|498177467|ref|WP_010491623.1|	78.87	142	29	2	1	423	189	326	2e-56	222	peptide ABC transporter substrate-binding protein [Lactobacillus zeae]
gene_1157	gi|491948209|ref|WP_005686241.1|	83.72	129	20	1	1	384	190	318	2e-55	219	peptide ABC transporter substrate-binding protein [Lactobacillus rhamnosus]
gene_1158	gi|258538267|ref|YP_003172766.1|	52.47	263	122	2	49	828	21	283	2e-65	254	metal-dependent membrane protease [Lactobacillus rhamnosus Lc 705]
gene_1158	gi|385834019|ref|YP_005871793.1|	52.47	263	122	2	49	828	21	283	2e-65	254	CAAX amino terminal protease self- immunity family protein [Lactobacillus rhamnosus ATCC 8530]
gene_1160	gi|301065576|ref|YP_003787599.1|	28.31	166	115	2	1	486	57	215	2e-12	77.8	XRE family transcriptional regulator [Lactobacillus casei str. Zhang]
gene_1160	gi|489757613|ref|WP_003661578.1|	27.71	166	116	2	1	486	101	259	6e-12	76.3	XRE family transcriptional regulator [Lactobacillus paracasei]
gene_1161	gi|498178834|ref|WP_010492990.1|	22.93	157	116	2	669	214	131	283	8e-06	55.8	XRE family transcriptional regulator [Lactobacillus zeae]
gene_1163	gi|493689564|ref|WP_006639615.1|	47.69	216	113	0	223	870	53	268	5e-53	213	polysaccharide deacetylase [Bacillus sonorensis]
gene_1163	gi|404491316|ref|YP_006715422.1|	41.31	259	152	2	94	870	18	265	3e-51	207	polysaccharide deacetylase YxkH [Bacillus licheniformis DSM 13 = ATCC 14580]
gene_1164	gi|496133649|ref|WP_008858156.1|	50.65	306	142	4	1	891	1	302	3e-72	277	membrane protein [Lactobacillus kisonensis]
gene_1164	gi|406026299|ref|YP_006725131.1|	51.13	309	141	4	1	897	1	305	2e-71	274	integral membrane protein [Lactobacillus buchneri CD034]
gene_1166	gi|334881303|emb|CCB82151.1|	48.55	276	141	2	10	834	1	274	3e-66	257	AraC family transcriptional regulator [Lactobacillus pentosus MP-10]
gene_1166	gi|380034124|ref|YP_004891115.1|	48.73	275	138	3	10	825	1	271	1e-65	254	AraC family transcriptional regulator [Lactobacillus plantarum WCFS1]
gene_1167	gi|334881303|emb|CCB82151.1|	45.5	189	102	2	564	1	1	187	1e-37	161	AraC family transcriptional regulator [Lactobacillus pentosus MP-10]
gene_1167	gi|380034124|ref|YP_004891115.1|	45.03	191	102	3	564	1	1	187	2e-34	150	AraC family transcriptional regulator [Lactobacillus plantarum WCFS1]
gene_1168	gi|498440076|ref|WP_010745728.1|	50.96	104	51	0	1	312	131	234	1e-25	120	MgtC family protein [Enterococcus raffinosus]
gene_1168	gi|498464597|ref|WP_010769983.1|	50	104	52	0	1	312	131	234	3e-25	119	MgtC family protein [Enterococcus phoeniculicola]
gene_1169	gi|497699834|ref|WP_010014018.1|	59.12	137	56	0	37	447	3	139	3e-42	176	magnesium transporter MgtC [Lactobacillus coryniformis]
gene_1169	gi|497695027|ref|WP_010009211.1|	59.12	137	56	0	37	447	3	139	3e-42	175	magnesium transporter MgtC [Lactobacillus coryniformis]
gene_1170	gi|414082593|ref|YP_006991296.1|	77.52	307	69	1	927	7	165	470	4e-134	483	ABC transporter [Carnobacterium maltaromaticum LMA28]
gene_1170	gi|339638063|emb|CCC17106.1|	72.08	308	86	0	927	4	173	480	9e-128	461	ABC transporter, ATP-binding and permease protein [Lactobacillus pentosus IG1]
gene_1171	gi|339638063|emb|CCC17106.1|	71.55	594	169	0	1	1782	8	601	0	838	ABC transporter, ATP-binding and permease protein [Lactobacillus pentosus IG1]
gene_1171	gi|334881305|emb|CCB82153.1|	71.38	594	170	0	1	1782	8	601	0	837	ABC transporter, ATP-binding and permease protein [Lactobacillus pentosus MP-10]
gene_1172	gi|334881304|emb|CCB82152.1|	68.82	558	174	0	1	1674	18	575	0	777	ABC transporter, ATP-binding and permease protein [Lactobacillus pentosus MP-10]
gene_1172	gi|478485640|ref|YP_007753221.1|	68.38	563	178	0	1	1689	18	580	0	775	ABC transporter ATP-binding/permease [Enterococcus casseliflavus EC20]
gene_1174	gi|496538494|ref|WP_009244744.1|	63.69	168	61	1	1	504	18	184	3e-53	212	hypothetical protein [Lachnospiraceae bacterium 2_1_58FAA]
gene_1174	gi|490981683|ref|WP_004843442.1|	63.1	168	62	1	1	504	18	184	5e-52	208	hypothetical protein [[Ruminococcus] gnavus]
gene_1176	gi|490744898|ref|WP_004607206.1|	41.63	209	115	3	22	627	59	266	6e-37	159	hypothetical protein [Clostridium scindens]
gene_1176	gi|496549896|ref|WP_009255971.1|	38.68	212	119	3	25	627	47	256	2e-34	150	hypothetical protein [Lachnospiraceae bacterium 3_1_57FAA_CT1]
gene_1177	gi|377809209|ref|YP_005004430.1|	65.51	432	149	0	76	1371	1	432	2e-154	551	aldehyde dehydrogenase family protein [Pediococcus claussenii ATCC BAA-344]
gene_1177	gi|498317281|ref|WP_010631437.1|	61.9	441	168	0	49	1371	30	470	9e-151	539	bifunctional acetaldehyde-CoA/alcohol dehydrogenase [Sporolactobacillus vineae]
gene_1180	gi|377809367|ref|YP_005004588.1|	46	150	78	3	1	441	124	270	6e-25	118	sugar transport family protein [Pediococcus claussenii ATCC BAA-344]
gene_1180	gi|254557182|ref|YP_003063599.1|	42.18	147	85	2	1	441	123	265	3e-23	112	sugar transport protein [Lactobacillus plantarum JDM1]
gene_1181	gi|498458547|ref|WP_010763976.1|	41.86	129	69	1	16	384	3	131	1e-21	107	glucose uptake protein [Enterococcus moraviensis]
gene_1181	gi|498465792|ref|WP_010771159.1|	48.96	96	49	0	16	303	3	98	6e-21	105	glucose uptake protein [Enterococcus caccae]
gene_1182	gi|472405994|ref|YP_007653099.1|	55.56	396	176	1	1	1188	23	417	4e-117	427	probable succinyl-diaminopimelate desuccinylase [Lactobacillus brevis KB290]
gene_1182	gi|116332923|ref|YP_794450.1|	55.3	396	177	1	1	1188	17	411	6e-117	426	succinyl-diaminopimelate desuccinylase [Lactobacillus brevis ATCC 367]
gene_1186	gi|494394888|ref|WP_007209030.1|	68.32	101	31	1	73	372	53	153	6e-26	100	ABC transporter permease [Enterococcus italicus]
gene_1186	gi|494394888|ref|WP_007209030.1|	64	25	9	0	8	82	31	55	6e-26	41.6	ABC transporter permease [Enterococcus italicus]
gene_1186	gi|495657214|ref|WP_008381793.1|	73.27	101	26	1	73	372	59	159	2e-25	102	ABC superfamily ATP binding cassette transporter, membrane protein [Enterococcus sp. C1]
gene_1186	gi|495657214|ref|WP_008381793.1|	50	28	10	1	2	73	31	58	2e-25	38.1	ABC superfamily ATP binding cassette transporter, membrane protein [Enterococcus sp. C1]
gene_1187	gi|488968507|ref|WP_002879483.1|	44.12	68	38	1	204	1	181	247	6e-09	65.1	transposase IS607 family protein [Lactobacillus delbrueckii]
gene_1187	gi|497244141|ref|WP_009558358.1|	41.18	68	40	1	204	1	168	234	1e-08	64.3	Transposase [Lactobacillus sp. 66c]
gene_1188	gi|258508724|ref|YP_003171475.1|	47.69	411	215	7	1	1233	1	401	6e-102	376	transposase IS605 family protein [Lactobacillus rhamnosus GG]
gene_1188	gi|490700019|ref|WP_004563498.1|	45.1	408	220	4	13	1224	12	414	7e-98	363	transposase [Lactobacillus ruminis]
gene_1190	gi|336053685|ref|YP_004561972.1|	71.43	35	10	0	137	33	88	122	8e-06	54.7	dihydroxyacetone kinase, phosphotransfer subunit [Lactobacillus kefiranofaciens ZW3]
gene_1191	gi|490141367|ref|WP_004041713.1|	65.55	119	41	0	22	378	4	122	2e-37	159	dihydroxyacetone kinase, phosphotransfer subunit [Lactobacillus sp. ASF360]
gene_1191	gi|491957879|ref|WP_005691619.1|	65.55	119	41	0	22	378	44	162	4e-37	158	dihydroxyacetone kinase [Lactobacillus rhamnosus]
gene_1192	gi|491957879|ref|WP_005691619.1|	65.06	83	29	0	249	1	44	126	4e-24	115	dihydroxyacetone kinase [Lactobacillus rhamnosus]
gene_1192	gi|258507501|ref|YP_003170252.1|	65.06	83	29	0	249	1	4	86	4e-24	115	dihydroxyacetone kinase, phosphotransfer subunit [Lactobacillus rhamnosus GG]
gene_1193	gi|491948440|ref|WP_005686377.1|	65.59	93	32	1	1	279	91	182	3e-26	122	dihydroxyacetone kinase [Lactobacillus rhamnosus]
gene_1193	gi|491992024|ref|WP_005709619.1|	65.59	93	32	1	1	279	91	182	6e-26	121	dihydroxyacetone kinase [Lactobacillus rhamnosus]
gene_1194	gi|488921837|ref|WP_002832912.1|	59.21	76	31	0	1	228	2	77	6e-26	95.1	dihydroxyacetone kinase, L subunit [Pediococcus pentosaceus]
gene_1194	gi|488921837|ref|WP_002832912.1|	95.65	23	1	0	248	316	70	92	6e-26	47.4	dihydroxyacetone kinase, L subunit [Pediococcus pentosaceus]
gene_1194	gi|116493389|ref|YP_805124.1|	59.21	76	31	0	1	228	2	77	8e-26	94.7	dihydroxyacetone kinase [Pediococcus pentosaceus ATCC 25745]
gene_1194	gi|116493389|ref|YP_805124.1|	95.65	23	1	0	248	316	70	92	8e-26	47.4	dihydroxyacetone kinase [Pediococcus pentosaceus ATCC 25745]
gene_1195	gi|489700253|ref|WP_003604390.1|	69.53	338	103	2	1	1014	5	339	1e-110	405	phosphoenolpyruvate-dihydroxyacetone phosphotransferase dihydroxyacetone binding subunit [Lactobacillus casei]
gene_1195	gi|489693252|ref|WP_003597428.1|	69.53	338	103	2	1	1014	5	339	2e-110	404	phosphoenolpyruvate-dihydroxyacetone phosphotransferase dihydroxyacetone binding subunit [Lactobacillus casei]
gene_1196	gi|491992029|ref|WP_005709622.1|	78.43	102	22	1	306	1	1	100	4e-32	142	dihydroxyacetone kinase subunit K [Lactobacillus rhamnosus]
gene_1196	gi|258507504|ref|YP_003170255.1|	78.43	102	22	1	306	1	1	100	4e-32	142	dihydroxyacetone kinase subunit DhaK [Lactobacillus rhamnosus GG]
gene_1197	gi|406027602|ref|YP_006726434.1|	78.08	447	98	0	1	1341	1	447	0	704	NADH peroxidase [Lactobacillus buchneri CD034]
gene_1197	gi|331702129|ref|YP_004399088.1|	78.08	447	98	0	1	1341	1	447	0	704	NADH peroxidase [Lactobacillus buchneri NRRL B-30929]
gene_1198	gi|493634106|ref|WP_006585955.1|	43.71	151	80	3	34	471	457	604	2e-27	128	gametolysin [Lactobacillus jensenii]
gene_1198	gi|493634106|ref|WP_006585955.1|	40.13	157	80	2	34	462	370	523	4e-24	117	gametolysin [Lactobacillus jensenii]
gene_1198	gi|493634106|ref|WP_006585955.1|	27.32	205	121	5	1	531	260	461	1e-14	85.5	gametolysin [Lactobacillus jensenii]
gene_1198	gi|493634106|ref|WP_006585955.1|	47.69	65	33	1	58	249	542	606	4e-09	67	gametolysin [Lactobacillus jensenii]
gene_1198	gi|493634106|ref|WP_006585955.1|	31.68	101	66	3	253	546	276	371	8e-06	56.2	gametolysin [Lactobacillus jensenii]
gene_1198	gi|495745506|ref|WP_008470085.1|	33.13	166	90	4	37	471	284	446	1e-18	99	Gametolysin [Lactobacillus hominis]
gene_1198	gi|495745506|ref|WP_008470085.1|	37.5	112	69	6	256	588	284	388	4e-07	60.5	Gametolysin [Lactobacillus hominis]
gene_1200	gi|491945283|ref|WP_005684849.1|	54.31	267	122	0	43	843	24	290	8e-77	292	LysR family transcriptional regulator [Lactobacillus rhamnosus]
gene_1200	gi|491992649|ref|WP_005709983.1|	54.31	267	122	0	43	843	16	282	1e-76	291	LysR family transcriptional regulator [Lactobacillus rhamnosus]
gene_1201	gi|501674169|ref|YP_007994562.1|	77.94	136	28	1	1	402	2	137	4e-60	235	Cupin superfamily protein [Lactobacillus fermentum F-6]
gene_1201	gi|184154820|ref|YP_001843160.1|	77.94	136	28	1	1	402	1	136	4e-60	235	hypothetical protein LAF_0344 [Lactobacillus fermentum IFO 3956]
gene_1202	gi|497706866|ref|WP_010021050.1|	57.32	164	68	2	184	669	55	214	5e-41	172	carboxymuconolactone decarboxylase [Lactobacillus farciminis]
gene_1202	gi|496674401|ref|WP_009316891.1|	32.82	195	126	1	91	660	81	275	3e-23	114	4-carboxymuconolactone decarboxylase [Tannerella sp. 6_1_58FAA_CT1]
gene_1203	gi|497706866|ref|WP_010021050.1|	57.32	164	68	2	543	58	55	214	6e-41	172	carboxymuconolactone decarboxylase [Lactobacillus farciminis]
gene_1203	gi|496674401|ref|WP_009316891.1|	32.82	195	126	1	636	67	81	275	3e-23	114	4-carboxymuconolactone decarboxylase [Tannerella sp. 6_1_58FAA_CT1]
gene_1204	gi|496131924|ref|WP_008856431.1|	87.74	106	13	0	4	321	1	106	6e-49	197	4-carboxymuconolactone decarboxylase [Lactobacillus kisonensis]
gene_1204	gi|489731464|ref|WP_003635580.1|	85.85	106	15	0	4	321	1	106	5e-48	194	4-carboxymuconolactone decarboxylase [Lactobacillus hilgardii]
gene_1205	gi|489701865|ref|WP_003606002.1|	56.48	108	47	1	16	339	5	111	3e-27	125	CrcB-like protein [Lactobacillus casei]
gene_1205	gi|498178299|ref|WP_010492455.1|	57.01	107	46	1	16	336	5	110	7e-27	124	membrane protein [Lactobacillus zeae]
gene_1207	gi|495615683|ref|WP_008340262.1|	60.94	320	124	2	1	957	5	323	9e-99	365	spore coat protein [Alicyclobacillus acidocaldarius]
gene_1207	gi|498266663|ref|WP_010580819.1|	58.81	318	131	0	1	954	5	322	6e-98	362	dTDP-glucose 4,6-dehydratase [Lactobacillus vini]
gene_1208	gi|492001029|ref|WP_005715439.1|	61.22	49	19	0	150	4	143	191	1e-08	63.9	N-formylglutamate deformylase [Lactobacillus rhamnosus]
gene_1208	gi|489686739|ref|WP_003590952.1|	62.5	48	18	0	150	7	136	183	2e-08	63.2	N-formylglutamate deformylase [Lactobacillus casei]
gene_1209	gi|491992547|ref|WP_005709921.1|	57.69	260	110	2	7	786	7	264	3e-79	300	N-formylglutamate amidohydrolase [Lactobacillus rhamnosus]
gene_1209	gi|498173995|ref|WP_010488151.1|	58.37	257	107	2	13	783	9	263	1e-78	298	N-formylglutamate amidohydrolase [Lactobacillus zeae]
gene_1210	gi|497700069|ref|WP_010014253.1|	56.62	219	95	0	726	70	440	658	1e-52	211	P-type ATPase [Lactobacillus coryniformis]
gene_1210	gi|497696563|ref|WP_010010747.1|	56.62	219	95	0	726	70	22	240	1e-52	211	P-type ATPase, partial [Lactobacillus coryniformis]
gene_1211	gi|497700069|ref|WP_010014253.1|	46.15	195	105	0	594	10	10	204	8e-36	155	P-type ATPase [Lactobacillus coryniformis]
gene_1211	gi|497696564|ref|WP_010010748.1|	46.15	195	105	0	594	10	10	204	8e-36	155	P-type ATPase, partial [Lactobacillus coryniformis]
gene_1212	gi|497700069|ref|WP_010014253.1|	48.31	768	391	5	1	2286	10	774	7e-159	566	P-type ATPase [Lactobacillus coryniformis]
gene_1212	gi|498309285|ref|WP_010623441.1|	46.92	763	403	5	1	2283	1	754	1e-140	506	P-type ATPase [Lactobacillus versmoldensis]
gene_1213	gi|498309284|ref|WP_010623440.1|	75.88	427	102	1	43	1320	1	427	0	645	enolase [Lactobacillus versmoldensis]
gene_1213	gi|489690218|ref|WP_003594412.1|	69.86	428	127	2	43	1320	1	428	2e-163	581	enolase [Lactobacillus casei]
gene_1214	gi|497690619|ref|WP_010004803.1|	66.23	231	78	0	4	696	22	252	2e-83	313	ADP-ribose pyrophosphatase [Leuconostoc lactis]
gene_1214	gi|491040774|ref|WP_004902443.1|	66.67	231	77	0	4	696	11	241	2e-83	313	ADP-ribose pyrophosphatase [Leuconostoc citreum]
gene_1215	gi|491796354|ref|WP_005604533.1|	19.61	255	187	6	241	951	65	313	4e-06	57.8	hypothetical protein [Butyrivibrio crossotus]
gene_1216	gi|498177725|ref|WP_010491881.1|	42.94	531	301	4	7	1593	11	539	1e-91	342	multidrug ABC transporter permease [Lactobacillus zeae]
gene_1216	gi|489666910|ref|WP_003571194.1|	44.91	530	288	7	7	1584	11	536	6e-90	337	multidrug ABC transporter permease [Lactobacillus casei]
gene_1217	gi|489662622|ref|WP_003566931.1|	44.49	517	287	2	154	1704	46	560	2e-102	378	putative ABC transporter ATP-binding protein [Lactobacillus casei]
gene_1217	gi|492000823|ref|WP_005715346.1|	41.71	561	327	3	13	1695	4	557	9e-102	376	Putative ABC transporter [Lactobacillus rhamnosus]
gene_1219	gi|334881296|emb|CCB82142.1|	36.19	409	250	4	1	1194	73	480	1e-53	216	response regulator [Lactobacillus pentosus MP-10]
gene_1219	gi|254558073|ref|YP_003064490.1|	36.19	409	250	5	1	1194	73	480	3e-52	211	response regulator [Lactobacillus plantarum JDM1]
gene_1220	gi|495747602|ref|WP_008472181.1|	53.15	111	52	0	429	97	1	111	9e-27	124	Two-component response regulator [Lactobacillus gigeriorum]
gene_1220	gi|254558073|ref|YP_003064490.1|	46.48	142	76	1	429	4	1	131	1e-26	124	response regulator [Lactobacillus plantarum JDM1]
gene_1221	gi|308182143|ref|YP_003926271.1|	45.62	377	204	2	1	1128	193	566	2e-84	318	histidine protein kinase; sensor protein [Lactobacillus plantarum subsp. plantarum ST-III]
gene_1221	gi|489737488|ref|WP_003641583.1|	45.62	377	204	2	1	1128	193	566	4e-84	317	histidine kinase [Lactobacillus plantarum]
gene_1222	gi|380034117|ref|YP_004891108.1|	31.69	142	96	1	1	423	8	149	1e-13	80.9	two-component system histidine protein kinase; sensor protein [Lactobacillus plantarum WCFS1]
gene_1222	gi|308182143|ref|YP_003926271.1|	31.69	142	96	1	1	423	8	149	1e-13	80.9	histidine protein kinase; sensor protein [Lactobacillus plantarum subsp. plantarum ST-III]
gene_1223	gi|495747074|ref|WP_008471653.1|	46.93	179	95	0	1	537	18	196	1e-38	164	Predicted membrane protein [Lactobacillus hominis]
gene_1223	gi|380034118|ref|YP_004891109.1|	42.16	185	107	0	1	555	18	202	5e-38	162	membrane protein [Lactobacillus plantarum WCFS1]
gene_1224	gi|495747598|ref|WP_008472177.1|	61.15	489	190	1	1	1467	1	488	2e-174	617	ABC superfamily ATP binding cassette transporter, binding protein [Lactobacillus gigeriorum]
gene_1224	gi|308182146|ref|YP_003926274.1|	61.59	453	173	1	112	1467	38	490	1e-161	575	sugar ABC transporter, substrate binding protein [Lactobacillus plantarum subsp. plantarum ST-III]
gene_1225	gi|254558078|ref|YP_003064495.1|	74.51	306	78	1	10	927	1	305	4e-105	386	sugar ABC transporter permease [Lactobacillus plantarum JDM1]
gene_1225	gi|334881300|emb|CCB82148.1|	73.86	306	80	1	10	927	4	308	1e-104	385	carbohydrate ABC superfamily ATP binding cassette transporter, membrane protein [Lactobacillus pentosus MP-10]
gene_1226	gi|334881301|emb|CCB82149.1|	76.43	297	70	0	1	891	24	320	6e-118	429	sugar ABC transporter, permease protein [Lactobacillus pentosus MP-10]
gene_1226	gi|254558079|ref|YP_003064496.1|	77.1	297	68	0	1	891	24	320	8e-118	428	sugar ABC transporter permease [Lactobacillus plantarum JDM1]
gene_1228	gi|489736111|ref|WP_003640206.1|	44.09	279	156	0	4	840	117	395	1e-64	252	glycoside hydrolase, family 28 [Lactobacillus pentosus]
gene_1228	gi|328956252|ref|YP_004373585.1|	41.59	226	132	0	4	681	115	340	7e-49	199	hypothetical protein Corgl_1672 [Coriobacterium glomerans PW2]
gene_1229	gi|489736111|ref|WP_003640206.1|	56.02	191	84	0	573	1	7	197	8e-54	214	glycoside hydrolase, family 28 [Lactobacillus pentosus]
gene_1229	gi|328956252|ref|YP_004373585.1|	47.8	182	95	0	546	1	14	195	1e-36	157	hypothetical protein Corgl_1672 [Coriobacterium glomerans PW2]
gene_1230	gi|489736111|ref|WP_003640206.1|	59	100	41	0	16	315	7	106	1e-21	107	glycoside hydrolase, family 28 [Lactobacillus pentosus]
gene_1230	gi|495081601|ref|WP_007806425.1|	42.31	78	45	0	4	237	32	109	3e-06	56.2	endopolygalacturonase [Flavobacterium sp. CF136]
gene_1232	gi|495747085|ref|WP_008471664.1|	52.05	880	406	8	1	2592	20	889	0	835	Putative alpha-mannosidase [Lactobacillus hominis]
gene_1232	gi|392988543|ref|YP_006487136.1|	51.7	882	411	11	1	2601	19	893	0	817	alpha-mannosidase [Enterococcus hirae ATCC 9790]
gene_1233	gi|489217396|ref|WP_003125950.1|	60.1	416	165	1	1	1245	14	429	8e-144	515	glycosyl hydrolase [Enterococcus gallinarum]
gene_1233	gi|507132398|gb|EOR24759.1|	61.86	409	155	1	22	1245	22	430	2e-143	514	hypothetical protein A499_06985 [Bacillus nealsonii AAU1]
gene_1234	gi|489739519|ref|WP_003643602.1|	49.13	346	176	1	7	1044	2	346	5e-89	333	GntR family transcriptional regulator [Lactobacillus plantarum]
gene_1234	gi|489737498|ref|WP_003641593.1|	49.13	346	176	1	7	1044	14	358	5e-89	333	GntR family transcriptional regulator [Lactobacillus plantarum]
gene_1235	gi|334881293|emb|CCB82137.1|	38.21	301	158	7	819	1	5	304	7e-46	189	putative alpha-1,2-mannosidase [Lactobacillus pentosus MP-10]
gene_1235	gi|339638075|emb|CCC17119.1|	37.87	301	159	6	819	1	5	304	1e-45	188	putative alpha-1,2-mannosidase [Lactobacillus pentosus IG1]
gene_1236	gi|495747088|ref|WP_008471667.1|	48.37	676	337	8	10	2001	6	675	1e-160	572	Sugar hydrolase [Lactobacillus hominis]
gene_1236	gi|495747589|ref|WP_008472168.1|	50	624	308	4	10	1869	6	627	4e-158	564	Putative alpha-1,2-mannosidase [Lactobacillus gigeriorum]
gene_1237	gi|489674994|ref|WP_003579236.1|	87.3	370	47	0	7	1116	53	422	1e-173	614	RNA polymerase sigma factor [Lactobacillus casei]
gene_1237	gi|116494985|ref|YP_806719.1|	87.3	370	47	0	7	1116	53	422	1e-173	614	RNA polymerase sigma factor RpoD [Lactobacillus casei ATCC 334]
gene_1238	gi|501146856|ref|YP_007987194.1|	50	50	25	0	150	1	304	353	5e-08	62	DNA primase DnaG [Lactobacillus plantarum subsp. plantarum P-8]
gene_1238	gi|448821468|ref|YP_007414630.1|	50	50	25	0	150	1	304	353	5e-08	62	DNA primase [Lactobacillus plantarum ZJ316]
gene_1239	gi|498467191|ref|WP_010772549.1|	72.09	43	12	0	129	1	1	43	6e-12	75.1	DNA primase [Enterococcus caccae]
gene_1239	gi|498459467|ref|WP_010764886.1|	72.09	43	12	0	129	1	1	43	6e-12	75.1	DNA primase [Enterococcus moraviensis]
gene_1241	gi|490391684|ref|WP_004270801.1|	43.97	630	334	8	1	1833	1	623	3e-141	508	DNA primase [Lactobacillus curvatus]
gene_1241	gi|81428493|ref|YP_395493.1|	44.76	630	329	8	1	1833	1	627	3e-140	504	DNA primase G [Lactobacillus sakei subsp. sakei 23K]
gene_1242	gi|493972797|ref|WP_006915912.1|	55.17	58	26	0	216	43	633	690	3e-10	69.3	glycine-tRNA synthetase subunit beta [Lactobacillus coleohominis]
gene_1242	gi|42519243|ref|NP_965173.1|	47.46	59	31	0	219	43	632	690	2e-09	67	glycyl-tRNA synthetase subunit beta [Lactobacillus johnsonii NCC 533]
gene_1243	gi|489811370|ref|WP_003715223.1|	60.96	689	267	2	19	2079	3	691	0	846	glycine-tRNA synthetase subunit beta [Lactobacillus oris]
gene_1243	gi|489808053|ref|WP_003711916.1|	60.81	689	268	2	19	2079	3	691	0	845	glycine-tRNA synthetase subunit beta [Lactobacillus oris]
gene_1244	gi|489754168|ref|WP_003658159.1|	88.51	296	34	0	1	888	2	297	4e-155	552	glycyl-tRNA synthase subunit alpha [Lactobacillus paracasei]
[truncated: 4,952 more rows]
